# Supplementary material for: Genetic insights into gut microbiota and risk of prostatitis: a Mendelian randomization study
Source: Front Microbiol. 2024 Apr 12;15:1389715. doi: 10.3389/fmicb.2024.1389715 (PMC11045958; doi:10.3389/fmicb.2024.1389715)
Supplement: Supplementary file 1 [file Data_Sheet_1.CSV]

	SNP	effect_allele.exposure	other_allele.exposure	effect_allele.outcome	other_allele.outcome	beta.exposure	beta.outcome	eaf.exposure	eaf.outcome	remove	palindromic	ambiguous	id.outcome	chr.outcome	pos.outcome	pval.outcome	se.outcome	outcome	mr_keep.outcome	pval_origin.outcome	data_source.outcome	chr.exposure	pos.exposure	se.exposure	pval.exposure	exposure	mr_keep.exposure	pval_origin.exposure	id.exposure	data_source.exposure	action	SNP_index	mr_keep	samplesize.outcome	F
2144	rs11251024	G	A	G	A	0.104201088	0.00964295	NA	0.263956	FALSE	FALSE	FALSE	KRSiRb	10	2053532	0.705597	0.0255256	outcome	TRUE	reported	textfile	10	2095726	0.020673705	6.63E-07	order.NB1n.id.3953	TRUE	reported	0cIuFo	textfile	2	1	TRUE	NA	25.40433771
2145	rs11606187	A	G	A	G	-0.154539114	0.0335946	NA	0.14536	FALSE	FALSE	FALSE	KRSiRb	11	91856434	0.296432	0.0321751	outcome	TRUE	reported	textfile	11	91589600	0.032628781	3.31E-06	order.NB1n.id.3953	TRUE	reported	0cIuFo	textfile	2	1	TRUE	NA	22.43236889
2146	rs13219468	G	C	G	C	0.115343714	-0.0357772	NA	0.285983	FALSE	TRUE	TRUE	KRSiRb	6	68224756	0.155063	0.025162	outcome	TRUE	reported	textfile	6	68934648	0.023695802	1.41E-06	order.NB1n.id.3953	TRUE	reported	0cIuFo	textfile	2	1	FALSE	NA	23.69436303
2147	rs13385922	T	C	T	C	0.092949422	0.0132306	NA	0.346838	FALSE	FALSE	FALSE	KRSiRb	2	233172678	0.576541	0.0236919	outcome	TRUE	reported	textfile	2	234081324	0.020134823	3.97E-06	order.NB1n.id.3953	TRUE	reported	0cIuFo	textfile	2	1	TRUE	NA	21.31070192
2148	rs166849	G	A	G	A	0.09110531	0.0370973	NA	0.414393	FALSE	FALSE	FALSE	KRSiRb	2	199914143	0.104735	0.0228668	outcome	TRUE	reported	textfile	2	200778866	0.020223942	7.74E-06	order.NB1n.id.3953	TRUE	reported	0cIuFo	textfile	2	1	TRUE	NA	20.29344404
2149	rs2172426	C	T	C	T	-0.102119829	0.0063959	NA	0.403857	FALSE	FALSE	FALSE	KRSiRb	8	18371511	0.781644	0.0230752	outcome	TRUE	reported	textfile	8	18229020	0.019894658	3.17E-07	order.NB1n.id.3953	TRUE	reported	0cIuFo	textfile	2	1	TRUE	NA	26.34797255
2150	rs267959	A	G	A	G	0.098861186	0.006048	NA	0.276269	FALSE	FALSE	FALSE	KRSiRb	5	10737690	0.810451	0.0252164	outcome	TRUE	reported	textfile	5	10737802	0.020967556	2.62E-06	order.NB1n.id.3953	TRUE	reported	0cIuFo	textfile	2	1	TRUE	NA	22.23084698
2151	rs2930903	C	G	C	G	0.090833483	0.0203895	NA	0.360455	FALSE	TRUE	TRUE	KRSiRb	19	887824	0.387567	0.023598	outcome	TRUE	reported	textfile	19	887824	0.020943373	6.84E-06	order.NB1n.id.3953	TRUE	reported	0cIuFo	textfile	2	1	FALSE	NA	18.81042811
2152	rs4383094	T	C	T	C	0.149188097	0.0421345	NA	0.140925	FALSE	FALSE	FALSE	KRSiRb	15	81402631	0.194754	0.0324951	outcome	TRUE	reported	textfile	15	81694972	0.032066228	4.28E-06	order.NB1n.id.3953	TRUE	reported	0cIuFo	textfile	2	1	TRUE	NA	21.6457479
2153	rs55921101	A	T	A	T	-0.109245446	0.00986277	NA	0.23693	FALSE	TRUE	TRUE	KRSiRb	10	125405692	0.710583	0.0265791	outcome	TRUE	reported	textfile	10	127094261	0.023620072	4.32E-06	order.NB1n.id.3953	TRUE	reported	0cIuFo	textfile	2	1	FALSE	NA	21.39164831
2154	rs60775321	T	C	T	C	-0.096242537	-0.0350169	NA	0.288237	FALSE	FALSE	FALSE	KRSiRb	15	96775441	0.160373	0.024944	outcome	TRUE	reported	textfile	15	97318671	0.021384172	7.10E-06	order.NB1n.id.3953	TRUE	reported	0cIuFo	textfile	2	1	TRUE	NA	20.25579288
2155	rs72671304	T	C	T	C	0.172321792	-0.0176066	NA	0.0748862	FALSE	FALSE	FALSE	KRSiRb	14	38956767	0.68231	0.043015	outcome	TRUE	reported	textfile	14	39425971	0.037002808	3.80E-06	order.NB1n.id.3953	TRUE	reported	0cIuFo	textfile	2	1	TRUE	NA	21.6875773
2156	rs7911787	G	T	G	T	-0.223070508	-0.0644695	NA	0.0321245	FALSE	FALSE	FALSE	KRSiRb	10	96859811	0.311964	0.0637611	outcome	TRUE	reported	textfile	10	98619568	0.047023233	3.39E-06	order.NB1n.id.3953	TRUE	reported	0cIuFo	textfile	2	1	TRUE	NA	22.50398049
2157	rs8126061	T	C	T	C	-0.159135032	-0.00230417	NA	0.126454	FALSE	FALSE	FALSE	KRSiRb	20	3424592	0.946021	0.0340327	outcome	TRUE	reported	textfile	20	3405239	0.035190375	7.36E-06	order.NB1n.id.3953	TRUE	reported	0cIuFo	textfile	2	1	TRUE	NA	20.44955218
2158	rs9542068	T	C	T	C	0.099070907	0.0131548	NA	0.334873	FALSE	FALSE	FALSE	KRSiRb	13	69732699	0.582465	0.0239271	outcome	TRUE	reported	textfile	13	70306831	0.021814934	6.52E-06	order.NB1n.id.3953	TRUE	reported	0cIuFo	textfile	2	1	TRUE	NA	20.62454951
1592	rs11026530	T	C	T	C	0.082240818	0.0130866	NA	0.15031	FALSE	FALSE	FALSE	KRSiRb	11	22357551	0.678496	0.0315707	outcome	TRUE	reported	textfile	11	22379097	0.018637912	9.43E-06	family.Enterobacteriaceae.id.3469	TRUE	reported	0Fp38x	textfile	2	1	TRUE	NA	19.47064457
1593	rs111229068	A	T	A	T	0.110560883	-0.0359879	NA	0.0789647	FALSE	TRUE	TRUE	KRSiRb	11	2542220	0.392254	0.0420647	outcome	TRUE	reported	textfile	11	2563450	0.024171888	3.65E-06	family.Enterobacteriaceae.id.3469	TRUE	reported	0Fp38x	textfile	2	1	FALSE	NA	20.92097163
1594	rs2374342	C	A	C	A	0.058292653	-0.00544523	NA	0.414697	FALSE	FALSE	FALSE	KRSiRb	2	41906402	0.81166	0.0228517	outcome	TRUE	reported	textfile	2	42133542	0.01261946	4.52E-06	family.Enterobacteriaceae.id.3469	TRUE	reported	0Fp38x	textfile	2	1	TRUE	NA	21.33762605
1595	rs35673018	G	A	G	A	0.08996415	-0.022611	NA	0.0902753	FALSE	FALSE	FALSE	KRSiRb	16	54293833	0.563422	0.0391353	outcome	TRUE	reported	textfile	16	54327745	0.020293422	7.63E-06	family.Enterobacteriaceae.id.3469	TRUE	reported	0Fp38x	textfile	2	1	TRUE	NA	19.65297894
1596	rs4792380	A	T	A	T	0.115597849	0.0718766	NA	0.0307394	FALSE	TRUE	TRUE	KRSiRb	17	13617723	0.274377	0.0657584	outcome	TRUE	reported	textfile	17	13521040	0.025768301	9.49E-06	family.Enterobacteriaceae.id.3469	TRUE	reported	0Fp38x	textfile	2	1	FALSE	NA	20.12463148
1597	rs504442	T	G	T	G	0.084159032	-0.0127938	NA	0.105279	FALSE	FALSE	FALSE	KRSiRb	18	57478315	0.728741	0.0368909	outcome	TRUE	reported	textfile	18	55145547	0.01894789	5.17E-06	family.Enterobacteriaceae.id.3469	TRUE	reported	0Fp38x	textfile	2	1	TRUE	NA	19.72784984
1598	rs61973590	C	G	C	G	-0.060539207	-0.010346	NA	0.355372	FALSE	TRUE	TRUE	KRSiRb	14	27248833	0.661467	0.0236271	outcome	TRUE	reported	textfile	14	27718039	0.013369618	8.54E-06	family.Enterobacteriaceae.id.3469	TRUE	reported	0Fp38x	textfile	2	1	FALSE	NA	20.503852
1599	rs62210023	A	G	A	G	0.060675357	0.0422531	NA	0.345076	FALSE	FALSE	FALSE	KRSiRb	20	56765036	0.0745453	0.0236945	outcome	TRUE	reported	textfile	20	55340092	0.013012497	3.13E-06	family.Enterobacteriaceae.id.3469	TRUE	reported	0Fp38x	textfile	2	1	TRUE	NA	21.74219547
1600	rs78143293	A	G	A	G	-0.084852127	0.0365327	NA	0.121248	FALSE	FALSE	FALSE	KRSiRb	18	60005103	0.289634	0.0344997	outcome	TRUE	reported	textfile	18	57672335	0.017041521	1.20E-06	family.Enterobacteriaceae.id.3469	TRUE	reported	0Fp38x	textfile	2	1	TRUE	NA	24.79183989
1601	rs79757635	C	A	C	A	0.075859672	-0.0439275	NA	0.137731	FALSE	FALSE	FALSE	KRSiRb	13	110188071	0.189083	0.0334483	outcome	TRUE	reported	textfile	13	110840418	0.017128562	9.32E-06	family.Enterobacteriaceae.id.3469	TRUE	reported	0Fp38x	textfile	2	1	TRUE	NA	19.61462968
1602	rs80319214	C	G	C	G	0.099040406	0.0225992	NA	0.0756961	FALSE	TRUE	TRUE	KRSiRb	2	3968343	0.601309	0.0432505	outcome	TRUE	reported	textfile	2	4015933	0.021587746	6.95E-06	family.Enterobacteriaceae.id.3469	TRUE	reported	0Fp38x	textfile	2	1	FALSE	NA	21.04797043
1986	rs111966731	T	C	T	C	0.204031062	0.00047278	NA	0.0856273	FALSE	FALSE	FALSE	KRSiRb	15	93398708	0.990599	0.0401234	outcome	TRUE	reported	textfile	15	93941937	0.044574616	4.56E-06	family.Oxalobacteraceae.id.2966	TRUE	reported	0PZ5aT	textfile	2	1	TRUE	NA	20.95160796
1987	rs11246212	T	C	T	C	0.136070377	0.0406574	NA	0.139453	FALSE	FALSE	FALSE	KRSiRb	11	610277	0.212451	0.0326079	outcome	TRUE	reported	textfile	11	610277	0.029179663	4.51E-06	family.Oxalobacteraceae.id.2966	TRUE	reported	0PZ5aT	textfile	2	1	TRUE	NA	21.74536153
1988	rs12002250	A	C	A	C	0.196145295	-0.11492	NA	0.0425523	FALSE	FALSE	FALSE	KRSiRb	9	19682560	0.0402495	0.0560261	outcome	TRUE	reported	textfile	9	19682558	0.044523026	5.53E-06	family.Oxalobacteraceae.id.2966	TRUE	reported	0PZ5aT	textfile	2	1	TRUE	NA	19.40825293
1989	rs12509763	C	G	C	G	-0.163319668	0.0291716	NA	0.0953919	FALSE	TRUE	TRUE	KRSiRb	4	83333106	0.448419	0.0384822	outcome	TRUE	reported	textfile	4	84254259	0.036082292	8.05E-06	family.Oxalobacteraceae.id.2966	TRUE	reported	0PZ5aT	textfile	2	1	FALSE	NA	20.48748947
1990	rs1569853	T	C	T	C	-0.140042787	-0.0246093	NA	0.120517	FALSE	FALSE	FALSE	KRSiRb	6	38582525	0.476116	0.0345363	outcome	TRUE	reported	textfile	6	38550301	0.028170393	7.45E-07	family.Oxalobacteraceae.id.2966	TRUE	reported	0PZ5aT	textfile	2	1	TRUE	NA	24.71358096
1991	rs17138946	G	T	G	T	-0.1894439	0.0348721	NA	0.0669559	FALSE	FALSE	FALSE	KRSiRb	16	5934557	0.439398	0.0451005	outcome	TRUE	reported	textfile	16	5984558	0.043024819	8.09E-06	family.Oxalobacteraceae.id.2966	TRUE	reported	0PZ5aT	textfile	2	1	TRUE	NA	19.38755967
1992	rs36057338	G	T	G	T	0.181604096	-0.0873097	NA	0.0328384	FALSE	FALSE	FALSE	KRSiRb	4	189014160	0.165867	0.0630119	outcome	TRUE	reported	textfile	4	189935314	0.03987425	6.26E-06	family.Oxalobacteraceae.id.2966	TRUE	reported	0PZ5aT	textfile	2	1	TRUE	NA	20.74274481
1993	rs4428215	G	A	G	A	0.125609687	0.000611843	NA	0.254132	FALSE	FALSE	FALSE	KRSiRb	3	172229645	0.981144	0.0258878	outcome	TRUE	reported	textfile	3	171947435	0.023005262	4.88E-08	family.Oxalobacteraceae.id.2966	TRUE	reported	0PZ5aT	textfile	2	1	TRUE	NA	29.81205402
1994	rs561239	A	G	A	G	0.10552502	0.0476988	NA	0.209199	FALSE	FALSE	FALSE	KRSiRb	12	18640649	0.0865227	0.0278283	outcome	TRUE	reported	textfile	12	18793583	0.023676874	7.19E-06	family.Oxalobacteraceae.id.2966	TRUE	reported	0PZ5aT	textfile	2	1	TRUE	NA	19.86379206
1995	rs6000536	C	T	C	T	-0.118382797	0.0242294	NA	0.168345	FALSE	FALSE	FALSE	KRSiRb	22	37025428	0.423	0.0302403	outcome	TRUE	reported	textfile	22	37421469	0.024135485	7.39E-07	family.Oxalobacteraceae.id.2966	TRUE	reported	0PZ5aT	textfile	2	1	TRUE	NA	24.05831089
1996	rs62435498	C	A	C	A	0.181521209	0.0198447	NA	0.102755	FALSE	FALSE	FALSE	KRSiRb	7	1754627	0.59445	0.0372742	outcome	TRUE	reported	textfile	7	1794263	0.040060813	7.46E-06	family.Oxalobacteraceae.id.2966	TRUE	reported	0PZ5aT	textfile	2	1	TRUE	NA	20.53124254
1997	rs736744	C	T	C	T	0.105641925	0.0258839	NA	0.43215	FALSE	FALSE	FALSE	KRSiRb	9	84899492	0.256161	0.0227949	outcome	TRUE	reported	textfile	9	87514407	0.020064781	1.49E-07	family.Oxalobacteraceae.id.2966	TRUE	reported	0PZ5aT	textfile	2	1	TRUE	NA	27.72067267
1998	rs7993559	C	A	C	A	0.092105903	0.00888214	NA	0.44215	FALSE	FALSE	FALSE	KRSiRb	13	22869488	0.697704	0.0228673	outcome	TRUE	reported	textfile	13	23443627	0.020111361	5.04E-06	family.Oxalobacteraceae.id.2966	TRUE	reported	0PZ5aT	textfile	2	1	TRUE	NA	20.9745188
1999	rs80330081	A	C	A	C	-0.187559843	0.0556906	NA	0.10429	FALSE	FALSE	FALSE	KRSiRb	4	66561674	0.133101	0.037078	outcome	TRUE	reported	textfile	4	67427392	0.042368782	6.64E-06	family.Oxalobacteraceae.id.2966	TRUE	reported	0PZ5aT	textfile	2	1	TRUE	NA	19.59691742
2000	rs934049	G	A	G	A	0.109751235	0.0118939	NA	0.210354	FALSE	FALSE	FALSE	KRSiRb	2	15916656	0.668867	0.0278089	outcome	TRUE	reported	textfile	2	16056779	0.023863562	4.21E-06	family.Oxalobacteraceae.id.2966	TRUE	reported	0PZ5aT	textfile	2	1	TRUE	NA	21.15184685
1096	rs1074800	A	G	A	G	0.049243827	-0.00360561	NA	0.419567	FALSE	FALSE	FALSE	KRSiRb	5	3002432	0.874663	0.0228582	outcome	TRUE	reported	textfile	5	3002546	0.010887044	6.15E-06	class.Erysipelotrichia.id.2147	TRUE	reported	0sMhHt	textfile	2	1	TRUE	NA	20.45896397
1097	rs10781552	C	T	C	T	-0.055221236	-0.0207496	NA	0.280515	FALSE	FALSE	FALSE	KRSiRb	10	132083729	0.408412	0.0250996	outcome	TRUE	reported	textfile	10	133897233	0.011607425	2.33E-06	class.Erysipelotrichia.id.2147	TRUE	reported	0sMhHt	textfile	2	1	TRUE	NA	22.63291403
1098	rs17530232	A	G	A	G	0.103049982	0.0468292	NA	0.0536107	FALSE	FALSE	FALSE	KRSiRb	13	39811320	0.350217	0.0501293	outcome	TRUE	reported	textfile	13	40385457	0.022464754	2.79E-06	class.Erysipelotrichia.id.2147	TRUE	reported	0sMhHt	textfile	2	1	TRUE	NA	21.04226599
1099	rs1884466	C	T	C	T	-0.047536345	0.0355435	NA	0.520016	FALSE	FALSE	FALSE	KRSiRb	1	63673525	0.117534	0.0227085	outcome	TRUE	reported	textfile	1	64139196	0.01069386	9.53E-06	class.Erysipelotrichia.id.2147	TRUE	reported	0sMhHt	textfile	2	1	TRUE	NA	19.75980182
1100	rs2300774	G	A	G	A	0.052415201	0.00912913	NA	0.441428	FALSE	FALSE	FALSE	KRSiRb	3	196066841	0.687019	0.0226583	outcome	TRUE	reported	textfile	3	195793712	0.010678379	8.95E-07	class.Erysipelotrichia.id.2147	TRUE	reported	0sMhHt	textfile	2	1	TRUE	NA	24.09371946
1101	rs290833	T	G	T	G	-0.049737371	-0.0287333	NA	0.493898	FALSE	FALSE	FALSE	KRSiRb	1	96991871	0.204826	0.0226617	outcome	TRUE	reported	textfile	1	97457427	0.011137647	8.03E-06	class.Erysipelotrichia.id.2147	TRUE	reported	0sMhHt	textfile	2	1	TRUE	NA	19.94246109
1102	rs35161940	T	C	T	C	-0.080604056	-0.0331097	NA	0.107443	FALSE	FALSE	FALSE	KRSiRb	17	72331083	0.363887	0.0364651	outcome	TRUE	reported	textfile	17	70327224	0.01676409	1.85E-06	class.Erysipelotrichia.id.2147	TRUE	reported	0sMhHt	textfile	2	1	TRUE	NA	23.11818979
1103	rs4078432	C	T	C	T	-0.060892934	-0.0139668	NA	0.172792	FALSE	FALSE	FALSE	KRSiRb	14	48528003	0.641762	0.0300207	outcome	TRUE	reported	textfile	14	48997206	0.013376363	4.23E-06	class.Erysipelotrichia.id.2147	TRUE	reported	0sMhHt	textfile	2	1	TRUE	NA	20.72324247
1104	rs56970041	T	G	T	G	0.072414447	-0.00695491	NA	0.0612911	FALSE	FALSE	FALSE	KRSiRb	14	79891267	0.882133	0.0469086	outcome	TRUE	reported	textfile	14	80357610	0.016447064	5.40E-06	class.Erysipelotrichia.id.2147	TRUE	reported	0sMhHt	textfile	2	1	TRUE	NA	19.38535115
1105	rs62504403	C	T	C	T	0.068115892	0.00596213	NA	0.194476	FALSE	FALSE	FALSE	KRSiRb	8	38946033	0.833562	0.0283727	outcome	TRUE	reported	textfile	8	38803551	0.012788339	1.12E-07	class.Erysipelotrichia.id.2147	TRUE	reported	0sMhHt	textfile	2	1	TRUE	NA	28.37060623
1106	rs7234058	T	C	T	C	-0.094575892	-0.0306173	NA	0.0902815	FALSE	FALSE	FALSE	KRSiRb	18	5830508	0.437018	0.0393924	outcome	TRUE	reported	textfile	18	5830507	0.019409083	9.12E-07	class.Erysipelotrichia.id.2147	TRUE	reported	0sMhHt	textfile	2	1	TRUE	NA	23.74383457
1107	rs7826267	T	G	T	G	-0.083907147	-0.0589853	NA	0.067356	FALSE	FALSE	FALSE	KRSiRb	8	3097430	0.206037	0.0466458	outcome	TRUE	reported	textfile	8	2954952	0.019913089	9.28E-06	class.Erysipelotrichia.id.2147	TRUE	reported	0sMhHt	textfile	2	1	TRUE	NA	17.75499848
1108	rs8003149	C	T	C	T	0.053879756	0.00567412	NA	0.333135	FALSE	FALSE	FALSE	KRSiRb	14	55689786	0.812377	0.0239051	outcome	TRUE	reported	textfile	14	56156504	0.01168879	4.08E-06	class.Erysipelotrichia.id.2147	TRUE	reported	0sMhHt	textfile	2	1	TRUE	NA	21.2477099
591	rs10209007	G	C	G	C	0.079542419	-0.0720248	NA	0.0527384	FALSE	TRUE	TRUE	KRSiRb	2	230811326	0.151423	0.0502082	outcome	TRUE	reported	textfile	2	231676041	0.018242704	9.60E-06	order.Clostridiales.id.1863	TRUE	reported	0uCofJ	textfile	2	1	FALSE	NA	19.01162178
592	rs10774377	A	G	A	G	0.052300318	0.023052	NA	0.43496	FALSE	FALSE	FALSE	KRSiRb	12	5833353	0.310919	0.0227495	outcome	TRUE	reported	textfile	12	5942519	0.011385929	3.81E-06	order.Clostridiales.id.1863	TRUE	reported	0uCofJ	textfile	2	1	TRUE	NA	21.09947826
593	rs112334273	G	A	G	A	0.063938344	-0.0124725	NA	0.277276	FALSE	FALSE	FALSE	KRSiRb	21	39331325	0.621534	0.0252645	outcome	TRUE	reported	textfile	21	40703251	0.012740449	4.07E-07	order.Clostridiales.id.1863	TRUE	reported	0uCofJ	textfile	2	1	TRUE	NA	25.18565792
594	rs13105690	T	C	T	C	-0.052744064	-0.00951736	NA	0.285262	FALSE	FALSE	FALSE	KRSiRb	4	7418457	0.705065	0.0251455	outcome	TRUE	reported	textfile	4	7420184	0.011818018	9.37E-06	order.Clostridiales.id.1863	TRUE	reported	0uCofJ	textfile	2	1	TRUE	NA	19.91855757
595	rs13179700	T	C	T	C	0.051095292	0.012629	NA	0.34533	FALSE	FALSE	FALSE	KRSiRb	5	149698225	0.59544	0.0237849	outcome	TRUE	reported	textfile	5	149077788	0.010956887	3.52E-06	order.Clostridiales.id.1863	TRUE	reported	0uCofJ	textfile	2	1	TRUE	NA	21.74640166
596	rs1842454	G	A	G	A	-0.054367588	0.0474242	NA	0.187008	FALSE	FALSE	FALSE	KRSiRb	5	105724661	0.100513	0.0288754	outcome	TRUE	reported	textfile	5	105060362	0.012734002	9.92E-06	order.Clostridiales.id.1863	TRUE	reported	0uCofJ	textfile	2	1	TRUE	NA	18.22847365
597	rs2273429	A	G	A	G	-0.072619093	-0.0110517	NA	0.105164	FALSE	FALSE	FALSE	KRSiRb	14	52027354	0.764342	0.0368655	outcome	TRUE	reported	textfile	14	52494072	0.015310519	4.17E-06	order.Clostridiales.id.1863	TRUE	reported	0uCofJ	textfile	2	1	TRUE	NA	22.49685531
598	rs290772	G	A	G	A	0.084254009	0.00610637	NA	0.053149	FALSE	FALSE	FALSE	KRSiRb	2	101509758	0.904146	0.0507066	outcome	TRUE	reported	textfile	2	102126220	0.01962973	1.00E-05	order.Clostridiales.id.1863	TRUE	reported	0uCofJ	textfile	2	1	TRUE	NA	18.4226668
599	rs6442336	C	T	C	T	-0.054772905	0.0242142	NA	0.253011	FALSE	FALSE	FALSE	KRSiRb	3	12829387	0.350117	0.0259152	outcome	TRUE	reported	textfile	3	12870886	0.012416948	9.63E-06	order.Clostridiales.id.1863	TRUE	reported	0uCofJ	textfile	2	1	TRUE	NA	19.45816249
600	rs6814436	T	C	T	C	0.074185762	-0.0493115	NA	0.141528	FALSE	FALSE	FALSE	KRSiRb	4	160586149	0.127333	0.0323417	outcome	TRUE	reported	textfile	4	161507301	0.015081384	9.06E-07	order.Clostridiales.id.1863	TRUE	reported	0uCofJ	textfile	2	1	TRUE	NA	24.19684418
601	rs6815608	T	C	T	C	0.104089026	0.0116626	NA	0.150552	FALSE	FALSE	FALSE	KRSiRb	4	151210592	0.711125	0.0314912	outcome	TRUE	reported	textfile	4	152131744	0.021088307	3.72E-07	order.Clostridiales.id.1863	TRUE	reported	0uCofJ	textfile	2	1	TRUE	NA	24.36275842
602	rs6934062	G	C	G	C	0.05223974	-0.0254267	NA	0.316901	FALSE	TRUE	TRUE	KRSiRb	6	163322018	0.292452	0.0241524	outcome	TRUE	reported	textfile	6	163743050	0.011611578	7.09E-06	order.Clostridiales.id.1863	TRUE	reported	0uCofJ	textfile	2	1	FALSE	NA	20.24042026
603	rs7269302	A	T	A	T	-0.096534637	0.0238663	NA	0.0609381	FALSE	TRUE	TRUE	KRSiRb	20	52187221	0.610803	0.0468952	outcome	TRUE	reported	textfile	20	50803760	0.02120063	8.84E-06	order.Clostridiales.id.1863	TRUE	reported	0uCofJ	textfile	2	1	FALSE	NA	20.73331769
604	rs72738886	T	C	T	C	0.086533337	-0.00624343	NA	0.0752609	FALSE	FALSE	FALSE	KRSiRb	5	35770448	0.883377	0.042562	outcome	TRUE	reported	textfile	5	35770550	0.019039215	8.42E-06	order.Clostridiales.id.1863	TRUE	reported	0uCofJ	textfile	2	1	TRUE	NA	20.65707505
605	rs72915163	T	C	C	G	-0.058024623	-0.5507	NA	0.000385108	TRUE	FALSE	FALSE	KRSiRb	18	51266459	0.38993	0.640539	outcome	TRUE	reported	textfile	18	48792829	0.012055772	1.39E-06	order.Clostridiales.id.1863	TRUE	reported	0uCofJ	textfile	2	1	FALSE	NA	23.16512259
606	rs76767978	G	A	G	A	0.069980605	-0.0254546	NA	0.149907	FALSE	FALSE	FALSE	KRSiRb	3	131653136	0.422113	0.0317088	outcome	TRUE	reported	textfile	3	131371980	0.015631841	8.18E-06	order.Clostridiales.id.1863	TRUE	reported	0uCofJ	textfile	2	1	TRUE	NA	20.04172633
607	rs76860606	C	G	C	G	0.094122019	0.0122389	NA	0.0881674	FALSE	TRUE	TRUE	KRSiRb	6	12396955	0.760615	0.0401705	outcome	TRUE	reported	textfile	6	12397187	0.022511723	8.58E-06	order.Clostridiales.id.1863	TRUE	reported	0uCofJ	textfile	2	1	FALSE	NA	17.48094863
1042	rs10517600	T	G	T	G	0.062699295	-0.0171655	NA	0.621532	FALSE	FALSE	FALSE	KRSiRb	4	154711806	0.460726	0.0232705	outcome	TRUE	reported	textfile	4	155632958	0.01393642	6.83E-06	family.ClostridialesvadinBB60group.id.11286	TRUE	reported	0UJhRk	textfile	2	1	TRUE	NA	20.24057579
1043	rs10904722	C	T	C	T	-0.067231397	0.0324732	NA	0.236834	FALSE	FALSE	FALSE	KRSiRb	10	6672462	0.220143	0.0264839	outcome	TRUE	reported	textfile	10	6714424	0.014712327	5.05E-06	family.ClostridialesvadinBB60group.id.11286	TRUE	reported	0UJhRk	textfile	2	1	TRUE	NA	20.88245398
1044	rs118104867	C	T	C	T	0.214463834	-0.0463225	NA	0.0691126	FALSE	FALSE	FALSE	KRSiRb	8	122965298	0.304014	0.0450669	outcome	TRUE	reported	textfile	8	123977538	0.04550976	3.44E-06	family.ClostridialesvadinBB60group.id.11286	TRUE	reported	0UJhRk	textfile	2	1	TRUE	NA	22.20746779
1045	rs13409132	A	G	A	G	-0.165418684	0.0694424	NA	0.0362766	FALSE	FALSE	FALSE	KRSiRb	2	204751623	0.244197	0.0596297	outcome	TRUE	reported	textfile	2	205616346	0.035215443	4.37E-06	family.ClostridialesvadinBB60group.id.11286	TRUE	reported	0UJhRk	textfile	2	1	TRUE	NA	22.06494304
1046	rs17121075	G	A	G	A	0.07692543	0.00539002	NA	0.213997	FALSE	FALSE	FALSE	KRSiRb	14	85390452	0.845558	0.0276711	outcome	TRUE	reported	textfile	14	85856796	0.017223352	7.91E-06	family.ClostridialesvadinBB60group.id.11286	TRUE	reported	0UJhRk	textfile	2	1	TRUE	NA	19.94823658
1047	rs2191834	G	T	G	T	0.074637506	0.0151715	NA	0.23907	FALSE	FALSE	FALSE	KRSiRb	2	229078235	0.564534	0.0263338	outcome	TRUE	reported	textfile	2	229942951	0.015913614	2.50E-06	family.ClostridialesvadinBB60group.id.11286	TRUE	reported	0UJhRk	textfile	2	1	TRUE	NA	21.99766576
1048	rs28691777	C	T	C	T	0.137133741	0.0497903	NA	0.0431725	FALSE	FALSE	FALSE	KRSiRb	17	60072044	0.368458	0.0553615	outcome	TRUE	reported	textfile	17	58149405	0.026699624	6.96E-07	family.ClostridialesvadinBB60group.id.11286	TRUE	reported	0UJhRk	textfile	2	1	TRUE	NA	26.38021657
1049	rs34088226	A	G	A	G	-0.117806973	-0.010295	NA	0.0587311	FALSE	FALSE	FALSE	KRSiRb	5	4308833	0.830849	0.0481944	outcome	TRUE	reported	textfile	5	4308946	0.026923974	7.66E-06	family.ClostridialesvadinBB60group.id.11286	TRUE	reported	0UJhRk	textfile	2	1	TRUE	NA	19.14536583
1050	rs55682560	C	T	C	T	-0.131519432	-0.00192112	NA	0.0785594	FALSE	FALSE	FALSE	KRSiRb	15	86849059	0.963342	0.0417994	outcome	TRUE	reported	textfile	15	87392290	0.026131877	4.97E-07	family.ClostridialesvadinBB60group.id.11286	TRUE	reported	0UJhRk	textfile	2	1	TRUE	NA	25.33020114
1051	rs6588624	G	A	G	A	-0.066231659	0.0183847	NA	0.518231	FALSE	FALSE	FALSE	KRSiRb	1	56383867	0.414233	0.0225174	outcome	TRUE	reported	textfile	1	56849539	0.013814656	1.79E-06	family.ClostridialesvadinBB60group.id.11286	TRUE	reported	0UJhRk	textfile	2	1	TRUE	NA	22.98534979
1052	rs66714985	A	C	A	C	0.116907778	-0.00368057	NA	0.102441	FALSE	FALSE	FALSE	KRSiRb	8	3447600	0.920733	0.0369867	outcome	TRUE	reported	textfile	8	3305122	0.025244679	4.85E-06	family.ClostridialesvadinBB60group.id.11286	TRUE	reported	0UJhRk	textfile	2	1	TRUE	NA	21.44603976
1053	rs6755871	C	G	C	G	-0.061382475	-0.0052253	NA	0.486787	FALSE	TRUE	TRUE	KRSiRb	2	201586016	0.816709	0.0225442	outcome	TRUE	reported	textfile	2	202450739	0.013897576	9.33E-06	family.ClostridialesvadinBB60group.id.11286	TRUE	reported	0UJhRk	textfile	2	1	FALSE	NA	19.50790697
1054	rs7226487	A	G	A	G	-0.064368248	-0.0439377	NA	0.453248	FALSE	FALSE	FALSE	KRSiRb	18	76661168	0.0515608	0.0225694	outcome	TRUE	reported	textfile	18	74373125	0.013870145	3.58E-06	family.ClostridialesvadinBB60group.id.11286	TRUE	reported	0UJhRk	textfile	2	1	TRUE	NA	21.53680989
1055	rs7538034	T	G	T	G	-0.078597952	-0.00516789	NA	0.16206	FALSE	FALSE	FALSE	KRSiRb	1	70926011	0.866085	0.0306458	outcome	TRUE	reported	textfile	1	71391694	0.016598223	2.37E-06	family.ClostridialesvadinBB60group.id.11286	TRUE	reported	0UJhRk	textfile	2	1	TRUE	NA	22.42328669
1056	rs7725895	A	G	A	G	-0.116223759	0.0155759	NA	0.11984	FALSE	FALSE	FALSE	KRSiRb	5	142865333	0.654299	0.0347833	outcome	TRUE	reported	textfile	5	142244898	0.024036718	3.94E-06	family.ClostridialesvadinBB60group.id.11286	TRUE	reported	0UJhRk	textfile	2	1	TRUE	NA	23.37973039
1057	rs989682	A	G	A	G	0.070193983	0.033299	NA	0.229737	FALSE	FALSE	FALSE	KRSiRb	3	15522946	0.212906	0.026733	outcome	TRUE	reported	textfile	3	15564453	0.01553641	6.85E-06	family.ClostridialesvadinBB60group.id.11286	TRUE	reported	0UJhRk	textfile	2	1	TRUE	NA	20.41260469
1058	rs9979874	G	C	G	C	-0.073892457	0.0226887	NA	0.325989	FALSE	TRUE	TRUE	KRSiRb	21	37239723	0.346098	0.024081	outcome	TRUE	reported	textfile	21	38612024	0.015091139	1.05E-06	family.ClostridialesvadinBB60group.id.11286	TRUE	reported	0UJhRk	textfile	2	1	FALSE	NA	23.97486534
251	rs10093275	C	T	C	T	0.053459485	-0.0212915	NA	0.328885	FALSE	FALSE	FALSE	KRSiRb	8	68820652	0.374485	0.0239741	outcome	TRUE	reported	textfile	8	69732887	0.011676961	5.35E-06	family.Ruminococcaceae.id.2050	TRUE	reported	0X0vXV	textfile	2	1	TRUE	NA	20.95993261
252	rs10166469	T	C	T	C	-0.053336034	0.00454047	NA	0.253312	FALSE	FALSE	FALSE	KRSiRb	2	29606301	0.860305	0.0258001	outcome	TRUE	reported	textfile	2	29829167	0.012020913	8.52E-06	family.Ruminococcaceae.id.2050	TRUE	reported	0X0vXV	textfile	2	1	TRUE	NA	19.68641019
253	rs1158100	A	G	A	G	-0.049053898	-0.00101862	NA	0.433164	FALSE	FALSE	FALSE	KRSiRb	8	4698162	0.964278	0.022744	outcome	TRUE	reported	textfile	8	4555684	0.010986476	8.61E-06	family.Ruminococcaceae.id.2050	TRUE	reported	0X0vXV	textfile	2	1	TRUE	NA	19.93564194
254	rs1612733	T	C	T	C	0.108708367	0.0283506	NA	0.0549628	FALSE	FALSE	FALSE	KRSiRb	1	107118984	0.57107	0.0500471	outcome	TRUE	reported	textfile	1	107661606	0.023800599	4.22E-06	family.Ruminococcaceae.id.2050	TRUE	reported	0X0vXV	textfile	2	1	TRUE	NA	20.86172274
255	rs17376049	T	C	T	C	0.084853361	0.00195694	NA	0.109235	FALSE	FALSE	FALSE	KRSiRb	1	60959595	0.956785	0.036114	outcome	TRUE	reported	textfile	1	61425267	0.017211379	7.30E-07	family.Ruminococcaceae.id.2050	TRUE	reported	0X0vXV	textfile	2	1	TRUE	NA	24.30562328
256	rs2113833	T	C	T	C	0.169146233	-0.0511349	NA	0.032141	FALSE	FALSE	FALSE	KRSiRb	2	217352078	0.42625	0.0642701	outcome	TRUE	reported	textfile	2	218216801	0.035500935	1.14E-06	family.Ruminococcaceae.id.2050	TRUE	reported	0X0vXV	textfile	2	1	TRUE	NA	22.70100465
257	rs2426816	T	A	T	A	-0.048015186	0.0162136	NA	0.514072	FALSE	TRUE	TRUE	KRSiRb	20	59703047	0.472717	0.0225796	outcome	TRUE	reported	textfile	20	58278102	0.010601121	6.04E-06	family.Ruminococcaceae.id.2050	TRUE	reported	0X0vXV	textfile	2	1	FALSE	NA	20.51415573
258	rs3009418	C	A	C	A	0.092760682	0.00438664	NA	0.0476434	FALSE	FALSE	FALSE	KRSiRb	1	148272338	0.934143	0.0530857	outcome	TRUE	reported	textfile	1	147744468	0.021012315	8.69E-06	family.Ruminococcaceae.id.2050	TRUE	reported	0X0vXV	textfile	2	1	TRUE	NA	19.48857391
259	rs499272	G	C	G	C	0.070643126	-0.034683	NA	0.128795	FALSE	TRUE	TRUE	KRSiRb	11	116614779	0.306472	0.0339147	outcome	TRUE	reported	textfile	11	116485496	0.016045997	9.29E-06	family.Ruminococcaceae.id.2050	TRUE	reported	0X0vXV	textfile	2	1	FALSE	NA	19.38234878
260	rs55793120	T	C	T	C	0.138220105	-0.0524087	NA	0.0612633	FALSE	FALSE	FALSE	KRSiRb	12	46990335	0.273822	0.0478923	outcome	TRUE	reported	textfile	12	47384118	0.02661521	1.44E-07	family.Ruminococcaceae.id.2050	TRUE	reported	0X0vXV	textfile	2	1	TRUE	NA	26.97010534
261	rs56199908	T	C	T	C	-0.199326846	-0.00117544	NA	0.0546916	FALSE	FALSE	FALSE	KRSiRb	9	2801371	0.981187	0.0498472	outcome	TRUE	reported	textfile	9	2801371	0.041044434	1.66E-06	family.Ruminococcaceae.id.2050	TRUE	reported	0X0vXV	textfile	2	1	TRUE	NA	23.58430309
262	rs76724913	T	G	T	G	0.090105292	-0.029685	NA	0.0967429	FALSE	FALSE	FALSE	KRSiRb	1	24147179	0.437216	0.0382094	outcome	TRUE	reported	textfile	1	24473669	0.020310437	9.60E-06	family.Ruminococcaceae.id.2050	TRUE	reported	0X0vXV	textfile	2	1	TRUE	NA	19.68167523
1176	rs10805326	G	A	G	A	0.0566637	-0.00224112	NA	0.29244	FALSE	FALSE	FALSE	KRSiRb	4	14322999	0.927852	0.0247508	outcome	TRUE	reported	textfile	4	14324623	0.012275984	4.03E-06	family.Peptostreptococcaceae.id.2042	TRUE	reported	16UNar	textfile	2	1	TRUE	NA	21.30576986
1177	rs117020988	C	T	C	T	0.182411122	-0.00230807	NA	0.0804728	FALSE	FALSE	FALSE	KRSiRb	7	46671379	0.955645	0.0414973	outcome	TRUE	reported	textfile	7	46710977	0.037212625	1.03E-06	family.Peptostreptococcaceae.id.2042	TRUE	reported	16UNar	textfile	2	1	TRUE	NA	24.02824306
1178	rs12377846	C	A	C	A	-0.252000426	0.12412	NA	0.0279063	FALSE	FALSE	FALSE	KRSiRb	9	16786786	0.0655798	0.0674094	outcome	TRUE	reported	textfile	9	16786784	0.051162723	7.26E-07	family.Peptostreptococcaceae.id.2042	TRUE	reported	16UNar	textfile	2	1	TRUE	NA	24.2602487
1179	rs12986312	T	G	T	G	0.057181848	-0.0172408	NA	0.299267	FALSE	FALSE	FALSE	KRSiRb	19	17303329	0.484729	0.024675	outcome	TRUE	reported	textfile	19	17414138	0.01259472	5.77E-06	family.Peptostreptococcaceae.id.2042	TRUE	reported	16UNar	textfile	2	1	TRUE	NA	20.61291155
1180	rs1467258	G	A	G	A	0.072583976	-0.0540738	NA	0.186081	FALSE	FALSE	FALSE	KRSiRb	17	40060234	0.0639543	0.0291897	outcome	TRUE	reported	textfile	17	38216487	0.016232118	7.90E-06	family.Peptostreptococcaceae.id.2042	TRUE	reported	16UNar	textfile	2	1	TRUE	NA	19.99544741
1181	rs1520207	C	T	C	T	0.052565835	0.00282956	NA	0.500229	FALSE	FALSE	FALSE	KRSiRb	3	152063386	0.900537	0.0226395	outcome	TRUE	reported	textfile	3	151781175	0.011247608	3.17E-06	family.Peptostreptococcaceae.id.2042	TRUE	reported	16UNar	textfile	2	1	TRUE	NA	21.84171777
1182	rs2644627	C	G	C	G	-0.055850562	-0.0191147	NA	0.427426	FALSE	TRUE	TRUE	KRSiRb	8	26869124	0.403114	0.0228625	outcome	TRUE	reported	textfile	8	26726641	0.011224002	6.33E-07	family.Peptostreptococcaceae.id.2042	TRUE	reported	16UNar	textfile	2	1	FALSE	NA	24.7605122
1183	rs4692811	C	T	C	T	0.064207491	0.0585715	NA	0.341841	FALSE	FALSE	FALSE	KRSiRb	4	170259039	0.0138264	0.0237928	outcome	TRUE	reported	textfile	4	171180190	0.012691273	4.21E-07	family.Peptostreptococcaceae.id.2042	TRUE	reported	16UNar	textfile	2	1	TRUE	NA	25.59534729
1184	rs59865771	C	T	C	T	-0.057376395	-0.0306211	NA	0.342261	FALSE	FALSE	FALSE	KRSiRb	16	89180262	0.19704	0.0237367	outcome	TRUE	reported	textfile	16	89246670	0.012719207	7.69E-06	family.Peptostreptococcaceae.id.2042	TRUE	reported	16UNar	textfile	2	1	TRUE	NA	20.34915804
1185	rs61841503	G	A	G	A	0.091965839	-0.0129355	NA	0.129498	FALSE	FALSE	FALSE	KRSiRb	10	16977560	0.699798	0.033547	outcome	TRUE	reported	textfile	10	17019559	0.016133103	9.80E-09	family.Peptostreptococcaceae.id.2042	TRUE	reported	16UNar	textfile	2	1	TRUE	NA	32.49505388
1186	rs6721459	A	G	A	G	0.050982344	0.00362929	NA	0.594201	FALSE	FALSE	FALSE	KRSiRb	2	67625704	0.87458	0.0229929	outcome	TRUE	reported	textfile	2	67852836	0.011197512	5.08E-06	family.Peptostreptococcaceae.id.2042	TRUE	reported	16UNar	textfile	2	1	TRUE	NA	20.72986744
1187	rs75819860	T	A	T	A	0.126263781	-0.0118815	NA	0.113966	FALSE	TRUE	TRUE	KRSiRb	18	67657043	0.747667	0.0369313	outcome	TRUE	reported	textfile	18	65324280	0.026838281	2.49E-06	family.Peptostreptococcaceae.id.2042	TRUE	reported	16UNar	textfile	2	1	FALSE	NA	22.13340287
1188	rs76982728	T	C	T	C	0.124202832	0.0232162	NA	0.0211499	FALSE	FALSE	FALSE	KRSiRb	7	44273225	0.765709	0.0779089	outcome	TRUE	reported	textfile	7	44312824	0.026692325	3.24E-06	family.Peptostreptococcaceae.id.2042	TRUE	reported	16UNar	textfile	2	1	TRUE	NA	21.65160965
1189	rs77540684	T	G	T	G	0.106725055	-0.0241536	NA	0.0950073	FALSE	FALSE	FALSE	KRSiRb	10	14608536	0.531037	0.0385578	outcome	TRUE	reported	textfile	10	14650535	0.024563751	8.14E-06	family.Peptostreptococcaceae.id.2042	TRUE	reported	16UNar	textfile	2	1	TRUE	NA	18.87745318
1190	rs9573937	A	G	A	G	-0.069363688	-0.03369	NA	0.164322	FALSE	FALSE	FALSE	KRSiRb	13	76777061	0.269842	0.0305322	outcome	TRUE	reported	textfile	13	77351196	0.01429074	1.71E-06	family.Peptostreptococcaceae.id.2042	TRUE	reported	16UNar	textfile	2	1	TRUE	NA	23.55889499
1302	rs10841473	G	C	G	C	-0.059657241	0.0134478	NA	0.232093	FALSE	TRUE	TRUE	KRSiRb	12	20225977	0.613248	0.0266059	outcome	TRUE	reported	textfile	12	20378911	0.011753696	4.47E-07	phylum.Actinobacteria.id.400	TRUE	reported	19HXw5	textfile	2	1	FALSE	NA	25.76187219
1303	rs11766971	T	C	T	C	0.047637595	0.0135392	NA	0.550894	FALSE	FALSE	FALSE	KRSiRb	7	155211037	0.549913	0.0226449	outcome	TRUE	reported	textfile	7	155002747	0.010646046	9.40E-06	phylum.Actinobacteria.id.400	TRUE	reported	19HXw5	textfile	2	1	TRUE	NA	20.02271561
1304	rs12528285	C	T	C	T	0.08094693	-0.000513932	NA	0.109095	FALSE	FALSE	FALSE	KRSiRb	6	92065492	0.988651	0.0361312	outcome	TRUE	reported	textfile	6	92775210	0.018078413	5.69E-06	phylum.Actinobacteria.id.400	TRUE	reported	19HXw5	textfile	2	1	TRUE	NA	20.04842026
1305	rs13192624	T	C	T	C	-0.052286185	0.0323393	NA	0.244513	FALSE	FALSE	FALSE	KRSiRb	6	112808407	0.217423	0.0262195	outcome	TRUE	reported	textfile	6	113129609	0.011774241	9.33E-06	phylum.Actinobacteria.id.400	TRUE	reported	19HXw5	textfile	2	1	TRUE	NA	19.72005258
1306	rs1397793	G	A	G	A	-0.052138694	0.00967245	NA	0.31018	FALSE	FALSE	FALSE	KRSiRb	5	91175634	0.69636	0.024786	outcome	TRUE	reported	textfile	5	90471451	0.011158738	3.74E-06	phylum.Actinobacteria.id.400	TRUE	reported	19HXw5	textfile	2	1	TRUE	NA	21.83182973
1307	rs34284163	A	T	A	T	-0.060331227	-0.0062459	NA	0.214806	FALSE	TRUE	TRUE	KRSiRb	16	89181891	0.820359	0.0275049	outcome	TRUE	reported	textfile	16	89248299	0.013685143	8.82E-06	phylum.Actinobacteria.id.400	TRUE	reported	19HXw5	textfile	2	1	FALSE	NA	19.43504884
1308	rs4429415	C	T	C	T	0.058190752	0.0335588	NA	0.447955	FALSE	FALSE	FALSE	KRSiRb	2	212891467	0.138762	0.0226685	outcome	TRUE	reported	textfile	2	213756191	0.011134335	2.05E-07	phylum.Actinobacteria.id.400	TRUE	reported	19HXw5	textfile	2	1	TRUE	NA	27.31362683
1309	rs55888705	A	G	A	G	0.053422107	0.0222941	NA	0.281483	FALSE	FALSE	FALSE	KRSiRb	4	1516099	0.371922	0.0249688	outcome	TRUE	reported	textfile	4	1517826	0.010997529	1.31E-06	phylum.Actinobacteria.id.400	TRUE	reported	19HXw5	textfile	2	1	TRUE	NA	23.59672841
1310	rs62448869	T	A	T	A	-0.052453124	-0.0131147	NA	0.53619	FALSE	TRUE	TRUE	KRSiRb	7	24425180	0.565956	0.0228472	outcome	TRUE	reported	textfile	7	24464799	0.010822585	1.14E-06	phylum.Actinobacteria.id.400	TRUE	reported	19HXw5	textfile	2	1	FALSE	NA	23.48987508
1311	rs6496870	T	C	T	C	0.05107769	0.00504605	NA	0.359906	FALSE	FALSE	FALSE	KRSiRb	15	91924192	0.83069	0.0235999	outcome	TRUE	reported	textfile	15	92467422	0.011380876	4.62E-06	phylum.Actinobacteria.id.400	TRUE	reported	19HXw5	textfile	2	1	TRUE	NA	20.14239521
1312	rs6743026	T	C	T	C	0.058944616	0.0259057	NA	0.193091	FALSE	FALSE	FALSE	KRSiRb	2	101633121	0.368652	0.0288161	outcome	TRUE	reported	textfile	2	102249583	0.013462245	9.88E-06	phylum.Actinobacteria.id.400	TRUE	reported	19HXw5	textfile	2	1	TRUE	NA	19.17137691
1313	rs74037001	G	A	G	A	-0.081939134	0.0445122	NA	0.0890519	FALSE	FALSE	FALSE	KRSiRb	14	23377985	0.262308	0.0397092	outcome	TRUE	reported	textfile	14	23847194	0.016533368	6.71E-07	phylum.Actinobacteria.id.400	TRUE	reported	19HXw5	textfile	2	1	TRUE	NA	24.56179343
1314	rs75211493	G	A	G	A	0.084078593	-0.0246119	NA	0.0722435	FALSE	FALSE	FALSE	KRSiRb	19	5300454	0.572569	0.0436171	outcome	TRUE	reported	textfile	19	5300465	0.018473851	9.27E-06	phylum.Actinobacteria.id.400	TRUE	reported	19HXw5	textfile	2	1	TRUE	NA	20.71361968
1315	rs7570971	A	C	A	C	0.086653039	-0.0392036	NA	0.40973	FALSE	FALSE	FALSE	KRSiRb	2	135080336	0.0933964	0.0233668	outcome	TRUE	reported	textfile	2	135837906	0.01136229	1.41E-14	phylum.Actinobacteria.id.400	TRUE	reported	19HXw5	textfile	2	1	TRUE	NA	58.1615347
1316	rs80124826	T	C	T	C	-0.124191142	0.106814	NA	0.0278098	FALSE	FALSE	FALSE	KRSiRb	2	239014688	0.115476	0.0678596	outcome	TRUE	reported	textfile	2	239936384	0.027856576	8.75E-06	phylum.Actinobacteria.id.400	TRUE	reported	19HXw5	textfile	2	1	TRUE	NA	19.87585288
1317	rs8047955	A	G	A	G	0.052111493	-0.0188861	NA	0.328734	FALSE	FALSE	FALSE	KRSiRb	16	81743163	0.431489	0.0240083	outcome	TRUE	reported	textfile	16	81776768	0.011119219	2.66E-06	phylum.Actinobacteria.id.400	TRUE	reported	19HXw5	textfile	2	1	TRUE	NA	21.96435548
1318	rs857444	C	T	C	T	0.050731493	-0.0178224	NA	0.369872	FALSE	FALSE	FALSE	KRSiRb	6	14617360	0.447211	0.0234483	outcome	TRUE	reported	textfile	6	14617591	0.010988454	3.80E-06	phylum.Actinobacteria.id.400	TRUE	reported	19HXw5	textfile	2	1	TRUE	NA	21.31484104
1319	rs9833771	T	C	T	C	0.049007706	0.0347257	NA	0.516724	FALSE	FALSE	FALSE	KRSiRb	3	32321506	0.127288	0.0227726	outcome	TRUE	reported	textfile	3	32362998	0.010656419	4.07E-06	phylum.Actinobacteria.id.400	TRUE	reported	19HXw5	textfile	2	1	TRUE	NA	21.14979547
1366	rs10872669	A	G	A	G	-0.123070536	0.0383451	NA	0.092543	FALSE	FALSE	FALSE	KRSiRb	6	151194037	0.325725	0.0390177	outcome	TRUE	reported	textfile	6	151515172	0.027566518	9.49E-06	genus.unknowngenus.id.1000005479	TRUE	reported	1IevbH	textfile	2	1	TRUE	NA	19.93170078
1367	rs11135366	C	G	C	G	0.084214168	0.0335105	NA	0.23803	FALSE	TRUE	TRUE	KRSiRb	5	165336062	0.207625	0.026593	outcome	TRUE	reported	textfile	5	164763068	0.01837388	8.78E-06	genus.unknowngenus.id.1000005479	TRUE	reported	1IevbH	textfile	2	1	FALSE	NA	21.0072195
1368	rs12748533	G	T	G	T	-0.082110804	-0.0205794	NA	0.288263	FALSE	FALSE	FALSE	KRSiRb	1	242603950	0.41122	0.0250434	outcome	TRUE	reported	textfile	1	242767252	0.017270056	2.59E-06	genus.unknowngenus.id.1000005479	TRUE	reported	1IevbH	textfile	2	1	TRUE	NA	22.60544796
1369	rs17043785	T	C	T	C	-0.176186835	-0.0452361	NA	0.0893849	FALSE	FALSE	FALSE	KRSiRb	2	52912224	0.25294	0.0395683	outcome	TRUE	reported	textfile	2	53139362	0.034713295	5.12E-07	genus.unknowngenus.id.1000005479	TRUE	reported	1IevbH	textfile	2	1	TRUE	NA	25.76055586
1370	rs61508842	T	C	T	C	0.122574311	-0.0358326	NA	0.0863629	FALSE	FALSE	FALSE	KRSiRb	3	158935756	0.377866	0.0406342	outcome	TRUE	reported	textfile	3	158653545	0.027238851	7.83E-06	genus.unknowngenus.id.1000005479	TRUE	reported	1IevbH	textfile	2	1	TRUE	NA	20.24982868
1371	rs6831034	T	A	T	A	-0.095654602	-0.0922289	NA	0.0904148	FALSE	TRUE	TRUE	KRSiRb	4	148378986	0.0175914	0.0388479	outcome	TRUE	reported	textfile	4	149300138	0.020522806	6.10E-06	genus.unknowngenus.id.1000005479	TRUE	reported	1IevbH	textfile	2	1	FALSE	NA	21.72392318
1372	rs689695	C	A	C	A	0.081457787	0.00518515	NA	0.295463	FALSE	FALSE	FALSE	KRSiRb	15	47060668	0.833702	0.0246964	outcome	TRUE	reported	textfile	15	47352866	0.016705675	1.28E-06	genus.unknowngenus.id.1000005479	TRUE	reported	1IevbH	textfile	2	1	TRUE	NA	23.77591055
1373	rs738193	T	C	T	C	0.084732776	-4.08E-05	NA	0.353901	FALSE	FALSE	FALSE	KRSiRb	22	25547355	0.998623	0.0236628	outcome	TRUE	reported	textfile	22	25943322	0.016585588	3.82E-07	genus.unknowngenus.id.1000005479	TRUE	reported	1IevbH	textfile	2	1	TRUE	NA	26.10003706
1374	rs78609301	A	G	A	G	-0.086706514	-0.0407846	NA	0.299709	FALSE	FALSE	FALSE	KRSiRb	6	62526842	0.0980663	0.0246537	outcome	TRUE	reported	textfile	6	63236747	0.019570857	7.09E-06	genus.unknowngenus.id.1000005479	TRUE	reported	1IevbH	textfile	2	1	TRUE	NA	19.6283487
1375	rs941000	C	T	C	T	0.085026574	0.0261239	NA	0.364601	FALSE	FALSE	FALSE	KRSiRb	7	91085352	0.266043	0.0234881	outcome	TRUE	reported	textfile	7	90714667	0.016338237	3.16E-07	genus.unknowngenus.id.1000005479	TRUE	reported	1IevbH	textfile	2	1	TRUE	NA	27.08313767
968	rs10501370	C	T	C	T	-0.115588894	0.0694571	NA	0.0624635	FALSE	FALSE	FALSE	KRSiRb	11	58273149	0.136992	0.0467068	outcome	TRUE	reported	textfile	11	58040621	0.025248889	5.42E-06	genus..Eubacteriumhalliigroup.id.11338	TRUE	reported	1N6mti	textfile	2	1	TRUE	NA	20.95789549
969	rs10798999	C	T	C	T	0.060166074	0.0087966	NA	0.268276	FALSE	FALSE	FALSE	KRSiRb	1	33843316	0.730321	0.0255197	outcome	TRUE	reported	textfile	1	34308917	0.012675245	2.61E-06	genus..Eubacteriumhalliigroup.id.11338	TRUE	reported	1N6mti	textfile	2	1	TRUE	NA	22.53152681
970	rs117748144	T	C	T	C	-0.126581958	0.0571819	NA	0.0508888	FALSE	FALSE	FALSE	KRSiRb	11	11750090	0.263719	0.0511629	outcome	TRUE	reported	textfile	11	11771637	0.028711955	7.86E-06	genus..Eubacteriumhalliigroup.id.11338	TRUE	reported	1N6mti	textfile	2	1	TRUE	NA	19.43650118
971	rs13116360	T	C	T	C	0.154124445	-0.0179408	NA	0.0668615	FALSE	FALSE	FALSE	KRSiRb	4	110964275	0.693801	0.0455693	outcome	TRUE	reported	textfile	4	111885431	0.029718533	2.94E-07	genus..Eubacteriumhalliigroup.id.11338	TRUE	reported	1N6mti	textfile	2	1	TRUE	NA	26.89603842
972	rs17074066	T	C	T	C	-0.081398624	-0.0453447	NA	0.0206284	FALSE	FALSE	FALSE	KRSiRb	4	182788383	0.562836	0.0783651	outcome	TRUE	reported	textfile	4	183709536	0.018927232	9.35E-06	genus..Eubacteriumhalliigroup.id.11338	TRUE	reported	1N6mti	textfile	2	1	TRUE	NA	18.49523764
973	rs17474256	G	A	G	A	0.081080509	-0.0254727	NA	0.0978767	FALSE	FALSE	FALSE	KRSiRb	1	103982054	0.501693	0.0379156	outcome	TRUE	reported	textfile	1	104524676	0.018457309	9.45E-06	genus..Eubacteriumhalliigroup.id.11338	TRUE	reported	1N6mti	textfile	2	1	TRUE	NA	19.29728304
974	rs281379	A	G	A	G	-0.049952328	0.0289962	NA	0.408471	FALSE	FALSE	FALSE	KRSiRb	19	48711017	0.206557	0.0229565	outcome	TRUE	reported	textfile	19	49214274	0.011215293	9.33E-06	genus..Eubacteriumhalliigroup.id.11338	TRUE	reported	1N6mti	textfile	2	1	TRUE	NA	19.83764975
975	rs28584818	A	G	A	G	0.126115364	0.0270387	NA	0.0801269	FALSE	FALSE	FALSE	KRSiRb	3	64678780	0.516933	0.0417212	outcome	TRUE	reported	textfile	3	64664456	0.026862747	4.43E-06	genus..Eubacteriumhalliigroup.id.11338	TRUE	reported	1N6mti	textfile	2	1	TRUE	NA	22.04119576
976	rs60254196	A	G	A	G	-0.052283163	-0.0105774	NA	0.464734	FALSE	FALSE	FALSE	KRSiRb	7	149159628	0.642176	0.0227638	outcome	TRUE	reported	textfile	7	148856720	0.011186491	2.70E-06	genus..Eubacteriumhalliigroup.id.11338	TRUE	reported	1N6mti	textfile	2	1	TRUE	NA	21.84419032
977	rs630939	C	T	C	T	-0.050891423	0.0277327	NA	0.453575	FALSE	FALSE	FALSE	KRSiRb	18	50858093	0.226173	0.0229144	outcome	TRUE	reported	textfile	18	48384463	0.011435211	9.16E-06	genus..Eubacteriumhalliigroup.id.11338	TRUE	reported	1N6mti	textfile	2	1	TRUE	NA	19.80618467
978	rs6550770	T	C	T	C	-0.198087408	0.0143474	NA	0.042888	FALSE	FALSE	FALSE	KRSiRb	3	23621925	0.797478	0.0559106	outcome	TRUE	reported	textfile	3	23663416	0.044354487	4.82E-06	genus..Eubacteriumhalliigroup.id.11338	TRUE	reported	1N6mti	textfile	2	1	TRUE	NA	19.94521018
979	rs74018587	C	T	C	T	0.208942799	0.0280746	NA	0.0398163	FALSE	FALSE	FALSE	KRSiRb	15	61721961	0.62876	0.0580687	outcome	TRUE	reported	textfile	15	62014160	0.043821974	3.70E-06	genus..Eubacteriumhalliigroup.id.11338	TRUE	reported	1N6mti	textfile	2	1	TRUE	NA	22.73374283
980	rs78056098	G	T	G	T	-0.050741114	-0.0712738	NA	0.354182	FALSE	FALSE	FALSE	KRSiRb	11	123919170	0.00254167	0.0236136	outcome	TRUE	reported	textfile	11	123789877	0.011375822	8.29E-06	genus..Eubacteriumhalliigroup.id.11338	TRUE	reported	1N6mti	textfile	2	1	TRUE	NA	19.89547992
981	rs949971	T	G	T	G	-0.054016364	0.0177528	NA	0.325333	FALSE	FALSE	FALSE	KRSiRb	3	110564542	0.460645	0.0240622	outcome	TRUE	reported	textfile	3	110283389	0.011610071	3.29E-06	genus..Eubacteriumhalliigroup.id.11338	TRUE	reported	1N6mti	textfile	2	1	TRUE	NA	21.64616393
75	rs1002941	G	A	G	A	0.105025041	-0.00920002	NA	0.246147	FALSE	FALSE	FALSE	KRSiRb	15	100702485	0.725129	0.0261652	outcome	TRUE	reported	textfile	15	101242690	0.023348442	8.15E-06	class.Lentisphaeria.id.2250	TRUE	reported	1vi3id	textfile	2	1	TRUE	NA	20.23344845
76	rs11770843	C	T	C	T	0.109430892	-0.00554888	NA	0.329431	FALSE	FALSE	FALSE	KRSiRb	7	147098287	0.818236	0.024145	outcome	TRUE	reported	textfile	7	146795379	0.023487897	1.91E-06	class.Lentisphaeria.id.2250	TRUE	reported	1vi3id	textfile	2	1	TRUE	NA	21.70659039
77	rs17114848	G	A	G	A	0.152376929	0.0744162	NA	0.0982119	FALSE	FALSE	FALSE	KRSiRb	15	24917388	0.0497737	0.0379307	outcome	TRUE	reported	textfile	15	25162535	0.032433167	4.06E-06	class.Lentisphaeria.id.2250	TRUE	reported	1vi3id	textfile	2	1	TRUE	NA	22.07291631
78	rs2031282	A	G	A	G	0.122368503	0.0193421	NA	0.184968	FALSE	FALSE	FALSE	KRSiRb	13	20113040	0.515768	0.0297624	outcome	TRUE	reported	textfile	13	20687179	0.027032933	4.38E-06	class.Lentisphaeria.id.2250	TRUE	reported	1vi3id	textfile	2	1	TRUE	NA	20.49051897
79	rs2731834	C	G	C	G	0.109437835	-0.0374637	NA	0.239974	FALSE	TRUE	TRUE	KRSiRb	5	95384541	0.157161	0.026482	outcome	TRUE	reported	textfile	5	94720245	0.023692997	4.24E-06	class.Lentisphaeria.id.2250	TRUE	reported	1vi3id	textfile	2	1	FALSE	NA	21.33511494
80	rs2825714	A	G	A	G	-0.137410136	-0.00234123	NA	0.170538	FALSE	FALSE	FALSE	KRSiRb	21	19651652	0.937673	0.0299408	outcome	TRUE	reported	textfile	21	21023966	0.02892458	1.72E-06	class.Lentisphaeria.id.2250	TRUE	reported	1vi3id	textfile	2	1	TRUE	NA	22.56853747
81	rs62570196	C	T	C	T	-0.216350467	0.0558445	NA	0.0422992	FALSE	FALSE	FALSE	KRSiRb	9	108323890	0.313739	0.0554339	outcome	TRUE	reported	textfile	9	111086170	0.043986577	1.08E-06	class.Lentisphaeria.id.2250	TRUE	reported	1vi3id	textfile	2	1	TRUE	NA	24.19219867
82	rs72640280	A	G	A	G	0.220206945	-0.0173556	NA	0.0551219	FALSE	FALSE	FALSE	KRSiRb	1	11883735	0.72589	0.0495029	outcome	TRUE	reported	textfile	1	11943792	0.048619648	5.18E-06	class.Lentisphaeria.id.2250	TRUE	reported	1vi3id	textfile	2	1	TRUE	NA	20.51343564
83	rs73113483	T	A	T	A	-0.131216985	-0.00152853	NA	0.123916	FALSE	TRUE	TRUE	KRSiRb	3	6181881	0.96456	0.0344019	outcome	TRUE	reported	textfile	3	6223568	0.0288713	8.66E-06	class.Lentisphaeria.id.2250	TRUE	reported	1vi3id	textfile	2	1	FALSE	NA	20.65605733
84	rs77599476	A	G	A	G	0.230291775	0.0223508	NA	0.0550637	FALSE	FALSE	FALSE	KRSiRb	20	62762910	0.654763	0.0499846	outcome	TRUE	reported	textfile	20	61394262	0.048016811	1.86E-06	class.Lentisphaeria.id.2250	TRUE	reported	1vi3id	textfile	2	1	TRUE	NA	23.00224515
716	rs1035406	G	A	G	A	-0.111240646	0.0118735	NA	0.115501	FALSE	FALSE	FALSE	KRSiRb	5	120037042	0.736465	0.0352812	outcome	TRUE	reported	textfile	5	119372737	0.025155958	9.18E-06	genus.unknowngenus.id.2755	TRUE	reported	25iQqP	textfile	2	1	TRUE	NA	19.55443547
717	rs11630875	T	C	T	C	0.092587688	0.0288904	NA	0.128124	FALSE	FALSE	FALSE	KRSiRb	15	61483535	0.389702	0.0335873	outcome	TRUE	reported	textfile	15	61775734	0.020402093	6.93E-06	genus.unknowngenus.id.2755	TRUE	reported	25iQqP	textfile	2	1	TRUE	NA	20.59477413
718	rs12977163	G	C	G	C	0.074485326	-0.0170257	NA	0.390121	FALSE	TRUE	TRUE	KRSiRb	19	28150740	0.463383	0.0232183	outcome	TRUE	reported	textfile	19	28641647	0.016390887	5.36E-06	genus.unknowngenus.id.2755	TRUE	reported	25iQqP	textfile	2	1	FALSE	NA	20.65078348
719	rs13336560	C	T	C	T	-0.0722586	0.036971	NA	0.544005	FALSE	FALSE	FALSE	KRSiRb	16	88487835	0.106825	0.0229259	outcome	TRUE	reported	textfile	16	88554243	0.01584847	5.30E-06	genus.unknowngenus.id.2755	TRUE	reported	25iQqP	textfile	2	1	TRUE	NA	20.7876024
720	rs1549633	A	C	A	C	0.101843635	-0.00709258	NA	0.115586	FALSE	FALSE	FALSE	KRSiRb	5	27945538	0.840331	0.0352042	outcome	TRUE	reported	textfile	5	27945645	0.021925199	3.40E-06	genus.unknowngenus.id.2755	TRUE	reported	25iQqP	textfile	2	1	TRUE	NA	21.576485
721	rs2074723	T	C	T	C	0.166301821	0.0914693	NA	0.0533762	FALSE	FALSE	FALSE	KRSiRb	7	50767232	0.0676254	0.0500516	outcome	TRUE	reported	textfile	7	50834929	0.037575071	8.75E-06	genus.unknowngenus.id.2755	TRUE	reported	25iQqP	textfile	2	1	TRUE	NA	19.58819369
722	rs3730086	A	G	A	G	0.080674605	0.00293761	NA	0.251755	FALSE	FALSE	FALSE	KRSiRb	5	68281223	0.909733	0.0259106	outcome	TRUE	reported	textfile	5	67577051	0.01800426	8.65E-06	genus.unknowngenus.id.2755	TRUE	reported	25iQqP	textfile	2	1	TRUE	NA	20.07812453
723	rs3754624	C	T	C	T	0.096447803	-0.0116608	NA	0.176138	FALSE	FALSE	FALSE	KRSiRb	2	224769095	0.692574	0.0294937	outcome	TRUE	reported	textfile	2	225633812	0.020058915	2.16E-06	genus.unknowngenus.id.2755	TRUE	reported	25iQqP	textfile	2	1	TRUE	NA	23.11904032
724	rs55876211	C	T	C	T	-0.091476372	0.0170397	NA	0.254132	FALSE	FALSE	FALSE	KRSiRb	3	84422115	0.511163	0.0259345	outcome	TRUE	reported	textfile	3	84471266	0.019691933	2.87E-06	genus.unknowngenus.id.2755	TRUE	reported	25iQqP	textfile	2	1	TRUE	NA	21.57948942
725	rs56250014	A	T	A	T	0.119152976	0.031136	NA	0.094151	FALSE	TRUE	TRUE	KRSiRb	8	130936787	0.420717	0.0386697	outcome	TRUE	reported	textfile	8	131949033	0.025758007	3.26E-06	genus.unknowngenus.id.2755	TRUE	reported	25iQqP	textfile	2	1	FALSE	NA	21.39859573
726	rs61933850	G	A	G	A	0.165183947	0.00536771	NA	0.137057	FALSE	FALSE	FALSE	KRSiRb	12	72745618	0.871532	0.0331928	outcome	TRUE	reported	textfile	12	73139398	0.03614692	7.43E-06	genus.unknowngenus.id.2755	TRUE	reported	25iQqP	textfile	2	1	TRUE	NA	20.88300933
727	rs7098347	G	A	G	A	0.070508931	-0.0288162	NA	0.436196	FALSE	FALSE	FALSE	KRSiRb	10	111737890	0.20579	0.0227755	outcome	TRUE	reported	textfile	10	113497648	0.015854243	7.36E-06	genus.unknowngenus.id.2755	TRUE	reported	25iQqP	textfile	2	1	TRUE	NA	19.77867707
728	rs74354280	C	T	C	T	-0.090331598	0.0651617	NA	0.27818	FALSE	FALSE	FALSE	KRSiRb	4	133271763	0.00907047	0.024972	outcome	TRUE	reported	textfile	4	134192918	0.020547223	8.70E-06	genus.unknowngenus.id.2755	TRUE	reported	25iQqP	textfile	2	1	TRUE	NA	19.32738588
729	rs76784716	A	G	A	G	0.13975602	0.0845076	NA	0.113613	FALSE	FALSE	FALSE	KRSiRb	2	168176830	0.0184957	0.035876	outcome	TRUE	reported	textfile	2	169033340	0.028644423	8.43E-07	genus.unknowngenus.id.2755	TRUE	reported	25iQqP	textfile	2	1	TRUE	NA	23.80460018
730	rs9813022	A	G	A	G	-0.08227975	0.00785944	NA	0.375038	FALSE	FALSE	FALSE	KRSiRb	3	13685237	0.735643	0.0232783	outcome	TRUE	reported	textfile	3	13726736	0.01640101	5.10E-07	genus.unknowngenus.id.2755	TRUE	reported	25iQqP	textfile	2	1	TRUE	NA	25.16777021
1403	rs10875374	C	T	C	T	-0.053675937	-0.0159644	NA	0.469443	FALSE	FALSE	FALSE	KRSiRb	1	101339253	0.479573	0.0225808	outcome	TRUE	reported	textfile	1	101804809	0.011943586	8.10E-06	family.Clostridiaceae1.id.1869	TRUE	reported	3Sbbuj	textfile	2	1	TRUE	NA	20.19713586
1404	rs12186080	G	A	G	A	0.074823577	-0.0214439	NA	0.165558	FALSE	FALSE	FALSE	KRSiRb	3	132877783	0.479719	0.0303414	outcome	TRUE	reported	textfile	3	132596627	0.016245981	5.34E-06	family.Clostridiaceae1.id.1869	TRUE	reported	3Sbbuj	textfile	2	1	TRUE	NA	21.21216762
1405	rs12341505	G	A	G	A	0.081450333	-0.0521067	NA	0.093202	FALSE	FALSE	FALSE	KRSiRb	9	133845759	0.177159	0.0386103	outcome	TRUE	reported	textfile	9	136710881	0.017933832	4.54E-06	family.Clostridiaceae1.id.1869	TRUE	reported	3Sbbuj	textfile	2	1	TRUE	NA	20.62716461
1406	rs12490337	C	G	C	G	-0.06169436	0.0566849	NA	0.19874	FALSE	TRUE	TRUE	KRSiRb	3	111763998	0.0442629	0.0281791	outcome	TRUE	reported	textfile	3	111482845	0.013693009	6.91E-06	family.Clostridiaceae1.id.1869	TRUE	reported	3Sbbuj	textfile	2	1	FALSE	NA	20.29986452
1407	rs2795528	G	A	G	A	-0.180968849	-0.0572248	NA	0.055568	FALSE	FALSE	FALSE	KRSiRb	10	42774816	0.245056	0.0492282	outcome	TRUE	reported	textfile	10	43270264	0.039091059	3.81E-06	family.Clostridiaceae1.id.1869	TRUE	reported	3Sbbuj	textfile	2	1	TRUE	NA	21.43151027
1408	rs2817172	C	T	C	T	0.056336654	-0.0206677	NA	0.396814	FALSE	FALSE	FALSE	KRSiRb	1	3124955	0.369809	0.0230453	outcome	TRUE	reported	textfile	1	3041519	0.012392023	5.27E-06	family.Clostridiaceae1.id.1869	TRUE	reported	3Sbbuj	textfile	2	1	TRUE	NA	20.66796308
1409	rs4723021	T	C	T	C	-0.106376242	0.0309348	NA	0.0678511	FALSE	FALSE	FALSE	KRSiRb	7	30895044	0.493729	0.0452007	outcome	TRUE	reported	textfile	7	30934659	0.024194378	7.42E-06	family.Clostridiaceae1.id.1869	TRUE	reported	3Sbbuj	textfile	2	1	TRUE	NA	19.33126901
1410	rs550843	T	C	T	C	-0.073478656	0.0410723	NA	0.280404	FALSE	FALSE	FALSE	KRSiRb	6	165309343	0.10632	0.0254324	outcome	TRUE	reported	textfile	6	165722832	0.016838326	7.09E-06	family.Clostridiaceae1.id.1869	TRUE	reported	3Sbbuj	textfile	2	1	TRUE	NA	19.04252705
1411	rs56188186	A	G	A	G	0.096777351	0.0252663	NA	0.0483412	FALSE	FALSE	FALSE	KRSiRb	16	87677084	0.633331	0.0529645	outcome	TRUE	reported	textfile	16	87710690	0.02174714	8.24E-06	family.Clostridiaceae1.id.1869	TRUE	reported	3Sbbuj	textfile	2	1	TRUE	NA	19.80355506
1412	rs62397761	A	G	A	G	0.061580452	0.0304225	NA	0.321133	FALSE	FALSE	FALSE	KRSiRb	6	48125278	0.207515	0.0241366	outcome	TRUE	reported	textfile	6	48093014	0.013619788	9.08E-06	family.Clostridiaceae1.id.1869	TRUE	reported	3Sbbuj	textfile	2	1	TRUE	NA	20.44301981
1413	rs881532	A	G	A	G	-0.053303513	-0.0246866	NA	0.496667	FALSE	FALSE	FALSE	KRSiRb	22	47411024	0.272635	0.0225035	outcome	TRUE	reported	textfile	22	47806774	0.011901062	7.90E-06	family.Clostridiaceae1.id.1869	TRUE	reported	3Sbbuj	textfile	2	1	TRUE	NA	20.0604296
667	rs10274562	C	T	C	T	0.11091724	-0.0120364	NA	0.381343	FALSE	FALSE	FALSE	KRSiRb	7	11182894	0.603832	0.023196	outcome	TRUE	reported	textfile	7	11222521	0.024455551	6.50E-06	genus.RuminococcaceaeUCG011.id.11368	TRUE	reported	4cmzEx	textfile	2	1	TRUE	NA	20.57042214
668	rs12636310	G	A	G	A	0.132725381	0.000533112	NA	0.25095	FALSE	FALSE	FALSE	KRSiRb	3	185751703	0.983775	0.026215	outcome	TRUE	reported	textfile	3	185469491	0.028203654	2.81E-06	genus.RuminococcaceaeUCG011.id.11368	TRUE	reported	4cmzEx	textfile	2	1	TRUE	NA	22.14609737
669	rs12724320	C	T	C	T	-0.120880657	0.0449013	NA	0.381835	FALSE	FALSE	FALSE	KRSiRb	1	179401364	0.0531508	0.0232205	outcome	TRUE	reported	textfile	1	179370499	0.024922917	1.52E-06	genus.RuminococcaceaeUCG011.id.11368	TRUE	reported	4cmzEx	textfile	2	1	TRUE	NA	23.52425515
670	rs1416041	A	C	A	C	-0.182339224	-0.0164304	NA	0.208847	FALSE	FALSE	FALSE	KRSiRb	6	104625801	0.556199	0.0279192	outcome	TRUE	reported	textfile	6	105073676	0.033989816	7.04E-08	genus.RuminococcaceaeUCG011.id.11368	TRUE	reported	4cmzEx	textfile	2	1	TRUE	NA	28.77813047
671	rs2729556	C	T	C	T	-0.109096996	0.0239844	NA	0.478099	FALSE	FALSE	FALSE	KRSiRb	7	112123933	0.290045	0.022669	outcome	TRUE	reported	textfile	7	111763988	0.023369889	3.19E-06	genus.RuminococcaceaeUCG011.id.11368	TRUE	reported	4cmzEx	textfile	2	1	TRUE	NA	21.79276248
672	rs4490371	T	C	T	C	-0.111816319	0.01188	NA	0.412989	FALSE	FALSE	FALSE	KRSiRb	3	76155956	0.605892	0.0230256	outcome	TRUE	reported	textfile	3	76205107	0.024896269	7.75E-06	genus.RuminococcaceaeUCG011.id.11368	TRUE	reported	4cmzEx	textfile	2	1	TRUE	NA	20.17166963
673	rs79113084	C	T	C	T	-0.152165548	-0.0556032	NA	0.10873	FALSE	FALSE	FALSE	KRSiRb	12	29481986	0.129122	0.0366395	outcome	TRUE	reported	textfile	12	29634919	0.031751932	2.06E-06	genus.RuminococcaceaeUCG011.id.11368	TRUE	reported	4cmzEx	textfile	2	1	TRUE	NA	22.96636999
674	rs9729514	A	G	A	G	0.18493353	0.0331328	NA	0.092934	FALSE	FALSE	FALSE	KRSiRb	1	219727713	0.393253	0.0388094	outcome	TRUE	reported	textfile	1	219901055	0.039461636	2.37E-06	genus.RuminococcaceaeUCG011.id.11368	TRUE	reported	4cmzEx	textfile	2	1	TRUE	NA	21.96246824
1581	rs11026530	T	C	T	C	0.082240818	0.0130866	NA	0.15031	FALSE	FALSE	FALSE	KRSiRb	11	22357551	0.678496	0.0315707	outcome	TRUE	reported	textfile	11	22379097	0.018637912	9.43E-06	order.Enterobacteriales.id.3468	TRUE	reported	4kNnYH	textfile	2	1	TRUE	NA	19.47064457
1582	rs111229068	A	T	A	T	0.110560883	-0.0359879	NA	0.0789647	FALSE	TRUE	TRUE	KRSiRb	11	2542220	0.392254	0.0420647	outcome	TRUE	reported	textfile	11	2563450	0.024171888	3.65E-06	order.Enterobacteriales.id.3468	TRUE	reported	4kNnYH	textfile	2	1	FALSE	NA	20.92097163
1583	rs2374342	C	A	C	A	0.058292653	-0.00544523	NA	0.414697	FALSE	FALSE	FALSE	KRSiRb	2	41906402	0.81166	0.0228517	outcome	TRUE	reported	textfile	2	42133542	0.01261946	4.52E-06	order.Enterobacteriales.id.3468	TRUE	reported	4kNnYH	textfile	2	1	TRUE	NA	21.33762605
1584	rs35673018	G	A	G	A	0.08996415	-0.022611	NA	0.0902753	FALSE	FALSE	FALSE	KRSiRb	16	54293833	0.563422	0.0391353	outcome	TRUE	reported	textfile	16	54327745	0.020293422	7.63E-06	order.Enterobacteriales.id.3468	TRUE	reported	4kNnYH	textfile	2	1	TRUE	NA	19.65297894
1585	rs4792380	A	T	A	T	0.115597849	0.0718766	NA	0.0307394	FALSE	TRUE	TRUE	KRSiRb	17	13617723	0.274377	0.0657584	outcome	TRUE	reported	textfile	17	13521040	0.025768301	9.49E-06	order.Enterobacteriales.id.3468	TRUE	reported	4kNnYH	textfile	2	1	FALSE	NA	20.12463148
1586	rs504442	T	G	T	G	0.084159032	-0.0127938	NA	0.105279	FALSE	FALSE	FALSE	KRSiRb	18	57478315	0.728741	0.0368909	outcome	TRUE	reported	textfile	18	55145547	0.01894789	5.17E-06	order.Enterobacteriales.id.3468	TRUE	reported	4kNnYH	textfile	2	1	TRUE	NA	19.72784984
1587	rs61973590	C	G	C	G	-0.060539207	-0.010346	NA	0.355372	FALSE	TRUE	TRUE	KRSiRb	14	27248833	0.661467	0.0236271	outcome	TRUE	reported	textfile	14	27718039	0.013369618	8.54E-06	order.Enterobacteriales.id.3468	TRUE	reported	4kNnYH	textfile	2	1	FALSE	NA	20.503852
1588	rs62210023	A	G	A	G	0.060675357	0.0422531	NA	0.345076	FALSE	FALSE	FALSE	KRSiRb	20	56765036	0.0745453	0.0236945	outcome	TRUE	reported	textfile	20	55340092	0.013012497	3.13E-06	order.Enterobacteriales.id.3468	TRUE	reported	4kNnYH	textfile	2	1	TRUE	NA	21.74219547
1589	rs78143293	A	G	A	G	-0.084852127	0.0365327	NA	0.121248	FALSE	FALSE	FALSE	KRSiRb	18	60005103	0.289634	0.0344997	outcome	TRUE	reported	textfile	18	57672335	0.017041521	1.20E-06	order.Enterobacteriales.id.3468	TRUE	reported	4kNnYH	textfile	2	1	TRUE	NA	24.79183989
1590	rs79757635	C	A	C	A	0.075859672	-0.0439275	NA	0.137731	FALSE	FALSE	FALSE	KRSiRb	13	110188071	0.189083	0.0334483	outcome	TRUE	reported	textfile	13	110840418	0.017128562	9.32E-06	order.Enterobacteriales.id.3468	TRUE	reported	4kNnYH	textfile	2	1	TRUE	NA	19.61462968
1591	rs80319214	C	G	C	G	0.099040406	0.0225992	NA	0.0756961	FALSE	TRUE	TRUE	KRSiRb	2	3968343	0.601309	0.0432505	outcome	TRUE	reported	textfile	2	4015933	0.021587746	6.95E-06	order.Enterobacteriales.id.3468	TRUE	reported	4kNnYH	textfile	2	1	FALSE	NA	21.04797043
1540	rs10931481	G	A	G	A	0.061009638	-0.00812092	NA	0.290039	FALSE	FALSE	FALSE	KRSiRb	2	191090126	0.743784	0.0248463	outcome	TRUE	reported	textfile	2	191954852	0.013048446	3.38E-06	genus..Ruminococcusgauvreauiigroup.id.11342	TRUE	reported	4kPMxf	textfile	2	1	TRUE	NA	21.86146747
1541	rs12079579	A	G	A	G	0.095532379	0.0022098	NA	0.0844331	FALSE	FALSE	FALSE	KRSiRb	1	161910692	0.956485	0.0404981	outcome	TRUE	reported	textfile	1	161880482	0.021343619	5.04E-06	genus..Ruminococcusgauvreauiigroup.id.11342	TRUE	reported	4kPMxf	textfile	2	1	TRUE	NA	20.03387991
1542	rs12539819	C	T	C	T	0.110653536	0.0411513	NA	0.0716175	FALSE	FALSE	FALSE	KRSiRb	7	153790311	0.355081	0.0444985	outcome	TRUE	reported	textfile	7	153487396	0.02406836	4.49E-06	genus..Ruminococcusgauvreauiigroup.id.11342	TRUE	reported	4kPMxf	textfile	2	1	TRUE	NA	21.13672007
1543	rs13188803	T	A	T	A	0.070941873	-0.00670211	NA	0.274806	FALSE	TRUE	TRUE	KRSiRb	5	113292076	0.79095	0.0252837	outcome	TRUE	reported	textfile	5	112627773	0.015685519	7.28E-06	genus..Ruminococcusgauvreauiigroup.id.11342	TRUE	reported	4kPMxf	textfile	2	1	FALSE	NA	20.45537825
1544	rs1391597	C	T	C	T	0.059028381	0.0117262	NA	0.394874	FALSE	FALSE	FALSE	KRSiRb	12	60725485	0.610914	0.0230482	outcome	TRUE	reported	textfile	12	61119266	0.012487351	1.86E-06	genus..Ruminococcusgauvreauiigroup.id.11342	TRUE	reported	4kPMxf	textfile	2	1	TRUE	NA	22.34503839
1545	rs2047242	A	G	A	G	-0.06760301	0.0151261	NA	0.231622	FALSE	FALSE	FALSE	KRSiRb	10	28912931	0.572461	0.0267989	outcome	TRUE	reported	textfile	10	29201860	0.013373773	2.46E-07	genus..Ruminococcusgauvreauiigroup.id.11342	TRUE	reported	4kPMxf	textfile	2	1	TRUE	NA	25.55195721
1546	rs2105937	A	G	A	G	0.058021543	-0.0196609	NA	0.350234	FALSE	FALSE	FALSE	KRSiRb	1	20225579	0.405679	0.0236444	outcome	TRUE	reported	textfile	1	20552072	0.012780587	5.10E-06	genus..Ruminococcusgauvreauiigroup.id.11342	TRUE	reported	4kPMxf	textfile	2	1	TRUE	NA	20.60995038
1547	rs2166943	A	C	A	C	0.056697379	0.0140862	NA	0.419855	FALSE	FALSE	FALSE	KRSiRb	8	136078607	0.537123	0.022824	outcome	TRUE	reported	textfile	8	137090850	0.012349673	5.28E-06	genus..Ruminococcusgauvreauiigroup.id.11342	TRUE	reported	4kPMxf	textfile	2	1	TRUE	NA	21.0773035
1548	rs289410	G	A	G	A	-0.065492577	0.0165645	NA	0.27746	FALSE	FALSE	FALSE	KRSiRb	15	85020252	0.5098	0.0251302	outcome	TRUE	reported	textfile	15	85563483	0.013910104	2.27E-06	genus..Ruminococcusgauvreauiigroup.id.11342	TRUE	reported	4kPMxf	textfile	2	1	TRUE	NA	22.16784135
1549	rs431418	A	G	A	G	-0.094737043	-0.0963621	NA	0.093638	FALSE	FALSE	FALSE	KRSiRb	5	166992547	0.0131456	0.0388588	outcome	TRUE	reported	textfile	5	166419552	0.02101571	5.54E-06	genus..Ruminococcusgauvreauiigroup.id.11342	TRUE	reported	4kPMxf	textfile	2	1	TRUE	NA	20.32130136
1550	rs71386687	T	G	T	G	0.121036908	-0.0649292	NA	0.116078	FALSE	FALSE	FALSE	KRSiRb	16	2717893	0.0693075	0.0357458	outcome	TRUE	reported	textfile	16	2767894	0.02385996	2.91E-07	genus..Ruminococcusgauvreauiigroup.id.11342	TRUE	reported	4kPMxf	textfile	2	1	TRUE	NA	25.7333436
1551	rs73802842	C	A	C	A	0.07368081	0.0352709	NA	0.241063	FALSE	FALSE	FALSE	KRSiRb	4	18823237	0.18296	0.0264856	outcome	TRUE	reported	textfile	4	18824860	0.016966478	7.48E-06	genus..Ruminococcusgauvreauiigroup.id.11342	TRUE	reported	4kPMxf	textfile	2	1	TRUE	NA	18.85929208
1552	rs9870933	A	G	A	G	0.062164279	-0.00538286	NA	0.394776	FALSE	FALSE	FALSE	KRSiRb	3	112653470	0.815293	0.0230428	outcome	TRUE	reported	textfile	3	112372317	0.012607163	8.49E-07	genus..Ruminococcusgauvreauiigroup.id.11342	TRUE	reported	4kPMxf	textfile	2	1	TRUE	NA	24.31347675
1007	rs10512344	C	G	C	G	0.247372806	-0.0218778	NA	0.0189999	FALSE	TRUE	TRUE	KRSiRb	9	106247214	0.791938	0.0829349	outcome	TRUE	reported	textfile	9	109009495	0.054408651	3.19E-06	genus.Prevotella9.id.11183	TRUE	reported	5AgyfC	textfile	2	1	FALSE	NA	20.67130973
1008	rs111509883	T	C	T	C	0.171130632	-0.0642884	NA	0.110355	FALSE	FALSE	FALSE	KRSiRb	19	639161	0.0778646	0.036461	outcome	TRUE	reported	textfile	19	639161	0.03476241	1.24E-06	genus.Prevotella9.id.11183	TRUE	reported	5AgyfC	textfile	2	1	TRUE	NA	24.23459428
1009	rs11199734	A	T	A	T	0.077020901	0.0290718	NA	0.2205	FALSE	TRUE	TRUE	KRSiRb	10	121059887	0.287007	0.0273048	outcome	TRUE	reported	textfile	10	122819400	0.016946218	7.00E-06	genus.Prevotella9.id.11183	TRUE	reported	5AgyfC	textfile	2	1	FALSE	NA	20.65720748
1010	rs11685699	C	T	C	T	-0.141357386	-0.0314366	NA	0.0778593	FALSE	FALSE	FALSE	KRSiRb	2	11092559	0.458049	0.0423638	outcome	TRUE	reported	textfile	2	11232685	0.029566474	2.03E-06	genus.Prevotella9.id.11183	TRUE	reported	5AgyfC	textfile	2	1	TRUE	NA	22.85798487
1011	rs117271932	A	G	A	G	0.20808857	0.0943191	NA	0.0562519	FALSE	FALSE	FALSE	KRSiRb	22	43840580	0.054882	0.0491295	outcome	TRUE	reported	textfile	22	44236460	0.044039277	2.82E-06	genus.Prevotella9.id.11183	TRUE	reported	5AgyfC	textfile	2	1	TRUE	NA	22.32626578
1012	rs12648235	T	C	T	C	0.078590196	0.0276424	NA	0.234886	FALSE	FALSE	FALSE	KRSiRb	4	160194592	0.303701	0.0268756	outcome	TRUE	reported	textfile	4	161115744	0.017767553	7.39E-06	genus.Prevotella9.id.11183	TRUE	reported	5AgyfC	textfile	2	1	TRUE	NA	19.56507444
1013	rs1304512	G	A	G	A	0.076159345	0.00654574	NA	0.27035	FALSE	FALSE	FALSE	KRSiRb	5	64440198	0.797439	0.0255033	outcome	TRUE	reported	textfile	5	63736025	0.016588486	5.29E-06	genus.Prevotella9.id.11183	TRUE	reported	5AgyfC	textfile	2	1	TRUE	NA	21.07816983
1014	rs2104588	T	C	T	C	0.105558491	-0.0570496	NA	0.056005	FALSE	FALSE	FALSE	KRSiRb	10	12455582	0.245481	0.0491216	outcome	TRUE	reported	textfile	10	12497581	0.023773023	8.13E-06	genus.Prevotella9.id.11183	TRUE	reported	5AgyfC	textfile	2	1	TRUE	NA	19.7159417
1015	rs2495052	A	G	A	G	0.083897846	-0.00604777	NA	0.14722	FALSE	FALSE	FALSE	KRSiRb	1	13834756	0.849067	0.0317786	outcome	TRUE	reported	textfile	1	14161251	0.018852315	8.97E-06	genus.Prevotella9.id.11183	TRUE	reported	5AgyfC	textfile	2	1	TRUE	NA	19.80488141
1016	rs2683313	A	G	A	G	-0.072457582	-0.0167836	NA	0.315856	FALSE	FALSE	FALSE	KRSiRb	8	19258094	0.488102	0.0242072	outcome	TRUE	reported	textfile	8	19115604	0.015160279	1.69E-06	genus.Prevotella9.id.11183	TRUE	reported	5AgyfC	textfile	2	1	TRUE	NA	22.84300771
1017	rs4968431	G	T	G	T	0.064011283	0.0303956	NA	0.366548	FALSE	FALSE	FALSE	KRSiRb	17	61344417	0.195788	0.023496	outcome	TRUE	reported	textfile	17	59421778	0.014416226	8.58E-06	genus.Prevotella9.id.11183	TRUE	reported	5AgyfC	textfile	2	1	TRUE	NA	19.71559553
1018	rs7232121	G	C	G	C	0.067129188	0.0114411	NA	0.487074	FALSE	TRUE	TRUE	KRSiRb	18	22413489	0.614752	0.022732	outcome	TRUE	reported	textfile	18	19993452	0.014422959	3.76E-06	genus.Prevotella9.id.11183	TRUE	reported	5AgyfC	textfile	2	1	FALSE	NA	21.66277306
1019	rs7237249	C	T	C	T	-0.082376407	0.0326626	NA	0.19017	FALSE	FALSE	FALSE	KRSiRb	18	74325267	0.25546	0.0287223	outcome	TRUE	reported	textfile	18	71992502	0.018212594	8.93E-06	genus.Prevotella9.id.11183	TRUE	reported	5AgyfC	textfile	2	1	TRUE	NA	20.45794838
1020	rs72815774	T	C	T	C	-0.176185788	0.0158218	NA	0.0625672	FALSE	FALSE	FALSE	KRSiRb	2	91766476	0.737563	0.0472175	outcome	TRUE	reported	textfile	2	91954502	0.039306766	8.78E-06	genus.Prevotella9.id.11183	TRUE	reported	5AgyfC	textfile	2	1	TRUE	NA	20.0912575
1021	rs746764	T	C	T	C	-0.091577152	-0.0139037	NA	0.213299	FALSE	FALSE	FALSE	KRSiRb	20	21490075	0.61405	0.0275703	outcome	TRUE	reported	textfile	20	21470713	0.019324484	2.04E-06	genus.Prevotella9.id.11183	TRUE	reported	5AgyfC	textfile	2	1	TRUE	NA	22.45734721
1022	rs7976209	T	C	T	C	-0.087078586	0.0540298	NA	0.154239	FALSE	FALSE	FALSE	KRSiRb	12	1685304	0.0844851	0.0313174	outcome	TRUE	reported	textfile	12	1794470	0.019795052	7.28E-06	genus.Prevotella9.id.11183	TRUE	reported	5AgyfC	textfile	2	1	TRUE	NA	19.35126867
1023	rs9428102	A	G	A	G	-0.07788445	-0.00743333	NA	0.217726	FALSE	FALSE	FALSE	KRSiRb	1	118310194	0.785916	0.0273668	outcome	TRUE	reported	textfile	1	118852817	0.017606807	4.62E-06	genus.Prevotella9.id.11183	TRUE	reported	5AgyfC	textfile	2	1	TRUE	NA	19.5677237
1024	rs9613013	G	A	G	A	0.091759081	-0.0128749	NA	0.123371	FALSE	FALSE	FALSE	KRSiRb	22	25756771	0.709965	0.034619	outcome	TRUE	reported	textfile	22	26152738	0.020269664	6.10E-06	genus.Prevotella9.id.11183	TRUE	reported	5AgyfC	textfile	2	1	TRUE	NA	20.49297505
645	rs10248854	C	A	C	A	-0.052782677	0.0283861	NA	0.394172	FALSE	FALSE	FALSE	KRSiRb	7	121641184	0.21875	0.0230808	outcome	TRUE	reported	textfile	7	121281238	0.01134635	4.21E-06	genus..Eubacteriumrectalegroup.id.14374	TRUE	reported	5jt6Nu	textfile	2	1	TRUE	NA	21.64065858
646	rs10797540	A	G	A	G	0.050317907	0.0202197	NA	0.44578	FALSE	FALSE	FALSE	KRSiRb	1	234394624	0.371094	0.0226063	outcome	TRUE	reported	textfile	1	234530370	0.010838946	3.53E-06	genus..Eubacteriumrectalegroup.id.14374	TRUE	reported	5jt6Nu	textfile	2	1	TRUE	NA	21.55117884
647	rs10892089	C	G	C	G	-0.063552174	0.000868336	NA	0.18481	FALSE	TRUE	TRUE	KRSiRb	11	98652908	0.976152	0.0290475	outcome	TRUE	reported	textfile	11	98523638	0.014007233	6.22E-06	genus..Eubacteriumrectalegroup.id.14374	TRUE	reported	5jt6Nu	textfile	2	1	FALSE	NA	20.58524865
648	rs143694765	T	C	T	C	0.087002523	0.0336804	NA	0.100815	FALSE	FALSE	FALSE	KRSiRb	1	115540288	0.369821	0.0375558	outcome	TRUE	reported	textfile	1	116082909	0.01977896	9.75E-06	genus..Eubacteriumrectalegroup.id.14374	TRUE	reported	5jt6Nu	textfile	2	1	TRUE	NA	19.3489227
649	rs16960159	C	G	C	G	-0.156595964	-0.0475673	NA	0.0971038	FALSE	TRUE	TRUE	KRSiRb	18	40123910	0.213932	0.0382735	outcome	TRUE	reported	textfile	18	37703874	0.03362338	4.10E-06	genus..Eubacteriumrectalegroup.id.14374	TRUE	reported	5jt6Nu	textfile	2	1	FALSE	NA	21.69094092
650	rs2884897	A	G	A	G	-0.129363699	-0.0730404	NA	0.0347233	FALSE	FALSE	FALSE	KRSiRb	11	8107990	0.234818	0.0614797	outcome	TRUE	reported	textfile	11	8129537	0.028902068	6.44E-06	genus..Eubacteriumrectalegroup.id.14374	TRUE	reported	5jt6Nu	textfile	2	1	TRUE	NA	20.03396974
651	rs314726	T	C	T	C	0.052882354	-0.0162532	NA	0.496103	FALSE	FALSE	FALSE	KRSiRb	2	124795578	0.474412	0.0227217	outcome	TRUE	reported	textfile	2	125553155	0.010948624	1.38E-06	genus..Eubacteriumrectalegroup.id.14374	TRUE	reported	5jt6Nu	textfile	2	1	TRUE	NA	23.32934122
652	rs35398954	A	G	A	G	-0.090140156	0.000720675	NA	0.161166	FALSE	FALSE	FALSE	KRSiRb	15	92463535	0.981324	0.030786	outcome	TRUE	reported	textfile	15	93006765	0.017460171	5.40E-07	genus..Eubacteriumrectalegroup.id.14374	TRUE	reported	5jt6Nu	textfile	2	1	TRUE	NA	26.65260268
653	rs3980709	A	T	A	T	-0.062270145	-0.00255476	NA	0.175132	FALSE	TRUE	TRUE	KRSiRb	1	170931080	0.931089	0.0295434	outcome	TRUE	reported	textfile	1	170900221	0.014057159	6.86E-06	genus..Eubacteriumrectalegroup.id.14374	TRUE	reported	5jt6Nu	textfile	2	1	FALSE	NA	19.62296547
654	rs59427698	A	G	A	G	-0.057603509	-0.0525327	NA	0.191078	FALSE	FALSE	FALSE	KRSiRb	9	126663466	0.0685346	0.0288407	outcome	TRUE	reported	textfile	9	129425745	0.013085337	5.37E-06	genus..Eubacteriumrectalegroup.id.14374	TRUE	reported	5jt6Nu	textfile	2	1	TRUE	NA	19.37885244
655	rs62547233	A	G	A	G	0.0536319	-0.0269272	NA	0.282898	FALSE	FALSE	FALSE	KRSiRb	9	89398504	0.282065	0.0250324	outcome	TRUE	reported	textfile	9	92013419	0.012020063	9.90E-06	genus..Eubacteriumrectalegroup.id.14374	TRUE	reported	5jt6Nu	textfile	2	1	TRUE	NA	19.90824047
85	rs10031059	T	C	T	C	-0.121166531	-0.0114327	NA	0.234709	FALSE	FALSE	FALSE	KRSiRb	4	35356972	0.667079	0.0265777	outcome	TRUE	reported	textfile	4	35358594	0.022584403	1.24E-07	genus.Peptococcus.id.2037	TRUE	reported	5jUHyG	textfile	2	1	TRUE	NA	28.78379936
86	rs11001941	G	A	G	A	-0.195611127	0.00821063	NA	0.0870776	FALSE	FALSE	FALSE	KRSiRb	10	76956272	0.838146	0.0401958	outcome	TRUE	reported	textfile	10	78716030	0.039221681	1.33E-06	genus.Peptococcus.id.2037	TRUE	reported	5jUHyG	textfile	2	1	TRUE	NA	24.87337424
87	rs11030569	A	T	A	T	-0.174020126	0.00703742	NA	0.128393	FALSE	TRUE	TRUE	KRSiRb	11	3998558	0.83632	0.0340626	outcome	TRUE	reported	textfile	11	4019788	0.037413336	3.13E-06	genus.Peptococcus.id.2037	TRUE	reported	5jUHyG	textfile	2	1	FALSE	NA	21.63446147
88	rs12069354	C	T	C	T	0.167629782	0.0122444	NA	0.0633946	FALSE	FALSE	FALSE	KRSiRb	1	216050440	0.791577	0.046334	outcome	TRUE	reported	textfile	1	216223782	0.037950049	9.28E-06	genus.Peptococcus.id.2037	TRUE	reported	5jUHyG	textfile	2	1	TRUE	NA	19.51091687
89	rs2054133	G	A	G	A	0.089543257	-0.00782433	NA	0.364129	FALSE	FALSE	FALSE	KRSiRb	2	33466742	0.739813	0.0235601	outcome	TRUE	reported	textfile	2	33691809	0.018833153	2.14E-06	genus.Peptococcus.id.2037	TRUE	reported	5jUHyG	textfile	2	1	TRUE	NA	22.60579084
90	rs34282744	G	C	G	C	0.19179739	0.00979155	NA	0.0806356	FALSE	TRUE	TRUE	KRSiRb	15	74780831	0.814536	0.041741	outcome	TRUE	reported	textfile	15	75073172	0.03998324	1.84E-06	genus.Peptococcus.id.2037	TRUE	reported	5jUHyG	textfile	2	1	FALSE	NA	23.01067817
91	rs36121075	A	G	A	G	-0.140670082	0.0146112	NA	0.167205	FALSE	FALSE	FALSE	KRSiRb	20	44489376	0.63127	0.0304439	outcome	TRUE	reported	textfile	20	43118017	0.030627993	6.99E-06	genus.Peptococcus.id.2037	TRUE	reported	5jUHyG	textfile	2	1	TRUE	NA	21.0943624
92	rs413827	G	A	G	A	0.11022947	0.035878	NA	0.239627	FALSE	FALSE	FALSE	KRSiRb	14	57518394	0.174665	0.0264321	outcome	TRUE	reported	textfile	14	57985112	0.023752348	3.30E-06	genus.Peptococcus.id.2037	TRUE	reported	5jUHyG	textfile	2	1	TRUE	NA	21.53685794
93	rs5770862	T	C	T	C	0.162017845	-0.0970306	NA	0.0920462	FALSE	FALSE	FALSE	KRSiRb	22	50534684	0.0135628	0.0393053	outcome	TRUE	reported	textfile	22	50973113	0.035681339	3.22E-06	genus.Peptococcus.id.2037	TRUE	reported	5jUHyG	textfile	2	1	TRUE	NA	20.61785189
94	rs6918730	G	A	G	A	0.135310568	-0.00128939	NA	0.059872	FALSE	FALSE	FALSE	KRSiRb	6	98572413	0.978183	0.0471482	outcome	TRUE	reported	textfile	6	99020289	0.028974201	1.15E-06	genus.Peptococcus.id.2037	TRUE	reported	5jUHyG	textfile	2	1	TRUE	NA	21.80923826
95	rs7033353	T	G	T	G	0.090152001	0.0201695	NA	0.52399	FALSE	FALSE	FALSE	KRSiRb	9	101833566	0.371915	0.022589	outcome	TRUE	reported	textfile	9	104595848	0.018995009	2.22E-06	genus.Peptococcus.id.2037	TRUE	reported	5jUHyG	textfile	2	1	TRUE	NA	22.52535966
96	rs72850165	T	C	T	C	-0.134304018	0.049433	NA	0.0774937	FALSE	FALSE	FALSE	KRSiRb	11	968356	0.240849	0.042147	outcome	TRUE	reported	textfile	11	968356	0.030042318	5.74E-06	genus.Peptococcus.id.2037	TRUE	reported	5jUHyG	textfile	2	1	TRUE	NA	19.98532126
97	rs74592222	G	A	G	A	0.137957011	0.013352	NA	0.116167	FALSE	FALSE	FALSE	KRSiRb	1	75506015	0.706457	0.0354523	outcome	TRUE	reported	textfile	1	75971700	0.030296488	8.55E-06	genus.Peptococcus.id.2037	TRUE	reported	5jUHyG	textfile	2	1	TRUE	NA	20.73494929
98	rs75754569	C	G	C	G	0.181434144	-0.0229193	NA	0.0926013	FALSE	TRUE	TRUE	KRSiRb	3	17752012	0.554623	0.0387906	outcome	TRUE	reported	textfile	3	17793504	0.031942874	1.10E-08	genus.Peptococcus.id.2037	TRUE	reported	5jUHyG	textfile	2	1	FALSE	NA	32.26190911
99	rs7766680	G	C	G	C	0.09768317	-0.0398601	NA	0.226481	FALSE	TRUE	TRUE	KRSiRb	6	161818159	0.138252	0.0268901	outcome	TRUE	reported	textfile	6	162239191	0.021415492	3.51E-06	genus.Peptococcus.id.2037	TRUE	reported	5jUHyG	textfile	2	1	FALSE	NA	20.80575006
100	rs77681628	C	T	C	T	0.200307214	-0.0266198	NA	0.0805046	FALSE	FALSE	FALSE	KRSiRb	13	90530302	0.521616	0.041538	outcome	TRUE	reported	textfile	13	91182556	0.038732756	2.69E-07	genus.Peptococcus.id.2037	TRUE	reported	5jUHyG	textfile	2	1	TRUE	NA	26.74461689
2191	rs112767262	T	C	T	C	0.073296333	-0.0112305	NA	0.221475	FALSE	FALSE	FALSE	KRSiRb	16	3700622	0.681326	0.0273478	outcome	TRUE	reported	textfile	16	3750623	0.01635886	8.21E-06	genus.Escherichia.Shigella.id.3504	TRUE	reported	5QUA0x	textfile	2	1	TRUE	NA	20.07513265
2192	rs113127095	A	G	A	G	0.151009395	-0.0192314	NA	0.0415674	FALSE	FALSE	FALSE	KRSiRb	13	22679253	0.735551	0.0569396	outcome	TRUE	reported	textfile	13	23253392	0.032343436	3.33E-06	genus.Escherichia.Shigella.id.3504	TRUE	reported	5QUA0x	textfile	2	1	TRUE	NA	21.79895249
2193	rs113513883	A	G	A	G	0.172283306	0.080464	NA	0.0334657	FALSE	FALSE	FALSE	KRSiRb	7	140978399	0.201445	0.0629882	outcome	TRUE	reported	textfile	7	140678199	0.038041024	5.28E-06	genus.Escherichia.Shigella.id.3504	TRUE	reported	5QUA0x	textfile	2	1	TRUE	NA	20.51077149
2194	rs1154904	A	G	A	G	-0.061337641	0.0196406	NA	0.495292	FALSE	FALSE	FALSE	KRSiRb	11	134904951	0.383443	0.0225347	outcome	TRUE	reported	textfile	11	134774845	0.01306443	3.04E-06	genus.Escherichia.Shigella.id.3504	TRUE	reported	5QUA0x	textfile	2	1	TRUE	NA	22.04312717
2195	rs11706043	T	A	T	A	0.07565695	0.00855405	NA	0.219756	FALSE	TRUE	TRUE	KRSiRb	3	3131332	0.754571	0.0273626	outcome	TRUE	reported	textfile	3	3173016	0.016415509	5.87E-06	genus.Escherichia.Shigella.id.3504	TRUE	reported	5QUA0x	textfile	2	1	FALSE	NA	21.24168438
2196	rs117092367	A	T	A	T	0.11736182	0.0979647	NA	0.0658193	FALSE	TRUE	TRUE	KRSiRb	10	67635156	0.0322248	0.0457435	outcome	TRUE	reported	textfile	10	69394914	0.026453289	9.65E-06	genus.Escherichia.Shigella.id.3504	TRUE	reported	5QUA0x	textfile	2	1	FALSE	NA	19.68313714
2197	rs118526	C	A	C	A	-0.059440114	-0.0361542	NA	0.300564	FALSE	FALSE	FALSE	KRSiRb	5	80567725	0.142946	0.0246802	outcome	TRUE	reported	textfile	5	79863544	0.013598005	8.00E-06	genus.Escherichia.Shigella.id.3504	TRUE	reported	5QUA0x	textfile	2	1	TRUE	NA	19.10772025
2198	rs2267739	G	C	G	C	0.115505392	-0.040382	NA	0.118198	FALSE	TRUE	TRUE	KRSiRb	7	31097283	0.257419	0.035657	outcome	TRUE	reported	textfile	7	31136897	0.02376277	1.42E-06	genus.Escherichia.Shigella.id.3504	TRUE	reported	5QUA0x	textfile	2	1	FALSE	NA	23.62709828
2199	rs2798105	A	G	A	G	-0.100850689	0.0357324	NA	0.0982412	FALSE	FALSE	FALSE	KRSiRb	1	48496231	0.3457	0.0378939	outcome	TRUE	reported	textfile	1	48961903	0.02220448	8.25E-06	genus.Escherichia.Shigella.id.3504	TRUE	reported	5QUA0x	textfile	2	1	TRUE	NA	20.62892159
2200	rs35555519	C	G	C	G	0.101975959	-0.0436871	NA	0.0974474	FALSE	TRUE	TRUE	KRSiRb	16	77677744	0.254418	0.0383326	outcome	TRUE	reported	textfile	16	77711641	0.022288306	4.92E-06	genus.Escherichia.Shigella.id.3504	TRUE	reported	5QUA0x	textfile	2	1	FALSE	NA	20.93348199
2201	rs4731451	G	A	G	A	-0.060988547	0.0404162	NA	0.313846	FALSE	FALSE	FALSE	KRSiRb	7	128414046	0.0968456	0.0243422	outcome	TRUE	reported	textfile	7	128054100	0.013515708	7.47E-06	genus.Escherichia.Shigella.id.3504	TRUE	reported	5QUA0x	textfile	2	1	TRUE	NA	20.36193152
2202	rs57024273	T	C	T	C	0.062617236	0.0352831	NA	0.257735	FALSE	FALSE	FALSE	KRSiRb	2	235606511	0.172629	0.025871	outcome	TRUE	reported	textfile	2	236515155	0.013991866	9.70E-06	genus.Escherichia.Shigella.id.3504	TRUE	reported	5QUA0x	textfile	2	1	TRUE	NA	20.02795064
2203	rs592299	T	C	T	C	-0.059200433	-0.0440912	NA	0.544808	FALSE	FALSE	FALSE	KRSiRb	9	133303865	0.0522721	0.0227171	outcome	TRUE	reported	textfile	9	136179347	0.012948643	4.77E-06	genus.Escherichia.Shigella.id.3504	TRUE	reported	5QUA0x	textfile	2	1	TRUE	NA	20.90264534
2204	rs73208162	A	G	A	G	-0.119295648	0.0152219	NA	0.0332271	FALSE	FALSE	FALSE	KRSiRb	21	37952181	0.808557	0.0628258	outcome	TRUE	reported	textfile	21	39324484	0.024838994	2.19E-06	genus.Escherichia.Shigella.id.3504	TRUE	reported	5QUA0x	textfile	2	1	TRUE	NA	23.06647314
2205	rs7502686	G	C	G	C	-0.136383738	0.0186118	NA	0.0613846	FALSE	TRUE	TRUE	KRSiRb	17	14269973	0.691366	0.0468808	outcome	TRUE	reported	textfile	17	14173290	0.030257643	5.90E-06	genus.Escherichia.Shigella.id.3504	TRUE	reported	5QUA0x	textfile	2	1	FALSE	NA	20.31678524
1155	rs10794359	T	C	T	C	-0.095352431	0.00308075	NA	0.465043	FALSE	FALSE	FALSE	KRSiRb	11	1051715	0.892652	0.0228289	outcome	TRUE	reported	textfile	11	1051715	0.020059979	2.23E-06	genus.Anaerofilum.id.2053	TRUE	reported	6Fd0RG	textfile	2	1	TRUE	NA	22.59449253
1156	rs1563175	A	C	A	C	0.092383381	-0.0176956	NA	0.458251	FALSE	FALSE	FALSE	KRSiRb	2	3791350	0.436173	0.0227254	outcome	TRUE	reported	textfile	2	3838940	0.020215708	5.54E-06	genus.Anaerofilum.id.2053	TRUE	reported	6Fd0RG	textfile	2	1	TRUE	NA	20.88381286
1157	rs17012738	T	G	T	G	0.090341716	-0.00343671	NA	0.490924	FALSE	FALSE	FALSE	KRSiRb	2	76471016	0.878264	0.0224372	outcome	TRUE	reported	textfile	2	76698142	0.020023943	7.24E-06	genus.Anaerofilum.id.2053	TRUE	reported	6Fd0RG	textfile	2	1	TRUE	NA	20.35529826
1158	rs17096874	C	T	C	T	-0.126336895	0.0669024	NA	0.211619	FALSE	FALSE	FALSE	KRSiRb	14	30522152	0.0156596	0.0276828	outcome	TRUE	reported	textfile	14	30991358	0.02689189	2.86E-06	genus.Anaerofilum.id.2053	TRUE	reported	6Fd0RG	textfile	2	1	TRUE	NA	22.07078325
1159	rs17105491	G	C	G	C	-0.19310744	0.0508422	NA	0.061471	FALSE	TRUE	TRUE	KRSiRb	10	123534890	0.276182	0.0466898	outcome	TRUE	reported	textfile	10	125294406	0.04111866	1.57E-06	genus.Anaerofilum.id.2053	TRUE	reported	6Fd0RG	textfile	2	1	FALSE	NA	22.05566246
1160	rs4244069	G	A	G	A	-0.146774518	0.0294027	NA	0.127319	FALSE	FALSE	FALSE	KRSiRb	12	66773681	0.387323	0.0340119	outcome	TRUE	reported	textfile	12	67167461	0.032659424	9.81E-06	genus.Anaerofilum.id.2053	TRUE	reported	6Fd0RG	textfile	2	1	TRUE	NA	20.19687993
1161	rs4506496	G	A	G	A	0.103089882	0.0029386	NA	0.295464	FALSE	FALSE	FALSE	KRSiRb	1	246982388	0.905247	0.0246868	outcome	TRUE	reported	textfile	1	247145690	0.021286122	1.49E-06	genus.Anaerofilum.id.2053	TRUE	reported	6Fd0RG	textfile	2	1	TRUE	NA	23.45519193
1162	rs712981	A	C	A	C	0.100759617	0.0317035	NA	0.384618	FALSE	FALSE	FALSE	KRSiRb	3	129967591	0.171607	0.0231911	outcome	TRUE	reported	textfile	3	129686434	0.020290248	6.83E-07	genus.Anaerofilum.id.2053	TRUE	reported	6Fd0RG	textfile	2	1	TRUE	NA	24.66029715
1163	rs79598899	C	T	C	T	0.182585804	-0.116573	NA	0.0462983	FALSE	FALSE	FALSE	KRSiRb	2	190274425	0.0295624	0.0535745	outcome	TRUE	reported	textfile	2	191139151	0.035728447	3.75E-07	genus.Anaerofilum.id.2053	TRUE	reported	6Fd0RG	textfile	2	1	TRUE	NA	26.11594456
1164	rs816292	T	C	T	C	-0.113002639	-0.0171022	NA	0.29455	FALSE	FALSE	FALSE	KRSiRb	12	117373604	0.48984	0.0247656	outcome	TRUE	reported	textfile	12	117811409	0.022040046	2.64E-07	genus.Anaerofilum.id.2053	TRUE	reported	6Fd0RG	textfile	2	1	TRUE	NA	26.2876751
1165	rs9299345	T	C	T	C	-0.136399548	0.0102251	NA	0.0952842	FALSE	FALSE	FALSE	KRSiRb	9	101577530	0.790104	0.0384147	outcome	TRUE	reported	textfile	9	104339812	0.030237163	8.04E-06	genus.Anaerofilum.id.2053	TRUE	reported	6Fd0RG	textfile	2	1	TRUE	NA	20.34903319
903	rs10490280	C	T	C	T	-0.067209365	0.0101491	NA	0.187182	FALSE	FALSE	FALSE	KRSiRb	2	37678833	0.725117	0.0288632	outcome	TRUE	reported	textfile	2	37905976	0.014330937	4.16E-06	genus.RuminococcaceaeUCG003.id.11361	TRUE	reported	6HmNBh	textfile	2	1	TRUE	NA	21.99431348
904	rs11243416	T	C	T	C	-0.092565265	0.0186836	NA	0.0713641	FALSE	FALSE	FALSE	KRSiRb	9	131541583	0.671545	0.0440622	outcome	TRUE	reported	textfile	9	134416970	0.019120311	1.67E-06	genus.RuminococcaceaeUCG003.id.11361	TRUE	reported	6HmNBh	textfile	2	1	TRUE	NA	23.43722523
905	rs11613919	G	T	G	T	0.072760434	-0.00205357	NA	0.218183	FALSE	FALSE	FALSE	KRSiRb	12	75102683	0.940081	0.0273197	outcome	TRUE	reported	textfile	12	75496463	0.015571648	1.63E-06	genus.RuminococcaceaeUCG003.id.11361	TRUE	reported	6HmNBh	textfile	2	1	TRUE	NA	21.83340174
906	rs139730	G	C	G	C	-0.057765528	-0.0581432	NA	0.254483	FALSE	TRUE	TRUE	KRSiRb	22	24896752	0.0255	0.0260295	outcome	TRUE	reported	textfile	22	25292719	0.013064482	9.72E-06	genus.RuminococcaceaeUCG003.id.11361	TRUE	reported	6HmNBh	textfile	2	1	FALSE	NA	19.55028555
907	rs16959793	A	C	A	C	-0.062527033	-0.00517707	NA	0.413953	FALSE	FALSE	FALSE	KRSiRb	15	34779517	0.821741	0.022978	outcome	TRUE	reported	textfile	15	35071718	0.013125865	2.22E-06	genus.RuminococcaceaeUCG003.id.11361	TRUE	reported	6HmNBh	textfile	2	1	TRUE	NA	22.69236582
908	rs2523124	T	C	T	C	-0.054662483	-0.0393186	NA	0.400551	FALSE	FALSE	FALSE	KRSiRb	7	97719124	0.0866523	0.0229486	outcome	TRUE	reported	textfile	7	97348436	0.012082341	5.78E-06	genus.RuminococcaceaeUCG003.id.11361	TRUE	reported	6HmNBh	textfile	2	1	TRUE	NA	20.46805302
909	rs3013089	G	A	G	A	-0.05514734	0.0144506	NA	0.374077	FALSE	FALSE	FALSE	KRSiRb	1	13468126	0.535836	0.0233405	outcome	TRUE	reported	textfile	1	13794594	0.012034599	4.38E-06	genus.RuminococcaceaeUCG003.id.11361	TRUE	reported	6HmNBh	textfile	2	1	TRUE	NA	20.99838484
910	rs4452755	A	C	A	C	-0.06344632	0.00687965	NA	0.337625	FALSE	FALSE	FALSE	KRSiRb	8	81114617	0.772875	0.0238366	outcome	TRUE	reported	textfile	8	82026852	0.01347408	3.29E-06	genus.RuminococcaceaeUCG003.id.11361	TRUE	reported	6HmNBh	textfile	2	1	TRUE	NA	22.17249836
911	rs4532474	G	A	G	A	0.076923106	-0.019783	NA	0.164456	FALSE	FALSE	FALSE	KRSiRb	6	105333663	0.514789	0.03037	outcome	TRUE	reported	textfile	6	105781538	0.017044961	4.82E-06	genus.RuminococcaceaeUCG003.id.11361	TRUE	reported	6HmNBh	textfile	2	1	TRUE	NA	20.36674378
912	rs4629039	T	A	T	A	0.055374213	-0.0205715	NA	0.385151	FALSE	TRUE	TRUE	KRSiRb	18	48958784	0.374144	0.0231469	outcome	TRUE	reported	textfile	18	46485154	0.012265944	6.54E-06	genus.RuminococcaceaeUCG003.id.11361	TRUE	reported	6HmNBh	textfile	2	1	FALSE	NA	20.3804223
913	rs646327	G	A	G	A	0.058669624	0.0308865	NA	0.40905	FALSE	FALSE	FALSE	KRSiRb	19	48706594	0.177961	0.0229288	outcome	TRUE	reported	textfile	19	49209851	0.01183695	7.83E-07	genus.RuminococcaceaeUCG003.id.11361	TRUE	reported	6HmNBh	textfile	2	1	TRUE	NA	24.56670912
914	rs6759615	A	G	A	G	0.10252284	-0.0230831	NA	0.0976978	FALSE	FALSE	FALSE	KRSiRb	2	204373993	0.541829	0.037838	outcome	TRUE	reported	textfile	2	205238716	0.020020394	7.86E-07	genus.RuminococcaceaeUCG003.id.11361	TRUE	reported	6HmNBh	textfile	2	1	TRUE	NA	26.22382367
915	rs73341549	T	C	T	C	-0.169857156	-0.035496	NA	0.0559332	FALSE	FALSE	FALSE	KRSiRb	7	51473771	0.467825	0.048891	outcome	TRUE	reported	textfile	7	51541468	0.031876785	1.51E-07	genus.RuminococcaceaeUCG003.id.11361	TRUE	reported	6HmNBh	textfile	2	1	TRUE	NA	28.39348298
916	rs78720113	A	G	A	G	-0.115348392	0.0157207	NA	0.0783872	FALSE	FALSE	FALSE	KRSiRb	3	41940901	0.707943	0.0419643	outcome	TRUE	reported	textfile	3	41982393	0.02496006	7.59E-06	genus.RuminococcaceaeUCG003.id.11361	TRUE	reported	6HmNBh	textfile	2	1	TRUE	NA	21.35658652
2527	rs12129908	C	A	C	A	0.08932725	-0.0277124	NA	0.398508	FALSE	FALSE	FALSE	KRSiRb	1	195094889	0.228238	0.0229995	outcome	TRUE	reported	textfile	1	195064019	0.019833287	5.80E-06	genus..Eubacteriumoxidoreducensgroup.id.11339	TRUE	reported	6IcZvZ	textfile	2	1	TRUE	NA	20.28516457
2528	rs12423772	G	T	G	T	0.140979641	-0.0145623	NA	0.154239	FALSE	FALSE	FALSE	KRSiRb	12	94121564	0.649032	0.0319975	outcome	TRUE	reported	textfile	12	94515340	0.029502889	2.63E-06	genus..Eubacteriumoxidoreducensgroup.id.11339	TRUE	reported	6IcZvZ	textfile	2	1	TRUE	NA	22.83409008
2529	rs1425962	G	C	G	C	0.090610394	-0.0327275	NA	0.400619	FALSE	TRUE	TRUE	KRSiRb	4	186984245	0.159773	0.0232797	outcome	TRUE	reported	textfile	4	187905399	0.020061232	7.32E-06	genus..Eubacteriumoxidoreducensgroup.id.11339	TRUE	reported	6IcZvZ	textfile	2	1	FALSE	NA	20.40050118
2530	rs2973294	G	T	G	T	0.092355871	-0.0271496	NA	0.413219	FALSE	FALSE	FALSE	KRSiRb	4	37525057	0.235387	0.0228802	outcome	TRUE	reported	textfile	4	37526679	0.019543871	2.39E-06	genus..Eubacteriumoxidoreducensgroup.id.11339	TRUE	reported	6IcZvZ	textfile	2	1	TRUE	NA	22.33098306
2531	rs34561138	G	A	G	A	0.216145345	-0.0292695	NA	0.0400175	FALSE	FALSE	FALSE	KRSiRb	16	86446749	0.611643	0.0576478	outcome	TRUE	reported	textfile	16	86480355	0.04599197	2.51E-06	genus..Eubacteriumoxidoreducensgroup.id.11339	TRUE	reported	6IcZvZ	textfile	2	1	TRUE	NA	22.08654319
2532	rs440215	C	T	C	T	0.093276592	-0.000709142	NA	0.438482	FALSE	FALSE	FALSE	KRSiRb	5	107546693	0.975084	0.0227055	outcome	TRUE	reported	textfile	5	106882394	0.019529391	1.65E-06	genus..Eubacteriumoxidoreducensgroup.id.11339	TRUE	reported	6IcZvZ	textfile	2	1	TRUE	NA	22.81224037
656	rs10263623	C	T	C	T	0.193495904	-0.0129033	NA	0.0395127	FALSE	FALSE	FALSE	KRSiRb	7	65429224	0.822377	0.0574783	outcome	TRUE	reported	textfile	7	64894137	0.043902338	8.91E-06	genus..Eubacteriumnodatumgroup.id.11297	TRUE	reported	6jWlUt	textfile	2	1	TRUE	NA	19.42532324
657	rs10458299	T	C	T	C	-0.187752781	-0.00736163	NA	0.0747513	FALSE	FALSE	FALSE	KRSiRb	7	135367596	0.862646	0.0425511	outcome	TRUE	reported	textfile	7	135052348	0.041969011	8.37E-06	genus..Eubacteriumnodatumgroup.id.11297	TRUE	reported	6jWlUt	textfile	2	1	TRUE	NA	20.01314245
658	rs11006576	A	G	A	G	-0.110167094	0.040672	NA	0.541489	FALSE	FALSE	FALSE	KRSiRb	10	59562257	0.0734785	0.0227237	outcome	TRUE	reported	textfile	10	61322015	0.024592963	7.99E-06	genus..Eubacteriumnodatumgroup.id.11297	TRUE	reported	6jWlUt	textfile	2	1	TRUE	NA	20.06698263
659	rs113893692	C	T	C	T	-0.18510716	0.0145418	NA	0.122777	FALSE	FALSE	FALSE	KRSiRb	9	28245520	0.674825	0.0346617	outcome	TRUE	reported	textfile	9	28245518	0.040357325	5.76E-06	genus..Eubacteriumnodatumgroup.id.11297	TRUE	reported	6jWlUt	textfile	2	1	TRUE	NA	21.03786631
660	rs34297067	A	G	A	G	-0.186906548	0.0184831	NA	0.146809	FALSE	FALSE	FALSE	KRSiRb	14	51719170	0.559591	0.0316791	outcome	TRUE	reported	textfile	14	52185888	0.034147492	6.60E-08	genus..Eubacteriumnodatumgroup.id.11297	TRUE	reported	6jWlUt	textfile	2	1	TRUE	NA	29.95928257
661	rs61841040	G	T	G	T	0.160621141	-0.0288269	NA	0.199914	FALSE	FALSE	FALSE	KRSiRb	10	9617786	0.306654	0.028199	outcome	TRUE	reported	textfile	10	9659749	0.034160929	3.56E-06	genus..Eubacteriumnodatumgroup.id.11297	TRUE	reported	6jWlUt	textfile	2	1	TRUE	NA	22.10782753
662	rs6818880	A	G	A	G	-0.110080596	-0.044977	NA	0.466569	FALSE	FALSE	FALSE	KRSiRb	4	93791596	0.0481305	0.0227592	outcome	TRUE	reported	textfile	4	94712747	0.024596445	7.83E-06	genus..Eubacteriumnodatumgroup.id.11297	TRUE	reported	6jWlUt	textfile	2	1	TRUE	NA	20.02981145
663	rs77910827	C	T	C	T	0.201788441	0.0300574	NA	0.107664	FALSE	FALSE	FALSE	KRSiRb	9	93835703	0.411925	0.0366325	outcome	TRUE	reported	textfile	9	96597985	0.041356826	9.05E-07	genus..Eubacteriumnodatumgroup.id.11297	TRUE	reported	6jWlUt	textfile	2	1	TRUE	NA	23.80664351
664	rs7827125	C	T	C	T	0.122299815	-0.0039875	NA	0.280212	FALSE	FALSE	FALSE	KRSiRb	8	5097390	0.873564	0.0250575	outcome	TRUE	reported	textfile	8	4954912	0.027133143	7.17E-06	genus..Eubacteriumnodatumgroup.id.11297	TRUE	reported	6jWlUt	textfile	2	1	TRUE	NA	20.31661696
665	rs7880204	T	C	T	C	-0.125453808	0.0189567	NA	0.244963	FALSE	FALSE	FALSE	KRSiRb	1	171091680	0.469478	0.0262075	outcome	TRUE	reported	textfile	1	171060821	0.027530312	6.84E-06	genus..Eubacteriumnodatumgroup.id.11297	TRUE	reported	6jWlUt	textfile	2	1	TRUE	NA	20.76564523
666	rs9425984	T	C	T	C	-0.130233832	0.000826069	NA	0.218779	FALSE	FALSE	FALSE	KRSiRb	1	34064135	0.975799	0.0272301	outcome	TRUE	reported	textfile	1	34529736	0.029234653	7.21E-06	genus..Eubacteriumnodatumgroup.id.11297	TRUE	reported	6jWlUt	textfile	2	1	TRUE	NA	19.84502965
2504	rs11899949	G	A	G	A	0.130567821	0.00156414	NA	0.30921	FALSE	FALSE	FALSE	KRSiRb	2	37821926	0.949215	0.0245578	outcome	TRUE	reported	textfile	2	38049069	0.027623889	2.77E-06	genus.Victivallis.id.2256	TRUE	reported	6mAiYY	textfile	2	1	TRUE	NA	22.34100328
2505	rs12512543	A	C	A	C	-0.1780361	-0.0217784	NA	0.0848517	FALSE	FALSE	FALSE	KRSiRb	4	9606821	0.593541	0.0408057	outcome	TRUE	reported	textfile	4	9608445	0.037434441	2.54E-06	genus.Victivallis.id.2256	TRUE	reported	6mAiYY	textfile	2	1	TRUE	NA	22.61900204
2506	rs173120	T	C	T	C	0.133809734	0.0220828	NA	0.189639	FALSE	FALSE	FALSE	KRSiRb	13	72302743	0.442705	0.0287673	outcome	TRUE	reported	textfile	13	72876881	0.029012714	7.65E-06	genus.Victivallis.id.2256	TRUE	reported	6mAiYY	textfile	2	1	TRUE	NA	21.27152865
2507	rs1882775	A	G	A	G	-0.138270295	-0.0105622	NA	0.182496	FALSE	FALSE	FALSE	KRSiRb	21	39033681	0.717981	0.0292455	outcome	TRUE	reported	textfile	21	40405606	0.031272974	8.73E-06	genus.Victivallis.id.2256	TRUE	reported	6mAiYY	textfile	2	1	TRUE	NA	19.54876884
2508	rs2546432	T	C	T	C	-0.110803155	0.0241598	NA	0.455245	FALSE	FALSE	FALSE	KRSiRb	5	181152462	0.286047	0.0226463	outcome	TRUE	reported	textfile	5	180579462	0.024965483	9.93E-06	genus.Victivallis.id.2256	TRUE	reported	6mAiYY	textfile	2	1	TRUE	NA	19.69809864
2509	rs342302	A	G	A	G	-0.152754045	0.0732439	NA	0.138737	FALSE	FALSE	FALSE	KRSiRb	7	106737783	0.0241813	0.0324917	outcome	TRUE	reported	textfile	7	106378229	0.035157217	8.16E-06	genus.Victivallis.id.2256	TRUE	reported	6mAiYY	textfile	2	1	TRUE	NA	18.87802077
2510	rs4764863	G	A	G	A	0.121560633	-0.0105249	NA	0.552292	FALSE	FALSE	FALSE	KRSiRb	12	102120406	0.643203	0.022721	outcome	TRUE	reported	textfile	12	102514184	0.024605824	8.22E-07	genus.Victivallis.id.2256	TRUE	reported	6mAiYY	textfile	2	1	TRUE	NA	24.40675712
2511	rs4895919	T	C	T	C	-0.116917513	-0.0364495	NA	0.481662	FALSE	FALSE	FALSE	KRSiRb	6	131309179	0.106649	0.0225911	outcome	TRUE	reported	textfile	6	131630319	0.024751549	2.75E-06	genus.Victivallis.id.2256	TRUE	reported	6mAiYY	textfile	2	1	TRUE	NA	22.31281534
2512	rs56349194	A	G	A	G	-0.158501176	-0.0399172	NA	0.130484	FALSE	FALSE	FALSE	KRSiRb	11	9291249	0.232651	0.0334439	outcome	TRUE	reported	textfile	11	9312796	0.031523075	6.26E-07	genus.Victivallis.id.2256	TRUE	reported	6mAiYY	textfile	2	1	TRUE	NA	25.28179044
2513	rs592514	T	A	T	A	-0.181448867	0.00395803	NA	0.124694	FALSE	TRUE	TRUE	KRSiRb	9	133444720	0.907671	0.0341279	outcome	TRUE	reported	textfile	9	136309841	0.039167751	2.60E-06	genus.Victivallis.id.2256	TRUE	reported	6mAiYY	textfile	2	1	FALSE	NA	21.46106407
2514	rs6445926	G	C	G	C	0.117030674	0.0117476	NA	0.407417	FALSE	TRUE	TRUE	KRSiRb	3	57738150	0.607662	0.0228813	outcome	TRUE	reported	textfile	3	57723877	0.024976353	2.96E-06	genus.Victivallis.id.2256	TRUE	reported	6mAiYY	textfile	2	1	FALSE	NA	21.95540056
2515	rs911666	T	C	T	C	-0.118575703	0.00985068	NA	0.302914	FALSE	FALSE	FALSE	KRSiRb	14	95604788	0.68755	0.0244931	outcome	TRUE	reported	textfile	14	96071125	0.026314576	7.65E-06	genus.Victivallis.id.2256	TRUE	reported	6mAiYY	textfile	2	1	TRUE	NA	20.30479751
574	rs10209007	G	C	G	C	0.079417263	-0.0720248	NA	0.0527384	FALSE	TRUE	TRUE	KRSiRb	2	230811326	0.151423	0.0502082	outcome	TRUE	reported	textfile	2	231676041	0.018242714	9.89E-06	class.Clostridia.id.1859	TRUE	reported	6nYwlJ	textfile	2	1	FALSE	NA	18.95182041
575	rs10774377	A	G	A	G	0.052659008	0.023052	NA	0.43496	FALSE	FALSE	FALSE	KRSiRb	12	5833353	0.310919	0.0227495	outcome	TRUE	reported	textfile	12	5942519	0.011385834	3.24E-06	class.Clostridia.id.1859	TRUE	reported	6nYwlJ	textfile	2	1	TRUE	NA	21.39023971
576	rs112334273	G	A	G	A	0.064100812	-0.0124725	NA	0.277276	FALSE	FALSE	FALSE	KRSiRb	21	39331325	0.621534	0.0252645	outcome	TRUE	reported	textfile	21	40703251	0.012740366	3.81E-07	class.Clostridia.id.1859	TRUE	reported	6nYwlJ	textfile	2	1	TRUE	NA	25.3141444
577	rs13105690	T	C	T	C	-0.052909681	-0.00951736	NA	0.285262	FALSE	FALSE	FALSE	KRSiRb	4	7418457	0.705065	0.0251455	outcome	TRUE	reported	textfile	4	7420184	0.011817976	8.78E-06	class.Clostridia.id.1859	TRUE	reported	6nYwlJ	textfile	2	1	TRUE	NA	20.04398545
578	rs13179700	T	C	T	C	0.051193667	0.012629	NA	0.34533	FALSE	FALSE	FALSE	KRSiRb	5	149698225	0.59544	0.0237849	outcome	TRUE	reported	textfile	5	149077788	0.010956865	3.37E-06	class.Clostridia.id.1859	TRUE	reported	6nYwlJ	textfile	2	1	TRUE	NA	21.83030769
579	rs13421739	C	G	C	G	0.088847155	0.00142162	NA	0.0685748	FALSE	TRUE	TRUE	KRSiRb	2	115967339	0.974602	0.0446522	outcome	TRUE	reported	textfile	2	116724915	0.017965467	9.54E-06	class.Clostridia.id.1859	TRUE	reported	6nYwlJ	textfile	2	1	FALSE	NA	24.45738554
580	rs1842454	G	A	G	A	-0.054720208	0.0474242	NA	0.187008	FALSE	FALSE	FALSE	KRSiRb	5	105724661	0.100513	0.0288754	outcome	TRUE	reported	textfile	5	105060362	0.012733828	8.72E-06	class.Clostridia.id.1859	TRUE	reported	6nYwlJ	textfile	2	1	TRUE	NA	18.46619938
581	rs2273429	A	G	A	G	-0.072403727	-0.0110517	NA	0.105164	FALSE	FALSE	FALSE	KRSiRb	14	52027354	0.764342	0.0368655	outcome	TRUE	reported	textfile	14	52494072	0.015310495	4.52E-06	class.Clostridia.id.1859	TRUE	reported	6nYwlJ	textfile	2	1	TRUE	NA	22.36368572
582	rs6797343	G	T	G	T	0.059227896	-0.0195145	NA	0.191224	FALSE	FALSE	FALSE	KRSiRb	3	89219564	0.495898	0.0286574	outcome	TRUE	reported	textfile	3	89268714	0.013455633	9.36E-06	class.Clostridia.id.1859	TRUE	reported	6nYwlJ	textfile	2	1	TRUE	NA	19.37511744
583	rs6814436	T	C	T	C	0.073999481	-0.0493115	NA	0.141528	FALSE	FALSE	FALSE	KRSiRb	4	160586149	0.127333	0.0323417	outcome	TRUE	reported	textfile	4	161507301	0.015081514	9.65E-07	class.Clostridia.id.1859	TRUE	reported	6nYwlJ	textfile	2	1	TRUE	NA	24.07506478
584	rs6815608	T	C	T	C	0.103803179	0.0116626	NA	0.150552	FALSE	FALSE	FALSE	KRSiRb	4	151210592	0.711125	0.0314912	outcome	TRUE	reported	textfile	4	152131744	0.021088299	4.02E-07	class.Clostridia.id.1859	TRUE	reported	6nYwlJ	textfile	2	1	TRUE	NA	24.22915158
585	rs6934062	G	C	G	C	0.052440576	-0.0254267	NA	0.316901	FALSE	TRUE	TRUE	KRSiRb	6	163322018	0.292452	0.0241524	outcome	TRUE	reported	textfile	6	163743050	0.01161154	6.53E-06	class.Clostridia.id.1859	TRUE	reported	6nYwlJ	textfile	2	1	FALSE	NA	20.39648176
586	rs7269302	A	T	A	T	-0.096398079	0.0238663	NA	0.0609381	FALSE	TRUE	TRUE	KRSiRb	20	52187221	0.610803	0.0468952	outcome	TRUE	reported	textfile	20	50803760	0.021200675	9.04E-06	class.Clostridia.id.1859	TRUE	reported	6nYwlJ	textfile	2	1	FALSE	NA	20.67461267
587	rs72738886	T	C	T	C	0.086616952	-0.00624343	NA	0.0752609	FALSE	FALSE	FALSE	KRSiRb	5	35770448	0.883377	0.042562	outcome	TRUE	reported	textfile	5	35770550	0.019039264	8.24E-06	class.Clostridia.id.1859	TRUE	reported	6nYwlJ	textfile	2	1	TRUE	NA	20.69690863
588	rs72915163	T	C	C	G	-0.058102511	-0.5507	NA	0.000385108	TRUE	FALSE	FALSE	KRSiRb	18	51266459	0.38993	0.640539	outcome	TRUE	reported	textfile	18	48792829	0.012055746	1.34E-06	class.Clostridia.id.1859	TRUE	reported	6nYwlJ	textfile	2	1	FALSE	NA	23.22745485
589	rs76767978	G	A	G	A	0.069888247	-0.0254546	NA	0.149907	FALSE	FALSE	FALSE	KRSiRb	3	131653136	0.422113	0.0317088	outcome	TRUE	reported	textfile	3	131371980	0.015631881	8.40E-06	class.Clostridia.id.1859	TRUE	reported	6nYwlJ	textfile	2	1	TRUE	NA	19.98875818
590	rs76860606	C	G	C	G	0.094703578	0.0122389	NA	0.0881674	FALSE	TRUE	TRUE	KRSiRb	6	12396955	0.760615	0.0401705	outcome	TRUE	reported	textfile	6	12397187	0.022511672	7.53E-06	class.Clostridia.id.1859	TRUE	reported	6nYwlJ	textfile	2	1	FALSE	NA	17.69771798
1615	rs11054680	T	C	T	C	-0.104751216	0.00726858	NA	0.172465	FALSE	FALSE	FALSE	KRSiRb	12	12089521	0.809398	0.0301347	outcome	TRUE	reported	textfile	12	12242455	0.02269975	2.31E-06	genus.Turicibacter.id.2162	TRUE	reported	6uZpY9	textfile	2	1	TRUE	NA	21.29491927
1616	rs11649454	G	C	G	C	0.095089088	-0.00443943	NA	0.151407	FALSE	TRUE	TRUE	KRSiRb	16	10087391	0.887778	0.0314593	outcome	TRUE	reported	textfile	16	10181248	0.020343331	3.27E-06	genus.Turicibacter.id.2162	TRUE	reported	6uZpY9	textfile	2	1	FALSE	NA	21.84827901
1617	rs11666533	C	T	C	T	-0.111689111	-0.0347315	NA	0.0848886	FALSE	FALSE	FALSE	KRSiRb	19	11754117	0.394898	0.0408237	outcome	TRUE	reported	textfile	19	11864932	0.024843618	7.37E-06	genus.Turicibacter.id.2162	TRUE	reported	6uZpY9	textfile	2	1	TRUE	NA	20.21119455
1618	rs12603364	T	C	T	C	0.110860918	0.0447917	NA	0.141971	FALSE	FALSE	FALSE	KRSiRb	17	45040108	0.165048	0.0322639	outcome	TRUE	reported	textfile	17	43117476	0.022559841	8.67E-07	genus.Turicibacter.id.2162	TRUE	reported	6uZpY9	textfile	2	1	TRUE	NA	24.14820601
1619	rs149744580	A	G	A	G	0.169882696	-0.0559982	NA	0.0530039	FALSE	FALSE	FALSE	KRSiRb	2	63139827	0.267512	0.050503	outcome	TRUE	reported	textfile	2	63366962	0.031547837	7.01E-08	genus.Turicibacter.id.2162	TRUE	reported	6uZpY9	textfile	2	1	TRUE	NA	28.99740355
1620	rs2221441	G	C	G	C	0.071036413	0.0674316	NA	0.498839	FALSE	TRUE	TRUE	KRSiRb	5	170621044	0.00293116	0.0226671	outcome	TRUE	reported	textfile	5	170048048	0.015343033	3.46E-06	genus.Turicibacter.id.2162	TRUE	reported	6uZpY9	textfile	2	1	FALSE	NA	21.43579568
1621	rs2834977	T	C	T	C	-0.095999549	0.0353277	NA	0.151677	FALSE	FALSE	FALSE	KRSiRb	21	35557345	0.261105	0.0314364	outcome	TRUE	reported	textfile	21	36929643	0.020826107	3.96E-06	genus.Turicibacter.id.2162	TRUE	reported	6uZpY9	textfile	2	1	TRUE	NA	21.24820241
1622	rs2952020	G	A	G	A	-0.075901896	0.0146853	NA	0.246859	FALSE	FALSE	FALSE	KRSiRb	8	26170326	0.577456	0.0263601	outcome	TRUE	reported	textfile	8	26027842	0.016576375	5.63E-06	genus.Turicibacter.id.2162	TRUE	reported	6uZpY9	textfile	2	1	TRUE	NA	20.96650891
1623	rs3734633	G	A	G	A	-0.120956846	0.0120239	NA	0.0583882	FALSE	FALSE	FALSE	KRSiRb	6	125790735	0.800946	0.0476907	outcome	TRUE	reported	textfile	6	126111881	0.026830036	5.32E-06	genus.Turicibacter.id.2162	TRUE	reported	6uZpY9	textfile	2	1	TRUE	NA	20.32443105
1624	rs4247078	C	G	C	G	0.071037672	-0.0277115	NA	0.389284	FALSE	TRUE	TRUE	KRSiRb	15	92061868	0.231088	0.0231399	outcome	TRUE	reported	textfile	15	92605098	0.015522123	5.46E-06	genus.Turicibacter.id.2162	TRUE	reported	6uZpY9	textfile	2	1	FALSE	NA	20.94475093
1625	rs4869133	G	A	G	A	0.131186095	-0.0684106	NA	0.176188	FALSE	FALSE	FALSE	KRSiRb	5	96381915	0.0217601	0.0298147	outcome	TRUE	reported	textfile	5	95717619	0.027196968	2.55E-06	genus.Turicibacter.id.2162	TRUE	reported	6uZpY9	textfile	2	1	TRUE	NA	23.26669136
1626	rs55756211	T	C	T	C	-0.115115214	0.0203173	NA	0.0727443	FALSE	FALSE	FALSE	KRSiRb	7	131287420	0.637799	0.0431568	outcome	TRUE	reported	textfile	7	130972179	0.024070764	2.81E-06	genus.Turicibacter.id.2162	TRUE	reported	6uZpY9	textfile	2	1	TRUE	NA	22.87102879
1627	rs61265175	G	C	G	C	-0.085859068	-0.0466831	NA	0.180471	FALSE	TRUE	TRUE	KRSiRb	11	1660632	0.11133	0.0293191	outcome	TRUE	reported	textfile	11	1681862	0.018577761	4.14E-06	genus.Turicibacter.id.2162	TRUE	reported	6uZpY9	textfile	2	1	FALSE	NA	21.35923023
1628	rs7199484	G	A	G	A	-0.07314282	-0.0278071	NA	0.304783	FALSE	FALSE	FALSE	KRSiRb	16	49792388	0.256792	0.0245211	outcome	TRUE	reported	textfile	16	49826299	0.016017166	5.77E-06	genus.Turicibacter.id.2162	TRUE	reported	6uZpY9	textfile	2	1	TRUE	NA	20.85316827
1569	rs10976229	T	G	T	G	0.095975994	-0.0389778	NA	0.128158	FALSE	FALSE	FALSE	KRSiRb	9	7317307	0.248259	0.033759	outcome	TRUE	reported	textfile	9	7317307	0.021455386	7.04E-06	genus.RuminococcaceaeUCG004.id.11362	TRUE	reported	7bQU3A	textfile	2	1	TRUE	NA	20.01025269
1570	rs11961899	G	A	G	A	-0.070782539	0.0265766	NA	0.279469	FALSE	FALSE	FALSE	KRSiRb	6	132566782	0.290174	0.0251258	outcome	TRUE	reported	textfile	6	132887921	0.01613814	9.18E-06	genus.RuminococcaceaeUCG004.id.11362	TRUE	reported	7bQU3A	textfile	2	1	TRUE	NA	19.2373531
1571	rs12125734	G	T	G	T	0.133971622	-0.00720458	NA	0.0928499	FALSE	FALSE	FALSE	KRSiRb	1	103266658	0.853588	0.0390401	outcome	TRUE	reported	textfile	1	103732214	0.02574165	2.09E-07	genus.RuminococcaceaeUCG004.id.11362	TRUE	reported	7bQU3A	textfile	2	1	TRUE	NA	27.08649861
1572	rs2248146	T	C	T	C	0.068945165	0.0271794	NA	0.344919	FALSE	FALSE	FALSE	KRSiRb	7	24752379	0.250755	0.0236648	outcome	TRUE	reported	textfile	7	24791998	0.015364919	8.20E-06	genus.RuminococcaceaeUCG004.id.11362	TRUE	reported	7bQU3A	textfile	2	1	TRUE	NA	20.13478889
1573	rs3800154	A	C	A	C	-0.079795901	0.0109325	NA	0.263935	FALSE	FALSE	FALSE	KRSiRb	6	2119095	0.670031	0.0256569	outcome	TRUE	reported	textfile	6	2119329	0.017763932	6.12E-06	genus.RuminococcaceaeUCG004.id.11362	TRUE	reported	7bQU3A	textfile	2	1	TRUE	NA	20.17822506
1574	rs511258	G	A	G	A	-0.075747368	0.00760139	NA	0.185923	FALSE	FALSE	FALSE	KRSiRb	3	170248934	0.793305	0.0290104	outcome	TRUE	reported	textfile	3	169966722	0.016247466	4.52E-06	genus.RuminococcaceaeUCG004.id.11362	TRUE	reported	7bQU3A	textfile	2	1	TRUE	NA	21.73520898
1575	rs550351	A	C	A	C	0.078587023	0.0130198	NA	0.426317	FALSE	FALSE	FALSE	KRSiRb	1	18349905	0.568338	0.0228216	outcome	TRUE	reported	textfile	1	18676399	0.018003041	9.43E-06	genus.RuminococcaceaeUCG004.id.11362	TRUE	reported	7bQU3A	textfile	2	1	TRUE	NA	19.05504302
1576	rs6769553	A	G	A	G	0.084974255	-0.0273015	NA	0.263715	FALSE	FALSE	FALSE	KRSiRb	3	54393768	0.286504	0.0256154	outcome	TRUE	reported	textfile	3	54427795	0.015745058	7.91E-08	genus.RuminococcaceaeUCG004.id.11362	TRUE	reported	7bQU3A	textfile	2	1	TRUE	NA	29.12635924
1577	rs7123615	C	G	C	G	-0.07861572	-0.0248425	NA	0.196836	FALSE	TRUE	TRUE	KRSiRb	11	15749705	0.381452	0.0283842	outcome	TRUE	reported	textfile	11	15771251	0.017959154	7.09E-06	genus.RuminococcaceaeUCG004.id.11362	TRUE	reported	7bQU3A	textfile	2	1	FALSE	NA	19.16227389
1578	rs7569771	A	G	A	G	-0.075914029	-0.0164376	NA	0.246368	FALSE	FALSE	FALSE	KRSiRb	2	238924641	0.533278	0.0263842	outcome	TRUE	reported	textfile	2	239846337	0.01703081	8.12E-06	genus.RuminococcaceaeUCG004.id.11362	TRUE	reported	7bQU3A	textfile	2	1	TRUE	NA	19.86888404
1579	rs872501	G	A	G	A	0.116124682	0.022276	NA	0.100407	FALSE	FALSE	FALSE	KRSiRb	8	138240821	0.59326	0.0417061	outcome	TRUE	reported	textfile	8	139253064	0.025946001	5.81E-06	genus.RuminococcaceaeUCG004.id.11362	TRUE	reported	7bQU3A	textfile	2	1	TRUE	NA	20.03125753
1580	rs9818949	G	T	G	T	0.085992665	0.0356801	NA	0.202766	FALSE	FALSE	FALSE	KRSiRb	3	197956880	0.208452	0.0283664	outcome	TRUE	reported	textfile	3	197683751	0.018867146	5.39E-06	genus.RuminococcaceaeUCG004.id.11362	TRUE	reported	7bQU3A	textfile	2	1	TRUE	NA	20.77353454
2182	rs11264403	G	A	G	A	-0.139061503	0.0356269	NA	0.0747292	FALSE	FALSE	FALSE	KRSiRb	1	155706701	0.410361	0.0432754	outcome	TRUE	reported	textfile	1	155676492	0.033445425	7.76E-06	genus.Clostridiumsensustricto1.id.1873	TRUE	reported	7cllWH	textfile	2	1	TRUE	NA	17.28782668
2183	rs115807074	A	G	A	G	-0.227359786	0.0332575	NA	0.0111152	FALSE	FALSE	FALSE	KRSiRb	5	85701313	0.75772	0.107812	outcome	TRUE	reported	textfile	5	84997131	0.049257523	4.32E-06	genus.Clostridiumsensustricto1.id.1873	TRUE	reported	7cllWH	textfile	2	1	TRUE	NA	21.30503078
2184	rs11586026	A	T	A	T	0.110966819	-0.0864256	NA	0.0325135	FALSE	TRUE	TRUE	KRSiRb	1	82787088	0.174035	0.0635785	outcome	TRUE	reported	textfile	1	83252771	0.025049788	8.85E-06	genus.Clostridiumsensustricto1.id.1873	TRUE	reported	7cllWH	textfile	2	1	FALSE	NA	19.62357655
2185	rs116847295	C	T	C	T	0.110021418	-0.0281789	NA	0.127777	FALSE	FALSE	FALSE	KRSiRb	12	43091212	0.405577	0.033881	outcome	TRUE	reported	textfile	12	43485015	0.024603155	4.58E-06	genus.Clostridiumsensustricto1.id.1873	TRUE	reported	7cllWH	textfile	2	1	TRUE	NA	19.99736947
2186	rs12341505	G	A	G	A	0.081071775	-0.0521067	NA	0.093202	FALSE	FALSE	FALSE	KRSiRb	9	133845759	0.177159	0.0386103	outcome	TRUE	reported	textfile	9	136710881	0.018012111	4.82E-06	genus.Clostridiumsensustricto1.id.1873	TRUE	reported	7cllWH	textfile	2	1	TRUE	NA	20.25863286
2187	rs12490337	C	G	C	G	-0.061687867	0.0566849	NA	0.19874	FALSE	TRUE	TRUE	KRSiRb	3	111763998	0.0442629	0.0281791	outcome	TRUE	reported	textfile	3	111482845	0.0137581	7.49E-06	genus.Clostridiumsensustricto1.id.1873	TRUE	reported	7cllWH	textfile	2	1	FALSE	NA	20.10400502
2188	rs2795528	G	A	G	A	-0.184314695	-0.0572248	NA	0.055568	FALSE	FALSE	FALSE	KRSiRb	10	42774816	0.245056	0.0492282	outcome	TRUE	reported	textfile	10	43270264	0.039220419	2.72E-06	genus.Clostridiumsensustricto1.id.1873	TRUE	reported	7cllWH	textfile	2	1	TRUE	NA	22.08490146
2189	rs2817172	C	T	C	T	0.058138957	-0.0206677	NA	0.396814	FALSE	FALSE	FALSE	KRSiRb	1	3124955	0.369809	0.0230453	outcome	TRUE	reported	textfile	1	3041519	0.012449219	2.77E-06	genus.Clostridiumsensustricto1.id.1873	TRUE	reported	7cllWH	textfile	2	1	TRUE	NA	21.80972848
2190	rs550843	T	C	T	C	-0.078324645	0.0410723	NA	0.280404	FALSE	FALSE	FALSE	KRSiRb	6	165309343	0.10632	0.0254324	outcome	TRUE	reported	textfile	6	165722832	0.016920943	2.05E-06	genus.Clostridiumsensustricto1.id.1873	TRUE	reported	7cllWH	textfile	2	1	TRUE	NA	21.42632782
1376	rs10872669	A	G	A	G	-0.123070536	0.0383451	NA	0.092543	FALSE	FALSE	FALSE	KRSiRb	6	151194037	0.325725	0.0390177	outcome	TRUE	reported	textfile	6	151515172	0.027566518	9.49E-06	family.BacteroidalesS24.7group.id.11173	TRUE	reported	7kWVnP	textfile	2	1	TRUE	NA	19.93170078
1377	rs11135366	C	G	C	G	0.084214168	0.0335105	NA	0.23803	FALSE	TRUE	TRUE	KRSiRb	5	165336062	0.207625	0.026593	outcome	TRUE	reported	textfile	5	164763068	0.01837388	8.78E-06	family.BacteroidalesS24.7group.id.11173	TRUE	reported	7kWVnP	textfile	2	1	FALSE	NA	21.0072195
1378	rs12748533	G	T	G	T	-0.082110804	-0.0205794	NA	0.288263	FALSE	FALSE	FALSE	KRSiRb	1	242603950	0.41122	0.0250434	outcome	TRUE	reported	textfile	1	242767252	0.017270056	2.59E-06	family.BacteroidalesS24.7group.id.11173	TRUE	reported	7kWVnP	textfile	2	1	TRUE	NA	22.60544796
1379	rs17043785	T	C	T	C	-0.176186835	-0.0452361	NA	0.0893849	FALSE	FALSE	FALSE	KRSiRb	2	52912224	0.25294	0.0395683	outcome	TRUE	reported	textfile	2	53139362	0.034713295	5.12E-07	family.BacteroidalesS24.7group.id.11173	TRUE	reported	7kWVnP	textfile	2	1	TRUE	NA	25.76055586
1380	rs61508842	T	C	T	C	0.122574311	-0.0358326	NA	0.0863629	FALSE	FALSE	FALSE	KRSiRb	3	158935756	0.377866	0.0406342	outcome	TRUE	reported	textfile	3	158653545	0.027238851	7.83E-06	family.BacteroidalesS24.7group.id.11173	TRUE	reported	7kWVnP	textfile	2	1	TRUE	NA	20.24982868
1381	rs6831034	T	A	T	A	-0.095654602	-0.0922289	NA	0.0904148	FALSE	TRUE	TRUE	KRSiRb	4	148378986	0.0175914	0.0388479	outcome	TRUE	reported	textfile	4	149300138	0.020522806	6.10E-06	family.BacteroidalesS24.7group.id.11173	TRUE	reported	7kWVnP	textfile	2	1	FALSE	NA	21.72392318
1382	rs689695	C	A	C	A	0.081457787	0.00518515	NA	0.295463	FALSE	FALSE	FALSE	KRSiRb	15	47060668	0.833702	0.0246964	outcome	TRUE	reported	textfile	15	47352866	0.016705675	1.28E-06	family.BacteroidalesS24.7group.id.11173	TRUE	reported	7kWVnP	textfile	2	1	TRUE	NA	23.77591055
1383	rs738193	T	C	T	C	0.084732776	-4.08E-05	NA	0.353901	FALSE	FALSE	FALSE	KRSiRb	22	25547355	0.998623	0.0236628	outcome	TRUE	reported	textfile	22	25943322	0.016585588	3.82E-07	family.BacteroidalesS24.7group.id.11173	TRUE	reported	7kWVnP	textfile	2	1	TRUE	NA	26.10003706
1384	rs78609301	A	G	A	G	-0.086706514	-0.0407846	NA	0.299709	FALSE	FALSE	FALSE	KRSiRb	6	62526842	0.0980663	0.0246537	outcome	TRUE	reported	textfile	6	63236747	0.019570857	7.09E-06	family.BacteroidalesS24.7group.id.11173	TRUE	reported	7kWVnP	textfile	2	1	TRUE	NA	19.6283487
1385	rs941000	C	T	C	T	0.085026574	0.0261239	NA	0.364601	FALSE	FALSE	FALSE	KRSiRb	7	91085352	0.266043	0.0234881	outcome	TRUE	reported	textfile	7	90714667	0.016338237	3.16E-07	family.BacteroidalesS24.7group.id.11173	TRUE	reported	7kWVnP	textfile	2	1	TRUE	NA	27.08313767
139	rs10065321	T	C	T	C	-0.051282785	-0.0221539	NA	0.414737	FALSE	FALSE	FALSE	KRSiRb	5	142477850	0.333425	0.0229043	outcome	TRUE	reported	textfile	5	141857415	0.010810523	2.10E-06	genus.Subdoligranulum.id.2070	TRUE	reported	7lgVLN	textfile	2	1	TRUE	NA	22.50348573
140	rs10497836	C	T	C	T	-0.052406498	-0.035648	NA	0.214001	FALSE	FALSE	FALSE	KRSiRb	2	199423995	0.192952	0.0273816	outcome	TRUE	reported	textfile	2	200288718	0.011869733	8.38E-06	genus.Subdoligranulum.id.2070	TRUE	reported	7lgVLN	textfile	2	1	TRUE	NA	19.49343521
141	rs12638227	G	C	G	C	-0.055728761	0.0126735	NA	0.581279	FALSE	TRUE	TRUE	KRSiRb	3	62341883	0.581668	0.0230031	outcome	TRUE	reported	textfile	3	62327558	0.010855202	2.48E-07	genus.Subdoligranulum.id.2070	TRUE	reported	7lgVLN	textfile	2	1	FALSE	NA	26.35620982
142	rs1667315	G	A	G	A	0.0485017	-0.0467105	NA	0.391242	FALSE	FALSE	FALSE	KRSiRb	2	231544032	0.0433611	0.0231216	outcome	TRUE	reported	textfile	2	232408743	0.010745207	6.72E-06	genus.Subdoligranulum.id.2070	TRUE	reported	7lgVLN	textfile	2	1	TRUE	NA	20.37437754
143	rs16962433	A	T	A	T	0.085599862	-0.0417819	NA	0.0623475	FALSE	TRUE	TRUE	KRSiRb	16	13590558	0.368887	0.0464986	outcome	TRUE	reported	textfile	16	13684415	0.018921315	7.65E-06	genus.Subdoligranulum.id.2070	TRUE	reported	7lgVLN	textfile	2	1	FALSE	NA	20.46649611
144	rs2114677	C	T	C	T	-0.104176347	-0.00566322	NA	0.115138	FALSE	FALSE	FALSE	KRSiRb	10	123713421	0.873709	0.0356291	outcome	TRUE	reported	textfile	10	125472937	0.023082878	2.72E-06	genus.Subdoligranulum.id.2070	TRUE	reported	7lgVLN	textfile	2	1	TRUE	NA	20.36846667
145	rs2171249	C	T	C	T	0.10674366	-0.0624948	NA	0.0747976	FALSE	FALSE	FALSE	KRSiRb	6	153372894	0.156811	0.0441385	outcome	TRUE	reported	textfile	6	153694029	0.023321252	4.51E-06	genus.Subdoligranulum.id.2070	TRUE	reported	7lgVLN	textfile	2	1	TRUE	NA	20.94982772
146	rs35940633	G	A	G	A	-0.051100832	0.0112488	NA	0.324855	FALSE	FALSE	FALSE	KRSiRb	14	86467554	0.640139	0.0240614	outcome	TRUE	reported	textfile	14	86933898	0.011001029	4.22E-06	genus.Subdoligranulum.id.2070	TRUE	reported	7lgVLN	textfile	2	1	TRUE	NA	21.57691364
147	rs3761728	T	G	T	G	-0.054345782	-0.0116747	NA	0.251351	FALSE	FALSE	FALSE	KRSiRb	4	48988868	0.652985	0.0259656	outcome	TRUE	reported	textfile	4	48990885	0.011886608	3.87E-06	genus.Subdoligranulum.id.2070	TRUE	reported	7lgVLN	textfile	2	1	TRUE	NA	20.90334572
148	rs4347804	A	G	A	G	0.166063165	-0.0598171	NA	0.031241	FALSE	FALSE	FALSE	KRSiRb	2	217351124	0.358527	0.0651477	outcome	TRUE	reported	textfile	2	218215847	0.035748326	2.18E-06	genus.Subdoligranulum.id.2070	TRUE	reported	7lgVLN	textfile	2	1	TRUE	NA	21.57919315
149	rs6555306	T	C	T	C	-0.074077668	0.00670924	NA	0.140882	FALSE	FALSE	FALSE	KRSiRb	5	4671270	0.836511	0.0325126	outcome	TRUE	reported	textfile	5	4671383	0.015546287	2.81E-06	genus.Subdoligranulum.id.2070	TRUE	reported	7lgVLN	textfile	2	1	TRUE	NA	22.7049862
150	rs75158211	T	C	T	C	-0.07234304	-0.000734606	NA	0.149367	FALSE	FALSE	FALSE	KRSiRb	19	29153787	0.981473	0.0316334	outcome	TRUE	reported	textfile	19	29644694	0.015933044	7.52E-06	genus.Subdoligranulum.id.2070	TRUE	reported	7lgVLN	textfile	2	1	TRUE	NA	20.61560092
151	rs76528319	G	T	G	T	-0.143278588	0.0102578	NA	0.0828974	FALSE	FALSE	FALSE	KRSiRb	5	118463753	0.801028	0.0407029	outcome	TRUE	reported	textfile	5	117799448	0.031066225	7.41E-06	genus.Subdoligranulum.id.2070	TRUE	reported	7lgVLN	textfile	2	1	TRUE	NA	21.27088792
152	rs76664262	T	A	T	A	0.083407827	-0.0152134	NA	0.11095	FALSE	TRUE	TRUE	KRSiRb	3	183998620	0.671362	0.0358572	outcome	TRUE	reported	textfile	3	183716408	0.018535669	4.87E-06	genus.Subdoligranulum.id.2070	TRUE	reported	7lgVLN	textfile	2	1	FALSE	NA	20.24869705
37	rs10028567	C	T	C	T	-0.093402667	-0.0191218	NA	0.120272	FALSE	FALSE	FALSE	KRSiRb	4	52791410	0.582487	0.0347824	outcome	TRUE	reported	textfile	4	53657577	0.019034346	3.72E-06	family.Streptococcaceae.id.1850	TRUE	reported	7LpaTS	textfile	2	1	TRUE	NA	24.07923223
38	rs11110281	T	C	T	C	-0.130554059	0.0471462	NA	0.0489631	FALSE	FALSE	FALSE	KRSiRb	12	100190236	0.365834	0.0521352	outcome	TRUE	reported	textfile	12	100584014	0.022594298	1.40E-08	family.Streptococcaceae.id.1850	TRUE	reported	7LpaTS	textfile	2	1	TRUE	NA	33.38743479
39	rs16950051	A	G	A	G	0.107007503	0.00384454	NA	0.0654703	FALSE	FALSE	FALSE	KRSiRb	12	120291702	0.933766	0.04626	outcome	TRUE	reported	textfile	12	120729505	0.023697285	5.34E-06	family.Streptococcaceae.id.1850	TRUE	reported	7LpaTS	textfile	2	1	TRUE	NA	20.39065969
40	rs2370083	G	T	G	T	-0.084275076	0.0549728	NA	0.0637797	FALSE	FALSE	FALSE	KRSiRb	14	97060413	0.234063	0.0461973	outcome	TRUE	reported	textfile	14	97526750	0.018450934	4.26E-06	family.Streptococcaceae.id.1850	TRUE	reported	7LpaTS	textfile	2	1	TRUE	NA	20.8622716
41	rs2952251	A	G	A	G	-0.063929755	0.0141164	NA	0.225527	FALSE	FALSE	FALSE	KRSiRb	8	10285654	0.601149	0.0270042	outcome	TRUE	reported	textfile	8	10143164	0.012652464	3.72E-07	family.Streptococcaceae.id.1850	TRUE	reported	7LpaTS	textfile	2	1	TRUE	NA	25.53029656
42	rs35344081	G	A	G	A	0.06093492	0.0111817	NA	0.262196	FALSE	FALSE	FALSE	KRSiRb	16	941253	0.662108	0.0255872	outcome	TRUE	reported	textfile	16	991253	0.012970335	2.64E-06	family.Streptococcaceae.id.1850	TRUE	reported	7LpaTS	textfile	2	1	TRUE	NA	22.07141131
43	rs395407	G	C	G	C	-0.082685467	-0.0204041	NA	0.16596	FALSE	TRUE	TRUE	KRSiRb	5	170262600	0.50946	0.0309304	outcome	TRUE	reported	textfile	5	169689604	0.017253602	1.33E-06	family.Streptococcaceae.id.1850	TRUE	reported	7LpaTS	textfile	2	1	FALSE	NA	22.96671155
44	rs4968759	A	G	A	G	-0.054403465	0.00700128	NA	0.484971	FALSE	FALSE	FALSE	KRSiRb	17	63220659	0.756983	0.0226253	outcome	TRUE	reported	textfile	17	61298020	0.011127118	8.92E-07	family.Streptococcaceae.id.1850	TRUE	reported	7LpaTS	textfile	2	1	TRUE	NA	23.90494424
45	rs57646748	G	A	G	A	-0.088020977	0.123768	NA	0.0384047	FALSE	FALSE	FALSE	KRSiRb	4	37451236	0.0329367	0.0580291	outcome	TRUE	reported	textfile	4	37452858	0.019875957	7.88E-06	family.Streptococcaceae.id.1850	TRUE	reported	7LpaTS	textfile	2	1	TRUE	NA	19.61174657
46	rs6563952	G	C	G	C	0.080193069	-0.0715184	NA	0.092972	FALSE	TRUE	TRUE	KRSiRb	16	73358083	0.0657976	0.0388728	outcome	TRUE	reported	textfile	16	73391982	0.017857592	8.71E-06	family.Streptococcaceae.id.1850	TRUE	reported	7LpaTS	textfile	2	1	FALSE	NA	20.16637674
47	rs6806351	T	C	T	C	-0.061920915	-0.0148551	NA	0.218691	FALSE	FALSE	FALSE	KRSiRb	3	132339879	0.58841	0.0274514	outcome	TRUE	reported	textfile	3	132058723	0.013574394	6.94E-06	family.Streptococcaceae.id.1850	TRUE	reported	7LpaTS	textfile	2	1	TRUE	NA	20.80816723
48	rs72739637	A	G	A	G	0.092798286	-0.0220773	NA	0.0626038	FALSE	FALSE	FALSE	KRSiRb	15	41371195	0.636608	0.0467297	outcome	TRUE	reported	textfile	15	41663393	0.019202095	1.82E-06	family.Streptococcaceae.id.1850	TRUE	reported	7LpaTS	textfile	2	1	TRUE	NA	23.35515111
49	rs76717940	T	A	T	A	0.150605742	-0.0865742	NA	0.0557814	FALSE	TRUE	TRUE	KRSiRb	3	94435149	0.0798951	0.0494343	outcome	TRUE	reported	textfile	3	94153993	0.033407945	3.09E-06	family.Streptococcaceae.id.1850	TRUE	reported	7LpaTS	textfile	2	1	FALSE	NA	20.32279967
50	rs77968078	G	A	G	A	-0.099301329	0.0429958	NA	0.0600359	FALSE	FALSE	FALSE	KRSiRb	1	240278466	0.36629	0.047591	outcome	TRUE	reported	textfile	1	240441766	0.022478765	7.93E-06	family.Streptococcaceae.id.1850	TRUE	reported	7LpaTS	textfile	2	1	TRUE	NA	19.51485046
51	rs7916711	A	G	A	G	0.095963939	0.0122654	NA	0.1384	FALSE	FALSE	FALSE	KRSiRb	10	28299340	0.708471	0.0328031	outcome	TRUE	reported	textfile	10	28588269	0.021545035	6.33E-06	family.Streptococcaceae.id.1850	TRUE	reported	7LpaTS	textfile	2	1	TRUE	NA	19.83908893
52	rs957755	T	G	T	G	-0.064244942	-0.0153756	NA	0.139272	FALSE	FALSE	FALSE	KRSiRb	7	46739055	0.635164	0.0324057	outcome	TRUE	reported	textfile	7	46778653	0.014270246	7.42E-06	family.Streptococcaceae.id.1850	TRUE	reported	7LpaTS	textfile	2	1	TRUE	NA	20.26818982
53	rs9903102	C	A	C	A	-0.069301513	0.0151801	NA	0.200993	FALSE	FALSE	FALSE	KRSiRb	17	82618748	0.59231	0.0283479	outcome	TRUE	reported	textfile	17	80576624	0.015409626	4.92E-06	family.Streptococcaceae.id.1850	TRUE	reported	7LpaTS	textfile	2	1	TRUE	NA	20.22559171
1845	rs11150282	T	C	T	C	0.098234998	0.00141783	NA	0.358946	FALSE	FALSE	FALSE	KRSiRb	16	80459808	0.952063	0.0235845	outcome	TRUE	reported	textfile	16	80493705	0.019712655	7.36E-07	family.unknownfamily.id.1000001214	TRUE	reported	7T6D3R	textfile	2	1	TRUE	NA	24.83374623
1846	rs113884518	T	C	T	C	-0.205909694	-0.187576	NA	0.0244733	FALSE	FALSE	FALSE	KRSiRb	9	24648999	0.0104824	0.0732864	outcome	TRUE	reported	textfile	9	24648997	0.045537561	7.74E-06	family.unknownfamily.id.1000001214	TRUE	reported	7T6D3R	textfile	2	1	TRUE	NA	20.44626825
1847	rs1221147	T	A	T	A	0.126305018	0.0228675	NA	0.150011	FALSE	TRUE	TRUE	KRSiRb	9	119284271	0.472622	0.0318391	outcome	TRUE	reported	textfile	9	122046549	0.027916132	4.86E-06	family.unknownfamily.id.1000001214	TRUE	reported	7T6D3R	textfile	2	1	FALSE	NA	20.47060715
1848	rs16851659	G	C	G	C	-0.089516816	0.0453144	NA	0.34084	FALSE	TRUE	TRUE	KRSiRb	1	230387293	0.0553834	0.0236523	outcome	TRUE	reported	textfile	1	230523039	0.01865552	1.27E-06	family.unknownfamily.id.1000001214	TRUE	reported	7T6D3R	textfile	2	1	FALSE	NA	23.02472941
1849	rs28678345	T	C	T	C	0.213082993	-0.0508439	NA	0.0488417	FALSE	FALSE	FALSE	KRSiRb	17	55828967	0.330305	0.0522279	outcome	TRUE	reported	textfile	17	53906328	0.047137686	8.06E-06	family.unknownfamily.id.1000001214	TRUE	reported	7T6D3R	textfile	2	1	TRUE	NA	20.43436086
1850	rs367480	G	A	G	A	-0.084164921	0.0249289	NA	0.358173	FALSE	FALSE	FALSE	KRSiRb	11	2916401	0.290094	0.0235641	outcome	TRUE	reported	textfile	11	2937631	0.018594792	7.52E-06	family.unknownfamily.id.1000001214	TRUE	reported	7T6D3R	textfile	2	1	TRUE	NA	20.48705771
1851	rs4129395	G	A	G	A	0.090426365	0.0126894	NA	0.48548	FALSE	FALSE	FALSE	KRSiRb	9	113213109	0.573728	0.0225561	outcome	TRUE	reported	textfile	9	115975389	0.01852532	1.22E-06	family.unknownfamily.id.1000001214	TRUE	reported	7T6D3R	textfile	2	1	TRUE	NA	23.82641541
1852	rs73074665	A	T	A	T	0.164631221	-0.121559	NA	0.0648946	FALSE	TRUE	TRUE	KRSiRb	7	19971001	0.00908699	0.0465966	outcome	TRUE	reported	textfile	7	20010624	0.035603665	3.62E-06	family.unknownfamily.id.1000001214	TRUE	reported	7T6D3R	textfile	2	1	FALSE	NA	21.38134328
1853	rs789069	A	C	A	C	-0.104129854	-0.00579033	NA	0.140767	FALSE	FALSE	FALSE	KRSiRb	18	1008277	0.857592	0.0322687	outcome	TRUE	reported	textfile	18	1008278	0.023445913	6.50E-06	family.unknownfamily.id.1000001214	TRUE	reported	7T6D3R	textfile	2	1	TRUE	NA	19.72496406
1854	rs79790072	T	C	T	C	0.226102517	0.128385	NA	0.0315844	FALSE	FALSE	FALSE	KRSiRb	15	100207478	0.0465018	0.0644889	outcome	TRUE	reported	textfile	15	100747683	0.048801659	3.54E-06	family.unknownfamily.id.1000001214	TRUE	reported	7T6D3R	textfile	2	1	TRUE	NA	21.4655303
1855	rs8028558	A	G	A	G	0.083459982	0.0194952	NA	0.356839	FALSE	FALSE	FALSE	KRSiRb	15	61763554	0.406941	0.0235084	outcome	TRUE	reported	textfile	15	62055753	0.018850404	9.78E-06	family.unknownfamily.id.1000001214	TRUE	reported	7T6D3R	textfile	2	1	TRUE	NA	19.60267089
1856	rs9864379	T	C	T	C	-0.160521381	-0.0567895	NA	0.149969	FALSE	FALSE	FALSE	KRSiRb	3	14265449	0.07322	0.0317001	outcome	TRUE	reported	textfile	3	14306949	0.029275217	4.66E-08	family.unknownfamily.id.1000001214	TRUE	reported	7T6D3R	textfile	2	1	TRUE	NA	30.06529912
827	rs10414815	T	C	T	C	0.104529604	-0.00211735	NA	0.046427	FALSE	FALSE	FALSE	KRSiRb	19	42082093	0.968742	0.0540331	outcome	TRUE	reported	textfile	19	42586245	0.023025257	4.24E-06	genus.LachnospiraceaeUCG010.id.11330	TRUE	reported	87UJmX	textfile	2	1	TRUE	NA	20.60960354
828	rs11192447	A	G	A	G	0.126592141	-0.0487012	NA	0.0504945	FALSE	FALSE	FALSE	KRSiRb	10	82088641	0.345955	0.0516743	outcome	TRUE	reported	textfile	10	83848397	0.024345002	4.69E-07	genus.LachnospiraceaeUCG010.id.11330	TRUE	reported	87UJmX	textfile	2	1	TRUE	NA	27.03920141
829	rs12346653	C	T	C	T	0.065768558	-0.0110504	NA	0.209386	FALSE	FALSE	FALSE	KRSiRb	9	89652324	0.690685	0.02777	outcome	TRUE	reported	textfile	9	92267239	0.013956927	2.70E-06	genus.LachnospiraceaeUCG010.id.11330	TRUE	reported	87UJmX	textfile	2	1	TRUE	NA	22.20531947
830	rs17730011	G	A	G	A	-0.070235733	-0.000289027	NA	0.215619	FALSE	FALSE	FALSE	KRSiRb	6	84063126	0.991637	0.0275743	outcome	TRUE	reported	textfile	6	84772845	0.015706022	7.85E-06	genus.LachnospiraceaeUCG010.id.11330	TRUE	reported	87UJmX	textfile	2	1	TRUE	NA	19.99787436
831	rs2153460	A	T	A	T	-0.068403784	-0.0415899	NA	0.163056	FALSE	TRUE	TRUE	KRSiRb	9	82961263	0.17203	0.0304529	outcome	TRUE	reported	textfile	9	85576178	0.015656159	9.17E-06	genus.LachnospiraceaeUCG010.id.11330	TRUE	reported	87UJmX	textfile	2	1	FALSE	NA	19.08929139
832	rs2833528	C	T	C	T	-0.056214807	-0.0133867	NA	0.373941	FALSE	FALSE	FALSE	KRSiRb	21	31821255	0.565521	0.023295	outcome	TRUE	reported	textfile	21	33193567	0.012776299	9.92E-06	genus.LachnospiraceaeUCG010.id.11330	TRUE	reported	87UJmX	textfile	2	1	TRUE	NA	19.35937418
833	rs336138	G	T	G	T	0.077954271	-0.0151529	NA	0.115611	FALSE	FALSE	FALSE	KRSiRb	5	8146258	0.665736	0.0350755	outcome	TRUE	reported	textfile	5	8146371	0.017186539	7.48E-06	genus.LachnospiraceaeUCG010.id.11330	TRUE	reported	87UJmX	textfile	2	1	TRUE	NA	20.5732533
834	rs4576377	A	C	A	C	-0.057200131	0.0257548	NA	0.369273	FALSE	FALSE	FALSE	KRSiRb	7	81780947	0.271409	0.0234172	outcome	TRUE	reported	textfile	7	81410263	0.012704307	7.63E-06	genus.LachnospiraceaeUCG010.id.11330	TRUE	reported	87UJmX	textfile	2	1	TRUE	NA	20.27178946
835	rs72761829	A	T	A	T	0.111883594	-0.00517289	NA	0.0883687	FALSE	TRUE	TRUE	KRSiRb	1	224709789	0.897223	0.040047	outcome	TRUE	reported	textfile	1	224897491	0.023889286	2.58E-06	genus.LachnospiraceaeUCG010.id.11330	TRUE	reported	87UJmX	textfile	2	1	FALSE	NA	21.93443629
836	rs72894957	G	A	G	A	0.222262976	0.0597413	NA	0.0224367	FALSE	FALSE	FALSE	KRSiRb	2	184997864	0.426909	0.0751942	outcome	TRUE	reported	textfile	2	185862591	0.048642511	5.68E-06	genus.LachnospiraceaeUCG010.id.11330	TRUE	reported	87UJmX	textfile	2	1	TRUE	NA	20.87864349
837	rs74315802	G	T	G	T	0.086726244	0.0397264	NA	0.188014	FALSE	FALSE	FALSE	KRSiRb	14	29403135	0.176714	0.0294065	outcome	TRUE	reported	textfile	14	29872341	0.018347717	3.19E-06	genus.LachnospiraceaeUCG010.id.11330	TRUE	reported	87UJmX	textfile	2	1	TRUE	NA	22.34276977
838	rs9981767	A	C	A	C	0.065506222	0.0309833	NA	0.260453	FALSE	FALSE	FALSE	KRSiRb	21	42659765	0.228694	0.0257394	outcome	TRUE	reported	textfile	21	44079875	0.01319942	9.96E-07	genus.LachnospiraceaeUCG010.id.11330	TRUE	reported	87UJmX	textfile	2	1	TRUE	NA	24.62948944
516	rs10202904	T	G	T	G	-0.112811092	0.0190164	NA	0.409065	FALSE	FALSE	FALSE	KRSiRb	2	124682691	0.40971	0.0230668	outcome	TRUE	reported	textfile	2	125440268	0.023910624	3.09E-06	genus.Methanobrevibacter.id.123	TRUE	reported	8sGcaq	textfile	2	1	TRUE	NA	22.25982707
517	rs11018665	A	T	A	T	0.113013025	-0.0120316	NA	0.241514	FALSE	TRUE	TRUE	KRSiRb	11	89616119	0.649048	0.0264381	outcome	TRUE	reported	textfile	11	89349287	0.025434251	7.03E-06	genus.Methanobrevibacter.id.123	TRUE	reported	8sGcaq	textfile	2	1	FALSE	NA	19.74327041
518	rs1334944	T	C	T	C	0.115196507	0.0244827	NA	0.276983	FALSE	FALSE	FALSE	KRSiRb	10	110506288	0.330742	0.0251719	outcome	TRUE	reported	textfile	10	112266046	0.025549236	7.61E-06	genus.Methanobrevibacter.id.123	TRUE	reported	8sGcaq	textfile	2	1	TRUE	NA	20.32931687
519	rs4779844	G	C	G	C	0.109638988	0.0238972	NA	0.344653	FALSE	TRUE	TRUE	KRSiRb	15	31224716	0.314285	0.0237482	outcome	TRUE	reported	textfile	15	31516919	0.024797947	9.28E-06	genus.Methanobrevibacter.id.123	TRUE	reported	8sGcaq	textfile	2	1	FALSE	NA	19.54783126
520	rs4802933	A	G	A	G	-0.135628431	0.00371591	NA	0.231116	FALSE	FALSE	FALSE	KRSiRb	19	52422567	0.889778	0.0268133	outcome	TRUE	reported	textfile	19	52925820	0.030813872	9.74E-06	genus.Methanobrevibacter.id.123	TRUE	reported	8sGcaq	textfile	2	1	TRUE	NA	19.37353747
521	rs6776814	T	C	T	C	-0.188956311	-0.05924	NA	0.0201509	FALSE	FALSE	FALSE	KRSiRb	3	15011576	0.455337	0.079352	outcome	TRUE	reported	textfile	3	15053083	0.041990543	8.05E-06	genus.Methanobrevibacter.id.123	TRUE	reported	8sGcaq	textfile	2	1	TRUE	NA	20.24975727
522	rs76029318	T	C	T	C	0.22284888	0.012584	NA	0.0629025	FALSE	FALSE	FALSE	KRSiRb	13	41389655	0.785058	0.0461402	outcome	TRUE	reported	textfile	13	41963791	0.045431939	1.08E-06	genus.Methanobrevibacter.id.123	TRUE	reported	8sGcaq	textfile	2	1	TRUE	NA	24.06015198
523	rs894996	C	A	C	A	0.214212565	-0.00374869	NA	0.0706128	FALSE	FALSE	FALSE	KRSiRb	4	103497150	0.932255	0.044098	outcome	TRUE	reported	textfile	4	104418307	0.045604463	3.82E-06	genus.Methanobrevibacter.id.123	TRUE	reported	8sGcaq	textfile	2	1	TRUE	NA	22.06353981
2705	rs17380632	A	T	A	T	0.125563764	-0.0759699	NA	0.233473	FALSE	TRUE	TRUE	KRSiRb	3	79745245	0.00483548	0.0269608	outcome	TRUE	reported	textfile	3	79794395	0.028040851	9.27E-06	genus.Alloprevotella.id.961	TRUE	reported	8TEZ5Y	textfile	2	1	FALSE	NA	20.05147257
2706	rs2154444	T	G	T	G	0.138234323	-0.0378332	NA	0.264742	FALSE	FALSE	FALSE	KRSiRb	21	34681344	0.139617	0.0256111	outcome	TRUE	reported	textfile	21	36053643	0.030896071	8.37E-06	genus.Alloprevotella.id.961	TRUE	reported	8TEZ5Y	textfile	2	1	TRUE	NA	20.01821138
2707	rs34619204	G	A	G	A	-0.156036945	-0.0119461	NA	0.172229	FALSE	FALSE	FALSE	KRSiRb	21	39621081	0.689319	0.0298816	outcome	TRUE	reported	textfile	21	40993008	0.034439247	8.84E-06	genus.Alloprevotella.id.961	TRUE	reported	8TEZ5Y	textfile	2	1	TRUE	NA	20.52804463
2708	rs4364940	A	G	A	G	0.126417748	0.025077	NA	0.305697	FALSE	FALSE	FALSE	KRSiRb	1	233990770	0.305265	0.0244604	outcome	TRUE	reported	textfile	1	234126516	0.028220735	8.58E-06	genus.Alloprevotella.id.961	TRUE	reported	8TEZ5Y	textfile	2	1	TRUE	NA	20.06686171
2709	rs4680035	A	G	A	G	-0.119599445	-0.00534172	NA	0.614768	FALSE	FALSE	FALSE	KRSiRb	3	153087811	0.817804	0.0231875	outcome	TRUE	reported	textfile	3	152805600	0.025944593	4.99E-06	genus.Alloprevotella.id.961	TRUE	reported	8TEZ5Y	textfile	2	1	TRUE	NA	21.25027743
2710	rs58212166	A	G	A	G	-0.161505876	0.0296606	NA	0.183665	FALSE	FALSE	FALSE	KRSiRb	4	188155551	0.310844	0.0292668	outcome	TRUE	reported	textfile	4	189076705	0.035910233	7.94E-06	genus.Alloprevotella.id.961	TRUE	reported	8TEZ5Y	textfile	2	1	TRUE	NA	20.22740683
2027	rs11228830	A	G	A	G	0.135264872	-0.0280247	NA	0.0847428	FALSE	FALSE	FALSE	KRSiRb	11	56897486	0.490164	0.0406126	outcome	TRUE	reported	textfile	11	56664962	0.029841132	6.55E-06	genus.Butyricimonas.id.945	TRUE	reported	93by4Y	textfile	2	1	TRUE	NA	20.54657626
2028	rs113054641	G	A	G	A	-0.144880972	-0.0148657	NA	0.0439448	FALSE	FALSE	FALSE	KRSiRb	21	15178069	0.787606	0.0551765	outcome	TRUE	reported	textfile	21	16550389	0.027457379	1.74E-07	genus.Butyricimonas.id.945	TRUE	reported	93by4Y	textfile	2	1	TRUE	NA	27.84226387
2029	rs12304031	G	A	G	A	-0.086278048	-0.0139777	NA	0.123477	FALSE	FALSE	FALSE	KRSiRb	12	128954226	0.685938	0.0345662	outcome	TRUE	reported	textfile	12	129438771	0.019684629	6.70E-06	genus.Butyricimonas.id.945	TRUE	reported	93by4Y	textfile	2	1	TRUE	NA	19.2108311
2030	rs12458763	A	C	A	C	0.122036628	0.00862393	NA	0.045162	FALSE	FALSE	FALSE	KRSiRb	18	36511655	0.874649	0.054666	outcome	TRUE	reported	textfile	18	34091618	0.026958664	6.37E-06	genus.Butyricimonas.id.945	TRUE	reported	93by4Y	textfile	2	1	TRUE	NA	20.49196788
2031	rs1862649	G	A	G	A	0.113123952	0.00519917	NA	0.0694315	FALSE	FALSE	FALSE	KRSiRb	16	22161545	0.906764	0.0443913	outcome	TRUE	reported	textfile	16	22172866	0.024817639	4.76E-06	genus.Butyricimonas.id.945	TRUE	reported	93by4Y	textfile	2	1	TRUE	NA	20.777257
2032	rs2114713	G	T	G	T	0.062720962	-0.00466032	NA	0.448354	FALSE	FALSE	FALSE	KRSiRb	15	80236031	0.837623	0.0227404	outcome	TRUE	reported	textfile	15	80528373	0.013899768	6.88E-06	genus.Butyricimonas.id.945	TRUE	reported	93by4Y	textfile	2	1	TRUE	NA	20.36152578
2033	rs2642760	G	C	G	C	0.071335713	0.00805044	NA	0.308088	FALSE	TRUE	TRUE	KRSiRb	5	62824120	0.742345	0.0244881	outcome	TRUE	reported	textfile	5	62119947	0.014539571	8.58E-07	genus.Butyricimonas.id.945	TRUE	reported	93by4Y	textfile	2	1	FALSE	NA	24.07192533
2034	rs270727	G	C	G	C	-0.069417267	0.0102939	NA	0.326631	FALSE	TRUE	TRUE	KRSiRb	1	44617153	0.672003	0.0243125	outcome	TRUE	reported	textfile	1	45082825	0.015079545	5.38E-06	genus.Butyricimonas.id.945	TRUE	reported	93by4Y	textfile	2	1	FALSE	NA	21.19134623
2035	rs326049	C	G	C	G	0.075969365	-0.026559	NA	0.265552	FALSE	TRUE	TRUE	KRSiRb	5	997102	0.302574	0.0257622	outcome	TRUE	reported	textfile	5	997217	0.01676173	8.19E-06	genus.Butyricimonas.id.945	TRUE	reported	93by4Y	textfile	2	1	FALSE	NA	20.54183853
2036	rs62130338	G	A	G	A	-0.073260812	-0.00455795	NA	0.345867	FALSE	FALSE	FALSE	KRSiRb	19	48659244	0.848125	0.0237999	outcome	TRUE	reported	textfile	19	49162501	0.015832388	3.90E-06	genus.Butyricimonas.id.945	TRUE	reported	93by4Y	textfile	2	1	TRUE	NA	21.41167323
2037	rs62390301	T	C	T	C	-0.087298337	-0.00415401	NA	0.200219	FALSE	FALSE	FALSE	KRSiRb	5	160440640	0.88254	0.0281152	outcome	TRUE	reported	textfile	5	159867647	0.017489288	7.42E-07	genus.Butyricimonas.id.945	TRUE	reported	93by4Y	textfile	2	1	TRUE	NA	24.91538959
2038	rs7083431	A	C	A	C	0.070353941	0.0233532	NA	0.274307	FALSE	FALSE	FALSE	KRSiRb	10	70951399	0.3548	0.025238	outcome	TRUE	reported	textfile	10	72711156	0.014443868	8.85E-07	genus.Butyricimonas.id.945	TRUE	reported	93by4Y	textfile	2	1	TRUE	NA	23.72519763
2039	rs71428626	G	T	G	T	-0.133188396	-0.0137657	NA	0.031627	FALSE	FALSE	FALSE	KRSiRb	2	82866140	0.828398	0.0635078	outcome	TRUE	reported	textfile	2	83093264	0.028990548	4.80E-06	genus.Butyricimonas.id.945	TRUE	reported	93by4Y	textfile	2	1	TRUE	NA	21.1066801
2040	rs72814525	A	G	A	G	0.066415351	0.0123816	NA	0.244204	FALSE	FALSE	FALSE	KRSiRb	10	70683314	0.636505	0.0261995	outcome	TRUE	reported	textfile	10	72443070	0.01497662	8.25E-06	genus.Butyricimonas.id.945	TRUE	reported	93by4Y	textfile	2	1	TRUE	NA	19.66569608
2041	rs782080	T	A	T	A	0.065348802	-0.0228935	NA	0.443916	FALSE	TRUE	TRUE	KRSiRb	3	127749818	0.319013	0.0229742	outcome	TRUE	reported	textfile	3	127468661	0.01379735	2.23E-06	genus.Butyricimonas.id.945	TRUE	reported	93by4Y	textfile	2	1	FALSE	NA	22.43282137
2042	rs78453362	A	G	A	G	-0.14948019	-0.0542407	NA	0.0244953	FALSE	FALSE	FALSE	KRSiRb	3	78690859	0.461502	0.073659	outcome	TRUE	reported	textfile	3	78740009	0.032707281	4.06E-06	genus.Butyricimonas.id.945	TRUE	reported	93by4Y	textfile	2	1	TRUE	NA	20.88711213
2043	rs9657374	C	T	C	T	0.068071943	0.0369259	NA	0.293152	FALSE	FALSE	FALSE	KRSiRb	8	4976884	0.136642	0.0248089	outcome	TRUE	reported	textfile	8	4834406	0.014817248	4.50E-06	genus.Butyricimonas.id.945	TRUE	reported	93by4Y	textfile	2	1	TRUE	NA	21.10576967
179	rs10071529	G	C	G	C	0.125104505	-0.0838617	NA	0.10826	FALSE	TRUE	TRUE	KRSiRb	5	176860194	0.02133	0.0364285	outcome	TRUE	reported	textfile	5	176287195	0.027867407	8.64E-06	family.unknownfamily.id.1000005471	TRUE	reported	9hPg8r	textfile	2	1	FALSE	NA	20.1536066
180	rs11779863	G	A	G	A	-0.077276806	-0.00165503	NA	0.158549	FALSE	FALSE	FALSE	KRSiRb	8	15549321	0.957678	0.0311868	outcome	TRUE	reported	textfile	8	15406830	0.017217056	6.69E-06	family.unknownfamily.id.1000005471	TRUE	reported	9hPg8r	textfile	2	1	TRUE	NA	20.1456156
181	rs12566890	T	G	T	G	-0.10313363	0.0379239	NA	0.132798	FALSE	FALSE	FALSE	KRSiRb	1	61385192	0.255843	0.0333758	outcome	TRUE	reported	textfile	1	61850864	0.024177477	8.11E-06	family.unknownfamily.id.1000005471	TRUE	reported	9hPg8r	textfile	2	1	TRUE	NA	18.19611405
182	rs13100746	C	T	C	T	0.063897883	-0.0117012	NA	0.44481	FALSE	FALSE	FALSE	KRSiRb	3	166128718	0.606023	0.0226875	outcome	TRUE	reported	textfile	3	165846506	0.014268538	7.29E-06	family.unknownfamily.id.1000005471	TRUE	reported	9hPg8r	textfile	2	1	TRUE	NA	20.05459922
183	rs17235252	T	C	T	C	-0.12200211	0.0580965	NA	0.118889	FALSE	FALSE	FALSE	KRSiRb	7	82906721	0.0976203	0.0350718	outcome	TRUE	reported	textfile	7	82536037	0.02554629	2.16E-06	family.unknownfamily.id.1000005471	TRUE	reported	9hPg8r	textfile	2	1	TRUE	NA	22.80756954
184	rs3932485	C	T	C	T	0.062620895	-0.00609424	NA	0.391453	FALSE	FALSE	FALSE	KRSiRb	3	184475694	0.791549	0.0230582	outcome	TRUE	reported	textfile	3	184193482	0.014162324	9.93E-06	family.unknownfamily.id.1000005471	TRUE	reported	9hPg8r	textfile	2	1	TRUE	NA	19.55102312
185	rs515984	T	C	T	C	-0.087545066	-0.0397825	NA	0.116888	FALSE	FALSE	FALSE	KRSiRb	10	3479267	0.255378	0.0349773	outcome	TRUE	reported	textfile	10	3521459	0.019068514	6.61E-06	family.unknownfamily.id.1000005471	TRUE	reported	9hPg8r	textfile	2	1	TRUE	NA	21.07801207
186	rs62188991	G	C	G	C	-0.110864082	-0.0239042	NA	0.059881	FALSE	TRUE	TRUE	KRSiRb	2	176509448	0.625939	0.0490393	outcome	TRUE	reported	textfile	2	177374176	0.02413552	5.27E-06	family.unknownfamily.id.1000005471	TRUE	reported	9hPg8r	textfile	2	1	FALSE	NA	21.09931763
187	rs638542	G	A	G	A	-0.070591966	-0.00388222	NA	0.287439	FALSE	FALSE	FALSE	KRSiRb	1	109302630	0.875981	0.0248755	outcome	TRUE	reported	textfile	1	109845252	0.015704899	5.17E-06	family.unknownfamily.id.1000005471	TRUE	reported	9hPg8r	textfile	2	1	TRUE	NA	20.20413487
188	rs739151	C	G	C	G	0.065265852	-0.0323608	NA	0.514045	FALSE	TRUE	TRUE	KRSiRb	22	42345460	0.151554	0.0225658	outcome	TRUE	reported	textfile	22	42741466	0.013977274	3.09E-06	family.unknownfamily.id.1000005471	TRUE	reported	9hPg8r	textfile	2	1	FALSE	NA	21.80354276
189	rs74603314	T	C	T	C	0.230767094	-0.0211795	NA	0.0401323	FALSE	FALSE	FALSE	KRSiRb	14	46050515	0.714562	0.0579094	outcome	TRUE	reported	textfile	14	46519718	0.048970099	2.28E-06	family.unknownfamily.id.1000005471	TRUE	reported	9hPg8r	textfile	2	1	TRUE	NA	22.20679064
190	rs76373661	G	A	G	A	0.090821805	0.00659555	NA	0.15887	FALSE	FALSE	FALSE	KRSiRb	3	3729464	0.830423	0.0307973	outcome	TRUE	reported	textfile	3	3771148	0.020298596	5.16E-06	family.unknownfamily.id.1000005471	TRUE	reported	9hPg8r	textfile	2	1	TRUE	NA	20.01927096
191	rs7706512	G	A	G	A	0.065735114	-0.00123328	NA	0.521528	FALSE	FALSE	FALSE	KRSiRb	5	17443545	0.956415	0.022566	outcome	TRUE	reported	textfile	5	17443654	0.013897929	2.27E-06	family.unknownfamily.id.1000005471	TRUE	reported	9hPg8r	textfile	2	1	TRUE	NA	22.37147729
192	rs7801843	A	G	A	G	-0.086949468	0.0052876	NA	0.151905	FALSE	FALSE	FALSE	KRSiRb	7	4066073	0.866372	0.0314236	outcome	TRUE	reported	textfile	7	4105705	0.01945094	9.47E-06	family.unknownfamily.id.1000005471	TRUE	reported	9hPg8r	textfile	2	1	TRUE	NA	19.98263105
193	rs7853673	G	A	G	A	-0.062438944	0.0123854	NA	0.46229	FALSE	FALSE	FALSE	KRSiRb	9	113948961	0.584198	0.0226315	outcome	TRUE	reported	textfile	9	116711241	0.013983251	6.73E-06	family.unknownfamily.id.1000005471	TRUE	reported	9hPg8r	textfile	2	1	TRUE	NA	19.93860603
194	rs949341	G	A	G	A	0.065660222	-0.0048442	NA	0.281041	FALSE	FALSE	FALSE	KRSiRb	11	112516062	0.847352	0.0251649	outcome	TRUE	reported	textfile	11	112386785	0.014721644	7.73E-06	family.unknownfamily.id.1000005471	TRUE	reported	9hPg8r	textfile	2	1	TRUE	NA	19.89262386
101	rs10036909	C	T	C	T	0.185519381	-0.0380115	NA	0.0413397	FALSE	FALSE	FALSE	KRSiRb	5	128525999	0.506437	0.0572121	outcome	TRUE	reported	textfile	5	127861692	0.040088092	8.05E-06	genus.Senegalimassilia.id.11160	TRUE	reported	9rGdA2	textfile	2	1	TRUE	NA	21.41646562
102	rs11787826	C	A	C	A	0.081327043	0.00178034	NA	0.408716	FALSE	FALSE	FALSE	KRSiRb	9	34332384	0.938192	0.0229594	outcome	TRUE	reported	textfile	9	34332382	0.017115415	2.63E-06	genus.Senegalimassilia.id.11160	TRUE	reported	9rGdA2	textfile	2	1	TRUE	NA	22.5785005
103	rs13383270	G	C	G	C	0.077467918	-0.0233268	NA	0.44931	FALSE	TRUE	TRUE	KRSiRb	2	219966980	0.303973	0.0226925	outcome	TRUE	reported	textfile	2	220831701	0.017084039	6.04E-06	genus.Senegalimassilia.id.11160	TRUE	reported	9rGdA2	textfile	2	1	FALSE	NA	20.56187241
104	rs1990708	A	C	A	C	-0.109619487	0.0365122	NA	0.0792315	FALSE	FALSE	FALSE	KRSiRb	2	205789399	0.378665	0.0414742	outcome	TRUE	reported	textfile	2	206654123	0.024778524	8.91E-06	genus.Senegalimassilia.id.11160	TRUE	reported	9rGdA2	textfile	2	1	TRUE	NA	19.57152491
105	rs2017373	C	T	C	T	0.078225822	0.0279756	NA	0.362923	FALSE	FALSE	FALSE	KRSiRb	14	33962790	0.234616	0.0235375	outcome	TRUE	reported	textfile	14	34431996	0.017684094	9.50E-06	genus.Senegalimassilia.id.11160	TRUE	reported	9rGdA2	textfile	2	1	TRUE	NA	19.56746841
106	rs57512504	T	A	T	A	0.081949442	-0.037149	NA	0.430806	FALSE	TRUE	TRUE	KRSiRb	13	18915074	0.101647	0.0226944	outcome	TRUE	reported	textfile	13	19489214	0.017224097	2.03E-06	genus.Senegalimassilia.id.11160	TRUE	reported	9rGdA2	textfile	2	1	FALSE	NA	22.63701071
107	rs7225245	G	A	G	A	0.079173009	-0.0110355	NA	0.431174	FALSE	FALSE	FALSE	KRSiRb	17	50302254	0.629319	0.0228628	outcome	TRUE	reported	textfile	17	48379615	0.017042101	4.18E-06	genus.Senegalimassilia.id.11160	TRUE	reported	9rGdA2	textfile	2	1	TRUE	NA	21.58281221
108	rs72887800	T	A	T	A	-0.082246156	-0.00938921	NA	0.401371	FALSE	TRUE	TRUE	KRSiRb	17	76953202	0.684641	0.0231183	outcome	TRUE	reported	textfile	17	74949284	0.017572066	2.42E-06	genus.Senegalimassilia.id.11160	TRUE	reported	9rGdA2	textfile	2	1	FALSE	NA	21.9071341
2726	rs262812	T	C	T	C	-0.065674997	-0.00276805	NA	0.307514	FALSE	FALSE	FALSE	KRSiRb	6	158226967	0.910005	0.024489	outcome	TRUE	reported	textfile	6	158647999	0.014225656	3.25E-06	family.Acidaminococcaceae.id.2166	TRUE	reported	9wB2Sj	textfile	2	1	TRUE	NA	21.31353656
2727	rs2933324	A	G	A	G	-0.066255706	0.00602561	NA	0.226582	FALSE	FALSE	FALSE	KRSiRb	9	104355372	0.823654	0.0270392	outcome	TRUE	reported	textfile	9	107117653	0.014025652	2.24E-06	family.Acidaminococcaceae.id.2166	TRUE	reported	9wB2Sj	textfile	2	1	TRUE	NA	22.31518306
2728	rs45497800	T	C	T	C	-0.117862982	-0.0306507	NA	0.143579	FALSE	FALSE	FALSE	KRSiRb	20	63360481	0.341371	0.0322144	outcome	TRUE	reported	textfile	20	61991833	0.025735121	5.86E-06	family.Acidaminococcaceae.id.2166	TRUE	reported	9wB2Sj	textfile	2	1	TRUE	NA	20.97502178
2729	rs6427992	G	C	G	C	-0.059585662	-0.0298799	NA	0.367296	FALSE	TRUE	TRUE	KRSiRb	1	203133435	0.200355	0.0233338	outcome	TRUE	reported	textfile	1	203102563	0.012960033	4.24E-06	family.Acidaminococcaceae.id.2166	TRUE	reported	9wB2Sj	textfile	2	1	FALSE	NA	21.1383616
2730	rs6589457	A	G	A	G	0.165910976	0.127459	NA	0.049109	FALSE	FALSE	FALSE	KRSiRb	11	114830566	0.014858	0.0523268	outcome	TRUE	reported	textfile	11	114701288	0.034951601	2.32E-06	family.Acidaminococcaceae.id.2166	TRUE	reported	9wB2Sj	textfile	2	1	TRUE	NA	22.53284807
2731	rs6923842	T	C	T	C	-0.079610621	-0.00199823	NA	0.1147	FALSE	FALSE	FALSE	KRSiRb	6	5722948	0.955033	0.0354375	outcome	TRUE	reported	textfile	6	5723181	0.016919247	2.21E-06	family.Acidaminococcaceae.id.2166	TRUE	reported	9wB2Sj	textfile	2	1	TRUE	NA	22.14011957
2732	rs74540770	G	A	G	A	-0.108969098	0.110741	NA	0.0801293	FALSE	FALSE	FALSE	KRSiRb	3	186835600	0.00657991	0.0407528	outcome	TRUE	reported	textfile	3	186553389	0.024353266	7.09E-06	family.Acidaminococcaceae.id.2166	TRUE	reported	9wB2Sj	textfile	2	1	TRUE	NA	20.02130065
2733	rs78702810	T	C	T	C	-0.143755204	-0.0101587	NA	0.106278	FALSE	FALSE	FALSE	KRSiRb	3	18421039	0.78264	0.0368225	outcome	TRUE	reported	textfile	3	18462531	0.032324372	9.16E-06	family.Acidaminococcaceae.id.2166	TRUE	reported	9wB2Sj	textfile	2	1	TRUE	NA	19.77820884
1191	rs10805326	G	A	G	A	0.077515061	-0.00224112	NA	0.29244	FALSE	FALSE	FALSE	KRSiRb	4	14322999	0.927852	0.0247508	outcome	TRUE	reported	textfile	4	14324623	0.013966468	3.55E-08	genus.Intestinibacter.id.11345	TRUE	reported	aepj2H	textfile	2	1	TRUE	NA	30.80342479
1192	rs11109097	C	T	C	T	0.062427238	0.0147997	NA	0.488945	FALSE	FALSE	FALSE	KRSiRb	12	97534659	0.515265	0.0227456	outcome	TRUE	reported	textfile	12	97928437	0.013853923	5.49E-06	genus.Intestinibacter.id.11345	TRUE	reported	aepj2H	textfile	2	1	TRUE	NA	20.30498637
1193	rs118030283	G	A	G	A	-0.15182897	0.0158539	NA	0.0456675	FALSE	FALSE	FALSE	KRSiRb	16	5943075	0.768383	0.0538353	outcome	TRUE	reported	textfile	16	5993076	0.032447117	2.67E-06	genus.Intestinibacter.id.11345	TRUE	reported	aepj2H	textfile	2	1	TRUE	NA	21.89561066
1194	rs16938435	T	C	T	C	-0.112188506	0.0585083	NA	0.0963475	FALSE	FALSE	FALSE	KRSiRb	9	21502924	0.125726	0.0382113	outcome	TRUE	reported	textfile	9	21502923	0.023543887	1.80E-06	genus.Intestinibacter.id.11345	TRUE	reported	aepj2H	textfile	2	1	TRUE	NA	22.70598778
1195	rs2098844	C	T	C	T	-0.057529528	-0.0165525	NA	0.378261	FALSE	FALSE	FALSE	KRSiRb	11	127833265	0.479763	0.0234228	outcome	TRUE	reported	textfile	11	127703160	0.012841562	6.79E-06	genus.Intestinibacter.id.11345	TRUE	reported	aepj2H	textfile	2	1	TRUE	NA	20.06993269
1196	rs2702387	A	G	A	G	0.060855918	-0.0312872	NA	0.406205	FALSE	FALSE	FALSE	KRSiRb	4	178440108	0.174042	0.0230167	outcome	TRUE	reported	textfile	4	179361262	0.013214549	4.26E-06	genus.Intestinibacter.id.11345	TRUE	reported	aepj2H	textfile	2	1	TRUE	NA	21.20806007
1197	rs4327025	G	A	G	A	-0.081034559	-0.0646047	NA	0.184595	FALSE	FALSE	FALSE	KRSiRb	15	91903453	0.0261553	0.0290501	outcome	TRUE	reported	textfile	15	92446683	0.015439666	1.64E-07	genus.Intestinibacter.id.11345	TRUE	reported	aepj2H	textfile	2	1	TRUE	NA	27.54639328
1198	rs447950	A	G	A	G	0.062834174	0.00723044	NA	0.377525	FALSE	FALSE	FALSE	KRSiRb	5	149466863	0.756577	0.0233256	outcome	TRUE	reported	textfile	5	148846426	0.01366523	5.64E-06	genus.Intestinibacter.id.11345	TRUE	reported	aepj2H	textfile	2	1	TRUE	NA	21.1425774
1199	rs478972	T	C	T	C	-0.142680973	-0.0405969	NA	0.090926	FALSE	FALSE	FALSE	KRSiRb	11	125793289	0.30209	0.0393395	outcome	TRUE	reported	textfile	11	125663184	0.02971163	1.82E-06	genus.Intestinibacter.id.11345	TRUE	reported	aepj2H	textfile	2	1	TRUE	NA	23.06105483
1200	rs6062862	A	G	A	G	0.092450812	-0.0278502	NA	0.0817957	FALSE	FALSE	FALSE	KRSiRb	20	62693871	0.499187	0.0412125	outcome	TRUE	reported	textfile	20	61325223	0.020465817	6.68E-06	genus.Intestinibacter.id.11345	TRUE	reported	aepj2H	textfile	2	1	TRUE	NA	20.40625395
1201	rs62430350	T	C	T	C	0.151095721	-0.0505153	NA	0.0372058	FALSE	FALSE	FALSE	KRSiRb	6	170609106	0.393716	0.0592279	outcome	TRUE	reported	textfile	6	170918194	0.035147611	6.84E-06	genus.Intestinibacter.id.11345	TRUE	reported	aepj2H	textfile	2	1	TRUE	NA	18.48045708
1202	rs68093214	C	T	C	T	0.066225756	-0.00166483	NA	0.240974	FALSE	FALSE	FALSE	KRSiRb	3	70608634	0.949622	0.0263499	outcome	TRUE	reported	textfile	3	70657785	0.014987729	9.26E-06	genus.Intestinibacter.id.11345	TRUE	reported	aepj2H	textfile	2	1	TRUE	NA	19.52460182
1203	rs6875660	C	T	C	T	0.089045542	-0.00785442	NA	0.0599384	FALSE	FALSE	FALSE	KRSiRb	5	160259249	0.868501	0.0474407	outcome	TRUE	reported	textfile	5	159686256	0.01939052	3.06E-06	genus.Intestinibacter.id.11345	TRUE	reported	aepj2H	textfile	2	1	TRUE	NA	21.08848843
1204	rs893394	G	A	G	A	0.058332172	-0.0364199	NA	0.453308	FALSE	FALSE	FALSE	KRSiRb	2	19855210	0.112547	0.0229511	outcome	TRUE	reported	textfile	2	20054971	0.013072938	7.85E-06	genus.Intestinibacter.id.11345	TRUE	reported	aepj2H	textfile	2	1	TRUE	NA	19.9099373
1205	rs9348442	C	T	C	T	0.099081964	-0.000139951	NA	0.125624	FALSE	FALSE	FALSE	KRSiRb	6	10303712	0.996723	0.0340717	outcome	TRUE	reported	textfile	6	10303945	0.022162526	6.26E-06	genus.Intestinibacter.id.11345	TRUE	reported	aepj2H	textfile	2	1	TRUE	NA	19.98714195
2561	rs12415649	G	C	G	C	0.083938435	-0.00456774	NA	0.217668	FALSE	TRUE	TRUE	KRSiRb	10	123261799	0.867249	0.0273266	outcome	TRUE	reported	textfile	10	125021315	0.019056694	7.88E-06	genus.Holdemanella.id.11393	TRUE	reported	AiNmpq	textfile	2	1	FALSE	NA	19.40111163
2562	rs12513188	G	A	G	A	0.090390629	0.0575198	NA	0.270201	FALSE	FALSE	FALSE	KRSiRb	4	70135074	0.0243237	0.0255419	outcome	TRUE	reported	textfile	4	71000791	0.019527621	4.65E-06	genus.Holdemanella.id.11393	TRUE	reported	AiNmpq	textfile	2	1	TRUE	NA	21.42634739
2563	rs17586763	T	C	T	C	-0.227284509	-0.000323104	NA	0.0518993	FALSE	FALSE	FALSE	KRSiRb	13	50357927	0.994961	0.0511607	outcome	TRUE	reported	textfile	13	50932063	0.051013457	7.72E-06	genus.Holdemanella.id.11393	TRUE	reported	AiNmpq	textfile	2	1	TRUE	NA	19.85044115
2564	rs1830029	C	G	C	G	-0.095409594	-0.00484157	NA	0.227765	FALSE	TRUE	TRUE	KRSiRb	7	14689325	0.857102	0.026888	outcome	TRUE	reported	textfile	7	14728950	0.021093039	5.35E-06	genus.Holdemanella.id.11393	TRUE	reported	AiNmpq	textfile	2	1	FALSE	NA	20.4600073
2565	rs1926302	G	A	G	A	-0.107971755	0.0273473	NA	0.224497	FALSE	FALSE	FALSE	KRSiRb	1	64687657	0.313027	0.0271063	outcome	TRUE	reported	textfile	1	65153340	0.023142056	7.50E-06	genus.Holdemanella.id.11393	TRUE	reported	AiNmpq	textfile	2	1	TRUE	NA	21.76789534
2566	rs34187114	C	A	C	A	-0.104505235	0.0193443	NA	0.110406	FALSE	FALSE	FALSE	KRSiRb	8	137611390	0.591238	0.0360199	outcome	TRUE	reported	textfile	8	138623633	0.022600956	5.13E-06	genus.Holdemanella.id.11393	TRUE	reported	AiNmpq	textfile	2	1	TRUE	NA	21.38072722
2567	rs35228298	G	A	G	A	0.093483215	-0.0109644	NA	0.160495	FALSE	FALSE	FALSE	KRSiRb	3	85343732	0.721937	0.0308099	outcome	TRUE	reported	textfile	3	85392882	0.020288588	7.30E-06	genus.Holdemanella.id.11393	TRUE	reported	AiNmpq	textfile	2	1	TRUE	NA	21.23066676
2568	rs4541991	T	C	T	C	-0.092733374	0.0535038	NA	0.323957	FALSE	FALSE	FALSE	KRSiRb	9	102242553	0.0268454	0.0241688	outcome	TRUE	reported	textfile	9	105004835	0.019443459	2.10E-06	genus.Holdemanella.id.11393	TRUE	reported	AiNmpq	textfile	2	1	TRUE	NA	22.74704912
2569	rs607782	T	C	T	C	-0.08542142	0.0210102	NA	0.387988	FALSE	FALSE	FALSE	KRSiRb	6	4148375	0.370585	0.0234652	outcome	TRUE	reported	textfile	6	4148609	0.017251511	7.19E-07	genus.Holdemanella.id.11393	TRUE	reported	AiNmpq	textfile	2	1	TRUE	NA	24.5176756
2570	rs62113381	T	C	T	C	-0.105447171	-0.0283432	NA	0.131415	FALSE	FALSE	FALSE	KRSiRb	19	7603339	0.397009	0.033464	outcome	TRUE	reported	textfile	19	7668225	0.023202912	5.54E-06	genus.Holdemanella.id.11393	TRUE	reported	AiNmpq	textfile	2	1	TRUE	NA	20.65308249
2571	rs73011279	T	C	T	C	-0.096166927	0.0233103	NA	0.233349	FALSE	FALSE	FALSE	KRSiRb	19	14909283	0.382819	0.0267102	outcome	TRUE	reported	textfile	19	15020095	0.019933645	1.36E-06	genus.Holdemanella.id.11393	TRUE	reported	AiNmpq	textfile	2	1	TRUE	NA	23.27437555
2572	rs75764681	T	C	T	C	-0.283102607	-0.0513451	NA	0.0449106	FALSE	FALSE	FALSE	KRSiRb	10	4452438	0.350066	0.0549462	outcome	TRUE	reported	textfile	10	4494630	0.059899873	1.94E-06	genus.Holdemanella.id.11393	TRUE	reported	AiNmpq	textfile	2	1	TRUE	NA	22.33757039
2573	rs761624	C	G	C	G	0.095980128	0.0207495	NA	0.302607	FALSE	TRUE	TRUE	KRSiRb	6	163182139	0.397671	0.0245328	outcome	TRUE	reported	textfile	6	163603171	0.017953732	1.38E-07	genus.Holdemanella.id.11393	TRUE	reported	AiNmpq	textfile	2	1	FALSE	NA	28.57940438
2574	rs8113760	G	A	G	A	0.078998984	0.00177853	NA	0.310881	FALSE	FALSE	FALSE	KRSiRb	19	43347783	0.941979	0.0244359	outcome	TRUE	reported	textfile	19	43851935	0.017340046	4.62E-06	genus.Holdemanella.id.11393	TRUE	reported	AiNmpq	textfile	2	1	TRUE	NA	20.75594548
2601	rs12555298	G	A	G	A	0.097432733	0.011139	NA	0.171944	FALSE	FALSE	FALSE	KRSiRb	9	107727270	0.710821	0.0300441	outcome	TRUE	reported	textfile	9	110489551	0.021935139	8.09E-06	phylum.Cyanobacteria.id.1500	TRUE	reported	aJ97La	textfile	2	1	TRUE	NA	19.73008643
2602	rs2314810	C	G	C	G	-0.2182567	-0.0637336	NA	0.046642	FALSE	TRUE	TRUE	KRSiRb	17	27777084	0.236605	0.0538511	outcome	TRUE	reported	textfile	17	26104110	0.046457143	4.25E-06	phylum.Cyanobacteria.id.1500	TRUE	reported	aJ97La	textfile	2	1	FALSE	NA	22.07141478
2603	rs2553290	A	T	A	T	0.096213138	-0.0297244	NA	0.147018	FALSE	TRUE	TRUE	KRSiRb	4	37840916	0.35193	0.0319324	outcome	TRUE	reported	textfile	4	37842537	0.02026167	3.61E-06	phylum.Cyanobacteria.id.1500	TRUE	reported	aJ97La	textfile	2	1	FALSE	NA	22.54853255
2604	rs2585223	T	C	T	C	0.111364409	0.0759254	NA	0.122264	FALSE	FALSE	FALSE	KRSiRb	15	100340683	0.0269166	0.034313	outcome	TRUE	reported	textfile	15	100880888	0.024774324	8.86E-06	phylum.Cyanobacteria.id.1500	TRUE	reported	aJ97La	textfile	2	1	TRUE	NA	20.20641216
2605	rs584122	C	T	C	T	-0.151773535	0.0804184	NA	0.058929	FALSE	FALSE	FALSE	KRSiRb	6	48320720	0.0950539	0.0481743	outcome	TRUE	reported	textfile	6	48288456	0.032682655	4.23E-06	phylum.Cyanobacteria.id.1500	TRUE	reported	aJ97La	textfile	2	1	TRUE	NA	21.56539613
2606	rs61972390	T	C	T	C	0.107345656	0.0702827	NA	0.137478	FALSE	FALSE	FALSE	KRSiRb	13	99914504	0.032305	0.0328329	outcome	TRUE	reported	textfile	13	100566758	0.024246867	9.11E-06	phylum.Cyanobacteria.id.1500	TRUE	reported	aJ97La	textfile	2	1	TRUE	NA	19.60007297
2607	rs7148504	G	T	G	T	0.080040381	0.0137537	NA	0.398704	FALSE	FALSE	FALSE	KRSiRb	14	99701961	0.549484	0.0229791	outcome	TRUE	reported	textfile	14	100168298	0.017662085	6.62E-06	phylum.Cyanobacteria.id.1500	TRUE	reported	aJ97La	textfile	2	1	TRUE	NA	20.5368747
2608	rs76531781	T	C	T	C	-0.231867725	-0.0514345	NA	0.0403504	FALSE	FALSE	FALSE	KRSiRb	7	21608117	0.36395	0.0566545	outcome	TRUE	reported	textfile	7	21647735	0.049339267	2.87E-06	phylum.Cyanobacteria.id.1500	TRUE	reported	aJ97La	textfile	2	1	TRUE	NA	22.08488873
2609	rs789068	G	A	G	A	-0.111384961	-0.00574585	NA	0.140768	FALSE	FALSE	FALSE	KRSiRb	18	1008238	0.858675	0.0322689	outcome	TRUE	reported	textfile	18	1008239	0.021292193	1.57E-07	phylum.Cyanobacteria.id.1500	TRUE	reported	aJ97La	textfile	2	1	TRUE	NA	27.36606323
2610	rs9864379	T	C	T	C	-0.138933303	-0.0567895	NA	0.149969	FALSE	FALSE	FALSE	KRSiRb	3	14265449	0.07322	0.0317001	outcome	TRUE	reported	textfile	3	14306949	0.026804476	2.03E-07	phylum.Cyanobacteria.id.1500	TRUE	reported	aJ97La	textfile	2	1	TRUE	NA	26.86569489
2737	rs2889192	G	T	G	T	0.088405157	0.0021879	NA	0.148204	FALSE	FALSE	FALSE	KRSiRb	9	73779652	0.945106	0.0317762	outcome	TRUE	reported	textfile	9	76394568	0.019499679	3.97E-06	order.Actinomycetales.id.420	TRUE	reported	AOEnK4	textfile	2	1	TRUE	NA	20.55418567
2738	rs34583783	G	T	G	T	0.123687922	0.0667556	NA	0.0608897	FALSE	FALSE	FALSE	KRSiRb	6	66497478	0.154736	0.0469118	outcome	TRUE	reported	textfile	6	67207371	0.026425408	5.54E-06	order.Actinomycetales.id.420	TRUE	reported	AOEnK4	textfile	2	1	TRUE	NA	21.90842634
2739	rs35011108	A	G	A	G	0.24154595	0.0406029	NA	0.0679128	FALSE	FALSE	FALSE	KRSiRb	6	132686341	0.36946	0.0452406	outcome	TRUE	reported	textfile	6	133007480	0.050380314	1.88E-06	order.Actinomycetales.id.420	TRUE	reported	AOEnK4	textfile	2	1	TRUE	NA	22.98676099
2740	rs4073240	G	A	G	A	0.074972982	0.0139529	NA	0.380566	FALSE	FALSE	FALSE	KRSiRb	6	168824686	0.549093	0.0232891	outcome	TRUE	reported	textfile	6	169224781	0.016467174	5.68E-06	order.Actinomycetales.id.420	TRUE	reported	AOEnK4	textfile	2	1	TRUE	NA	20.7286692
1216	rs10815577	C	G	C	G	-0.06837061	-0.0356447	NA	0.420336	FALSE	TRUE	TRUE	KRSiRb	9	7273249	0.118263	0.0228184	outcome	TRUE	reported	textfile	9	7273249	0.014369051	1.72E-06	genus.LachnospiraceaeUCG001.id.11321	TRUE	reported	ArUOcI	textfile	2	1	FALSE	NA	22.64032917
1217	rs12131224	C	T	C	T	0.117095415	-0.0398741	NA	0.108769	FALSE	FALSE	FALSE	KRSiRb	1	166230125	0.275195	0.0365423	outcome	TRUE	reported	textfile	1	166199362	0.025909955	7.40E-06	genus.LachnospiraceaeUCG001.id.11321	TRUE	reported	ArUOcI	textfile	2	1	TRUE	NA	20.42426623
1218	rs2050911	G	A	G	A	0.075146621	-0.00756979	NA	0.33844	FALSE	FALSE	FALSE	KRSiRb	1	81918723	0.751232	0.0238782	outcome	TRUE	reported	textfile	1	82384407	0.015393431	1.11E-06	genus.LachnospiraceaeUCG001.id.11321	TRUE	reported	ArUOcI	textfile	2	1	TRUE	NA	23.83131766
1219	rs2371284	T	C	T	C	-0.076189302	-0.0155593	NA	0.231896	FALSE	FALSE	FALSE	KRSiRb	12	55862478	0.563339	0.0269244	outcome	TRUE	reported	textfile	12	56256262	0.017012675	7.56E-06	genus.LachnospiraceaeUCG001.id.11321	TRUE	reported	ArUOcI	textfile	2	1	TRUE	NA	20.05592877
1220	rs437876	T	C	T	C	0.078463676	0.0055442	NA	0.354548	FALSE	FALSE	FALSE	KRSiRb	3	42526948	0.81488	0.0236795	outcome	TRUE	reported	textfile	3	42568440	0.014476767	7.17E-08	genus.LachnospiraceaeUCG001.id.11321	TRUE	reported	ArUOcI	textfile	2	1	TRUE	NA	29.37609963
1221	rs4981345	T	C	T	C	-0.068197297	-0.00663881	NA	0.327321	FALSE	FALSE	FALSE	KRSiRb	14	20987814	0.781855	0.0239752	outcome	TRUE	reported	textfile	14	21455973	0.014983138	6.09E-06	genus.LachnospiraceaeUCG001.id.11321	TRUE	reported	ArUOcI	textfile	2	1	TRUE	NA	20.71709056
1222	rs573933	T	C	T	C	-0.107898495	0.0112094	NA	0.108243	FALSE	FALSE	FALSE	KRSiRb	9	14477853	0.757392	0.0362874	outcome	TRUE	reported	textfile	9	14477851	0.023234631	3.11E-06	genus.LachnospiraceaeUCG001.id.11321	TRUE	reported	ArUOcI	textfile	2	1	TRUE	NA	21.56548426
1223	rs62496417	T	G	T	G	-0.074850403	0.00874103	NA	0.213449	FALSE	FALSE	FALSE	KRSiRb	7	97336192	0.749841	0.0274143	outcome	TRUE	reported	textfile	7	96965504	0.016568056	5.88E-06	genus.LachnospiraceaeUCG001.id.11321	TRUE	reported	ArUOcI	textfile	2	1	TRUE	NA	20.41010215
1224	rs7213933	T	A	T	A	-0.081626876	0.0406214	NA	0.158434	FALSE	TRUE	TRUE	KRSiRb	17	37795102	0.188606	0.0308975	outcome	TRUE	reported	textfile	17	36155074	0.018380006	9.02E-06	genus.LachnospiraceaeUCG001.id.11321	TRUE	reported	ArUOcI	textfile	2	1	FALSE	NA	19.72309441
1225	rs7341608	T	C	T	C	-0.078475713	-0.0398017	NA	0.134921	FALSE	FALSE	FALSE	KRSiRb	8	55926941	0.228817	0.033074	outcome	TRUE	reported	textfile	8	56839500	0.017764768	9.48E-06	genus.LachnospiraceaeUCG001.id.11321	TRUE	reported	ArUOcI	textfile	2	1	TRUE	NA	19.51423183
1226	rs74034332	G	A	G	A	0.168045475	0.133871	NA	0.0608424	FALSE	FALSE	FALSE	KRSiRb	16	79058462	0.00321299	0.0454324	outcome	TRUE	reported	textfile	16	79092359	0.038263689	3.33E-06	genus.LachnospiraceaeUCG001.id.11321	TRUE	reported	ArUOcI	textfile	2	1	TRUE	NA	19.28767898
1227	rs78848836	A	G	A	G	-0.118867977	0.0293999	NA	0.10256	FALSE	FALSE	FALSE	KRSiRb	1	53307576	0.429165	0.0371858	outcome	TRUE	reported	textfile	1	53773248	0.025975321	3.38E-06	genus.LachnospiraceaeUCG001.id.11321	TRUE	reported	ArUOcI	textfile	2	1	TRUE	NA	20.94150533
1228	rs79476906	T	A	T	A	-0.087088012	-0.0194839	NA	0.151708	FALSE	TRUE	TRUE	KRSiRb	1	107559848	0.535474	0.0314423	outcome	TRUE	reported	textfile	1	108102470	0.019700842	8.27E-06	genus.LachnospiraceaeUCG001.id.11321	TRUE	reported	ArUOcI	textfile	2	1	FALSE	NA	19.54101768
1229	rs8104225	A	G	A	G	0.089209817	-0.0342069	NA	0.216924	FALSE	FALSE	FALSE	KRSiRb	19	13852110	0.215585	0.0276229	outcome	TRUE	reported	textfile	19	13962924	0.019766483	8.04E-06	genus.LachnospiraceaeUCG001.id.11321	TRUE	reported	ArUOcI	textfile	2	1	TRUE	NA	20.36884908
1230	rs9403580	C	T	C	T	0.107800527	-0.0448264	NA	0.129472	FALSE	FALSE	FALSE	KRSiRb	6	144685644	0.182715	0.0336423	outcome	TRUE	reported	textfile	6	145006780	0.022977722	3.47E-06	genus.LachnospiraceaeUCG001.id.11321	TRUE	reported	ArUOcI	textfile	2	1	TRUE	NA	22.01039449
1231	rs985416	C	T	C	T	0.097025845	-0.0452856	NA	0.181036	FALSE	FALSE	FALSE	KRSiRb	3	148551296	0.121809	0.0292689	outcome	TRUE	reported	textfile	3	148269083	0.018180694	1.46E-07	genus.LachnospiraceaeUCG001.id.11321	TRUE	reported	ArUOcI	textfile	2	1	TRUE	NA	28.480916
2734	rs2861203	G	A	G	A	0.057230395	-0.0105002	NA	0.29947	FALSE	FALSE	FALSE	KRSiRb	3	173232763	0.671327	0.0247455	outcome	TRUE	reported	textfile	3	172950553	0.012727879	7.37E-06	genus.LachnospiraceaeND3007group.id.11317	TRUE	reported	aXiD6j	textfile	2	1	TRUE	NA	20.21814984
2735	rs72776675	T	C	T	C	-0.064706741	0.0380261	NA	0.170615	FALSE	FALSE	FALSE	KRSiRb	10	14095664	0.205655	0.0300458	outcome	TRUE	reported	textfile	10	14137663	0.014797022	8.72E-06	genus.LachnospiraceaeND3007group.id.11317	TRUE	reported	aXiD6j	textfile	2	1	TRUE	NA	19.12275296
2736	rs9932954	A	G	A	G	-0.056186355	0.00927542	NA	0.334732	FALSE	FALSE	FALSE	KRSiRb	16	1050633	0.697619	0.0238727	outcome	TRUE	reported	textfile	16	1100633	0.011598415	1.25E-06	genus.LachnospiraceaeND3007group.id.11317	TRUE	reported	aXiD6j	textfile	2	1	TRUE	NA	23.46737048
608	rs10217435	C	T	C	T	-0.088375611	0.0483907	NA	0.140748	FALSE	FALSE	FALSE	KRSiRb	9	83437740	0.135645	0.0324289	outcome	TRUE	reported	textfile	9	86052655	0.019750648	6.51E-06	family.Rikenellaceae.id.967	TRUE	reported	bef9Pu	textfile	2	1	TRUE	NA	20.02175583
609	rs10832801	A	C	A	C	-0.053476324	-0.0150071	NA	0.284826	FALSE	FALSE	FALSE	KRSiRb	11	17567582	0.55218	0.0252434	outcome	TRUE	reported	textfile	11	17589129	0.012266628	7.50E-06	family.Rikenellaceae.id.967	TRUE	reported	bef9Pu	textfile	2	1	TRUE	NA	19.00521127
610	rs1939881	G	A	G	A	-0.105589494	0.013907	NA	0.0580932	FALSE	FALSE	FALSE	KRSiRb	11	95571670	0.776049	0.0488871	outcome	TRUE	reported	textfile	11	95304834	0.020621272	5.64E-07	family.Rikenellaceae.id.967	TRUE	reported	bef9Pu	textfile	2	1	TRUE	NA	26.21866146
611	rs2447496	G	A	G	A	-0.054920309	-0.00858783	NA	0.26618	FALSE	FALSE	FALSE	KRSiRb	8	98176696	0.738018	0.0256753	outcome	TRUE	reported	textfile	8	99188924	0.012190433	6.09E-06	family.Rikenellaceae.id.967	TRUE	reported	bef9Pu	textfile	2	1	TRUE	NA	20.29680505
612	rs2833282	G	A	G	A	0.071113715	0.00114741	NA	0.150525	FALSE	FALSE	FALSE	KRSiRb	21	31124392	0.971292	0.0318831	outcome	TRUE	reported	textfile	21	32496710	0.015696614	4.31E-06	family.Rikenellaceae.id.967	TRUE	reported	bef9Pu	textfile	2	1	TRUE	NA	20.52554875
613	rs36021379	A	G	A	G	-0.065600501	-0.0681323	NA	0.159003	FALSE	FALSE	FALSE	KRSiRb	21	27143593	0.0273156	0.0308713	outcome	TRUE	reported	textfile	21	28515912	0.014490275	7.20E-06	family.Rikenellaceae.id.967	TRUE	reported	bef9Pu	textfile	2	1	TRUE	NA	20.49561983
614	rs4264350	T	C	T	C	-0.052639287	-0.0305522	NA	0.45958	FALSE	FALSE	FALSE	KRSiRb	15	71366303	0.177631	0.0226634	outcome	TRUE	reported	textfile	15	71658642	0.010855489	1.35E-06	family.Rikenellaceae.id.967	TRUE	reported	bef9Pu	textfile	2	1	TRUE	NA	23.513713
615	rs4783173	C	G	C	G	0.048151437	0.0180464	NA	0.393248	FALSE	TRUE	TRUE	KRSiRb	16	85363023	0.435248	0.0231292	outcome	TRUE	reported	textfile	16	85396629	0.011000589	7.06E-06	family.Rikenellaceae.id.967	TRUE	reported	bef9Pu	textfile	2	1	FALSE	NA	19.15960833
616	rs59663348	G	A	G	A	0.057091499	0.0100657	NA	0.245831	FALSE	FALSE	FALSE	KRSiRb	18	4069710	0.700447	0.0261639	outcome	TRUE	reported	textfile	18	4069710	0.012504754	6.12E-06	family.Rikenellaceae.id.967	TRUE	reported	bef9Pu	textfile	2	1	TRUE	NA	20.84455304
617	rs62532512	C	A	C	A	-0.050425666	0.00662876	NA	0.433149	FALSE	FALSE	FALSE	KRSiRb	9	14158855	0.771713	0.0228472	outcome	TRUE	reported	textfile	9	14158854	0.010739924	2.76E-06	family.Rikenellaceae.id.967	TRUE	reported	bef9Pu	textfile	2	1	TRUE	NA	22.0445313
618	rs67281112	G	C	G	C	0.063581352	-0.0247657	NA	0.204922	FALSE	TRUE	TRUE	KRSiRb	7	136094171	0.373899	0.0278518	outcome	TRUE	reported	textfile	7	135778919	0.013745123	3.63E-06	family.Rikenellaceae.id.967	TRUE	reported	bef9Pu	textfile	2	1	FALSE	NA	21.39746162
619	rs6744030	C	T	C	T	0.069674656	0.00716151	NA	0.212668	FALSE	FALSE	FALSE	KRSiRb	2	173392399	0.796465	0.0277659	outcome	TRUE	reported	textfile	2	174257127	0.015710296	9.32E-06	family.Rikenellaceae.id.967	TRUE	reported	bef9Pu	textfile	2	1	TRUE	NA	19.66893889
620	rs6837275	A	G	A	G	0.057035488	-0.00712556	NA	0.300842	FALSE	FALSE	FALSE	KRSiRb	4	186921078	0.772503	0.0246471	outcome	TRUE	reported	textfile	4	187842232	0.011886994	1.45E-06	family.Rikenellaceae.id.967	TRUE	reported	bef9Pu	textfile	2	1	TRUE	NA	23.02216894
621	rs74474130	T	G	T	G	0.137747171	-0.0191983	NA	0.0354116	FALSE	FALSE	FALSE	KRSiRb	14	89804477	0.753095	0.061032	outcome	TRUE	reported	textfile	14	90270821	0.029568753	3.61E-06	family.Rikenellaceae.id.967	TRUE	reported	bef9Pu	textfile	2	1	TRUE	NA	21.70197993
622	rs77885767	C	T	C	T	-0.156209293	0.0467383	NA	0.0457289	FALSE	FALSE	FALSE	KRSiRb	14	21080475	0.386248	0.0539428	outcome	TRUE	reported	textfile	14	21548634	0.033648181	2.85E-06	family.Rikenellaceae.id.967	TRUE	reported	bef9Pu	textfile	2	1	TRUE	NA	21.5521475
623	rs9389714	C	T	C	T	-0.063684112	0.0168046	NA	0.0871731	FALSE	FALSE	FALSE	KRSiRb	6	99796791	0.673147	0.0398371	outcome	TRUE	reported	textfile	6	100244667	0.014341562	8.79E-06	family.Rikenellaceae.id.967	TRUE	reported	bef9Pu	textfile	2	1	TRUE	NA	19.71829163
624	rs9578457	G	A	G	A	-0.141478496	0.116046	NA	0.0479993	FALSE	FALSE	FALSE	KRSiRb	13	22293217	0.0291119	0.0531843	outcome	TRUE	reported	textfile	13	22867356	0.031584793	3.99E-06	family.Rikenellaceae.id.967	TRUE	reported	bef9Pu	textfile	2	1	TRUE	NA	20.06433632
625	rs9603208	G	T	G	T	0.082117307	-0.0169524	NA	0.0993018	FALSE	FALSE	FALSE	KRSiRb	13	37470552	0.654972	0.0379362	outcome	TRUE	reported	textfile	13	38044689	0.015959564	1.92E-07	family.Rikenellaceae.id.967	TRUE	reported	bef9Pu	textfile	2	1	TRUE	NA	26.47447469
2267	rs1135612	G	A	G	A	0.052978507	-0.0364587	NA	0.209931	FALSE	FALSE	FALSE	KRSiRb	7	75980359	0.188243	0.0277085	outcome	TRUE	reported	textfile	7	75609677	0.01191767	9.26E-06	order.Selenomonadales.id.2165	TRUE	reported	bKtK3B	textfile	2	1	TRUE	NA	19.76135495
2268	rs13086907	G	A	G	A	0.062531199	-0.0195301	NA	0.22284	FALSE	FALSE	FALSE	KRSiRb	3	142416275	0.472758	0.0272007	outcome	TRUE	reported	textfile	3	142135117	0.013173503	1.95E-06	order.Selenomonadales.id.2165	TRUE	reported	bKtK3B	textfile	2	1	TRUE	NA	22.5315445
2269	rs1447205	G	C	G	C	-0.050205329	-0.0185208	NA	0.358881	FALSE	TRUE	TRUE	KRSiRb	8	41374078	0.431545	0.0235468	outcome	TRUE	reported	textfile	8	41231597	0.010838203	2.93E-06	order.Selenomonadales.id.2165	TRUE	reported	bKtK3B	textfile	2	1	FALSE	NA	21.45779405
2270	rs1643968	T	C	T	C	-0.056528439	0.0211197	NA	0.358686	FALSE	FALSE	FALSE	KRSiRb	5	165839623	0.368479	0.023484	outcome	TRUE	reported	textfile	5	165266628	0.011229806	4.15E-07	order.Selenomonadales.id.2165	TRUE	reported	bKtK3B	textfile	2	1	TRUE	NA	25.3390004
2271	rs1649999	A	G	A	G	0.074898861	-0.0182591	NA	0.0967611	FALSE	FALSE	FALSE	KRSiRb	10	78326315	0.633798	0.0383282	outcome	TRUE	reported	textfile	10	80086072	0.01664577	7.58E-06	order.Selenomonadales.id.2165	TRUE	reported	bKtK3B	textfile	2	1	TRUE	NA	20.24615921
2272	rs2834062	A	G	A	G	0.0489057	-0.0238529	NA	0.313297	FALSE	FALSE	FALSE	KRSiRb	21	33005177	0.334541	0.0247178	outcome	TRUE	reported	textfile	21	34377485	0.010884164	8.44E-06	order.Selenomonadales.id.2165	TRUE	reported	bKtK3B	textfile	2	1	TRUE	NA	20.18965068
2273	rs4463806	T	C	T	C	-0.05439664	0.0328491	NA	0.192081	FALSE	FALSE	FALSE	KRSiRb	10	113838234	0.250487	0.0285851	outcome	TRUE	reported	textfile	10	115597993	0.012936525	7.81E-06	order.Selenomonadales.id.2165	TRUE	reported	bKtK3B	textfile	2	1	TRUE	NA	17.68108392
2274	rs4722181	T	G	T	G	0.050130576	-0.00870787	NA	0.471637	FALSE	FALSE	FALSE	KRSiRb	7	22777952	0.700092	0.0226063	outcome	TRUE	reported	textfile	7	22817571	0.010579796	2.00E-06	order.Selenomonadales.id.2165	TRUE	reported	bKtK3B	textfile	2	1	TRUE	NA	22.45178124
2275	rs60274479	T	C	T	C	-0.065962286	-0.0183265	NA	0.198063	FALSE	FALSE	FALSE	KRSiRb	16	21238604	0.518983	0.0284171	outcome	TRUE	reported	textfile	16	21249925	0.013413689	1.16E-06	order.Selenomonadales.id.2165	TRUE	reported	bKtK3B	textfile	2	1	TRUE	NA	24.18215111
2276	rs61249479	A	C	A	C	0.077707533	0.0280249	NA	0.155331	FALSE	FALSE	FALSE	KRSiRb	9	122150629	0.368128	0.0311393	outcome	TRUE	reported	textfile	9	124912908	0.01686282	2.95E-06	order.Selenomonadales.id.2165	TRUE	reported	bKtK3B	textfile	2	1	TRUE	NA	21.23566349
2277	rs71405394	G	A	G	A	-0.114177822	0.0520546	NA	0.0688501	FALSE	FALSE	FALSE	KRSiRb	15	100704883	0.240465	0.0443462	outcome	TRUE	reported	textfile	15	101245088	0.02404996	2.17E-06	order.Selenomonadales.id.2165	TRUE	reported	bKtK3B	textfile	2	1	TRUE	NA	22.5390077
2278	rs73232831	G	A	G	A	-0.151828859	-0.0654763	NA	0.0351168	FALSE	FALSE	FALSE	KRSiRb	4	17411803	0.279806	0.0605838	outcome	TRUE	reported	textfile	4	17413426	0.03149318	1.87E-06	order.Selenomonadales.id.2165	TRUE	reported	bKtK3B	textfile	2	1	TRUE	NA	23.24211393
2279	rs9423647	G	A	G	A	0.047817029	0.0354563	NA	0.558687	FALSE	FALSE	FALSE	KRSiRb	10	5537855	0.118468	0.0227104	outcome	TRUE	reported	textfile	10	5579818	0.010528201	6.06E-06	order.Selenomonadales.id.2165	TRUE	reported	bKtK3B	textfile	2	1	TRUE	NA	20.62798667
236	rs10090365	A	G	A	G	-0.083441348	-0.00475598	NA	0.478114	FALSE	FALSE	FALSE	KRSiRb	8	137625956	0.832483	0.022485	outcome	TRUE	reported	textfile	8	138638199	0.018098882	4.17E-06	genus.CandidatusSoleaferrea.id.11350	TRUE	reported	Bq2vcO	textfile	2	1	TRUE	NA	21.25490293
237	rs10809135	T	C	T	C	0.08348579	-0.00864549	NA	0.444855	FALSE	FALSE	FALSE	KRSiRb	9	10611282	0.705736	0.0228965	outcome	TRUE	reported	textfile	9	10611282	0.01824263	5.47E-06	genus.CandidatusSoleaferrea.id.11350	TRUE	reported	Bq2vcO	textfile	2	1	TRUE	NA	20.94354637
238	rs11153159	G	C	G	C	-0.128050003	-0.0184863	NA	0.140954	FALSE	TRUE	TRUE	KRSiRb	6	109055444	0.56857	0.032423	outcome	TRUE	reported	textfile	6	109376647	0.028544611	4.42E-06	genus.CandidatusSoleaferrea.id.11350	TRUE	reported	Bq2vcO	textfile	2	1	FALSE	NA	20.12384336
239	rs12500231	A	T	A	T	0.08138533	-0.028056	NA	0.484379	FALSE	TRUE	TRUE	KRSiRb	4	52069279	0.214715	0.022613	outcome	TRUE	reported	textfile	4	52935445	0.018269552	7.68E-06	genus.CandidatusSoleaferrea.id.11350	TRUE	reported	Bq2vcO	textfile	2	1	FALSE	NA	19.84433098
240	rs2193878	T	A	T	A	0.228255107	-0.111437	NA	0.024272	FALSE	TRUE	TRUE	KRSiRb	3	190631260	0.131659	0.0739174	outcome	TRUE	reported	textfile	3	190349049	0.050924135	9.46E-06	genus.CandidatusSoleaferrea.id.11350	TRUE	reported	Bq2vcO	textfile	2	1	FALSE	NA	20.09063599
241	rs36155147	C	T	C	T	0.104966126	0.0072831	NA	0.338244	FALSE	FALSE	FALSE	KRSiRb	7	312402	0.763375	0.0241921	outcome	TRUE	reported	textfile	7	352368	0.024099527	5.41E-06	genus.CandidatusSoleaferrea.id.11350	TRUE	reported	Bq2vcO	textfile	2	1	TRUE	NA	18.97061019
242	rs386526	C	G	C	G	0.081845856	-0.00181599	NA	0.495756	FALSE	TRUE	TRUE	KRSiRb	10	81119932	0.936412	0.0227623	outcome	TRUE	reported	textfile	10	82879688	0.018008617	8.33E-06	genus.CandidatusSoleaferrea.id.11350	TRUE	reported	Bq2vcO	textfile	2	1	FALSE	NA	20.65535516
243	rs4294381	T	C	T	C	0.112196526	0.0148217	NA	0.156537	FALSE	FALSE	FALSE	KRSiRb	1	224500405	0.633177	0.0310559	outcome	TRUE	reported	textfile	1	224688107	0.023186007	1.37E-06	genus.CandidatusSoleaferrea.id.11350	TRUE	reported	Bq2vcO	textfile	2	1	TRUE	NA	23.41568647
244	rs4678258	T	C	T	C	0.098613616	-0.05128	NA	0.242909	FALSE	FALSE	FALSE	KRSiRb	3	138226350	0.0521531	0.0264076	outcome	TRUE	reported	textfile	3	137945192	0.021564627	5.53E-06	genus.CandidatusSoleaferrea.id.11350	TRUE	reported	Bq2vcO	textfile	2	1	TRUE	NA	20.91172537
245	rs6489992	A	G	A	G	-0.084043749	0.0254169	NA	0.369897	FALSE	FALSE	FALSE	KRSiRb	12	114914964	0.276598	0.0233613	outcome	TRUE	reported	textfile	12	115352769	0.018703073	7.89E-06	genus.CandidatusSoleaferrea.id.11350	TRUE	reported	Bq2vcO	textfile	2	1	TRUE	NA	20.19225844
246	rs6494306	A	G	A	G	-0.09693036	0.00868326	NA	0.324069	FALSE	FALSE	FALSE	KRSiRb	15	62102341	0.719088	0.0241418	outcome	TRUE	reported	textfile	15	62394540	0.021422086	5.80E-06	genus.CandidatusSoleaferrea.id.11350	TRUE	reported	Bq2vcO	textfile	2	1	TRUE	NA	20.47369053
247	rs6881988	G	C	G	C	-0.081913114	0.0171116	NA	0.490886	FALSE	TRUE	TRUE	KRSiRb	5	173331771	0.44914	0.022609	outcome	TRUE	reported	textfile	5	172758774	0.018185036	9.23E-06	genus.CandidatusSoleaferrea.id.11350	TRUE	reported	Bq2vcO	textfile	2	1	FALSE	NA	20.28983627
248	rs7400877	T	C	T	C	-0.095108487	0.0183126	NA	0.212071	FALSE	FALSE	FALSE	KRSiRb	14	75937199	0.507224	0.027614	outcome	TRUE	reported	textfile	14	76403542	0.021279907	9.29E-06	genus.CandidatusSoleaferrea.id.11350	TRUE	reported	Bq2vcO	textfile	2	1	TRUE	NA	19.97556604
249	rs830149	C	G	C	G	0.184646616	0.0442907	NA	0.058653	FALSE	TRUE	TRUE	KRSiRb	19	47488184	0.356561	0.048041	outcome	TRUE	reported	textfile	19	47991441	0.039723748	9.58E-06	genus.CandidatusSoleaferrea.id.11350	TRUE	reported	Bq2vcO	textfile	2	1	FALSE	NA	21.6063929
250	rs9973954	A	G	A	G	0.089207514	-0.0266992	NA	0.356738	FALSE	FALSE	FALSE	KRSiRb	2	19686146	0.259682	0.0236875	outcome	TRUE	reported	textfile	2	19885907	0.019540149	5.95E-06	genus.CandidatusSoleaferrea.id.11350	TRUE	reported	Bq2vcO	textfile	2	1	TRUE	NA	20.84237145
1147	rs10787984	G	C	G	C	0.094315957	0.00358949	NA	0.102404	FALSE	TRUE	TRUE	KRSiRb	10	119597317	0.923009	0.0371414	outcome	TRUE	reported	textfile	10	121356829	0.021351309	9.62E-06	genus.Actinomyces.id.423	TRUE	reported	C4I6YK	textfile	2	1	FALSE	NA	19.51287848
1148	rs2715439	C	T	C	T	0.074668399	-0.00105444	NA	0.470472	FALSE	FALSE	FALSE	KRSiRb	15	98949084	0.962839	0.0226319	outcome	TRUE	reported	textfile	15	99492313	0.016482184	6.27E-06	genus.Actinomyces.id.423	TRUE	reported	C4I6YK	textfile	2	1	TRUE	NA	20.52315678
1149	rs34583783	G	T	G	T	0.126595837	0.0667556	NA	0.0608897	FALSE	FALSE	FALSE	KRSiRb	6	66497478	0.154736	0.0469118	outcome	TRUE	reported	textfile	6	67207371	0.026846063	4.49E-06	genus.Actinomyces.id.423	TRUE	reported	C4I6YK	textfile	2	1	TRUE	NA	22.23707388
1150	rs35011108	A	G	A	G	0.232633598	0.0406029	NA	0.0679128	FALSE	FALSE	FALSE	KRSiRb	6	132686341	0.36946	0.0452406	outcome	TRUE	reported	textfile	6	133007480	0.051204357	6.34E-06	genus.Actinomyces.id.423	TRUE	reported	C4I6YK	textfile	2	1	TRUE	NA	20.64101463
1151	rs4073240	G	A	G	A	0.074968682	0.0139529	NA	0.380566	FALSE	FALSE	FALSE	KRSiRb	6	168824686	0.549093	0.0232891	outcome	TRUE	reported	textfile	6	169224781	0.016736817	7.94E-06	genus.Actinomyces.id.423	TRUE	reported	C4I6YK	textfile	2	1	TRUE	NA	20.06383817
1152	rs4146653	G	A	G	A	0.098522403	-0.0316767	NA	0.141916	FALSE	FALSE	FALSE	KRSiRb	10	4740649	0.325013	0.0321849	outcome	TRUE	reported	textfile	10	4782841	0.021418242	4.50E-06	genus.Actinomyces.id.423	TRUE	reported	C4I6YK	textfile	2	1	TRUE	NA	21.15935131
1153	rs71315246	A	G	A	G	-0.09698092	0.0416155	NA	0.13597	FALSE	FALSE	FALSE	KRSiRb	3	101633595	0.207737	0.0330331	outcome	TRUE	reported	textfile	3	101352439	0.021925041	9.83E-06	genus.Actinomyces.id.423	TRUE	reported	C4I6YK	textfile	2	1	TRUE	NA	19.56553695
1154	rs7915461	T	C	T	C	0.187759792	0.00423756	NA	0.068041	FALSE	FALSE	FALSE	KRSiRb	10	125843552	0.925344	0.045223	outcome	TRUE	reported	textfile	10	127532121	0.040163611	5.92E-06	genus.Actinomyces.id.423	TRUE	reported	C4I6YK	textfile	2	1	TRUE	NA	21.85444021
405	rs10140184	A	C	A	C	0.057679453	-0.011829	NA	0.471616	FALSE	FALSE	FALSE	KRSiRb	14	72715075	0.605323	0.0228907	outcome	TRUE	reported	textfile	14	73181783	0.01259899	4.96E-06	genus..Eubacteriumxylanophilumgroup.id.14375	TRUE	reported	caA91R	textfile	2	1	TRUE	NA	20.95901188
406	rs10917203	A	C	A	C	0.061263327	0.00863425	NA	0.393602	FALSE	FALSE	FALSE	KRSiRb	1	22300773	0.709892	0.0232103	outcome	TRUE	reported	textfile	1	22627266	0.013091688	3.15E-06	genus..Eubacteriumxylanophilumgroup.id.14375	TRUE	reported	caA91R	textfile	2	1	TRUE	NA	21.89827286
407	rs112176119	C	T	C	T	-0.113455468	-0.0259997	NA	0.0929761	FALSE	FALSE	FALSE	KRSiRb	16	73662872	0.505791	0.0390735	outcome	TRUE	reported	textfile	16	73696771	0.024576196	3.33E-06	genus..Eubacteriumxylanophilumgroup.id.14375	TRUE	reported	caA91R	textfile	2	1	TRUE	NA	21.31186907
408	rs12980122	C	G	C	G	-0.108273525	0.0526251	NA	0.0746606	FALSE	TRUE	TRUE	KRSiRb	19	8190594	0.224331	0.0433096	outcome	TRUE	reported	textfile	19	8255478	0.023825715	5.02E-06	genus..Eubacteriumxylanophilumgroup.id.14375	TRUE	reported	caA91R	textfile	2	1	FALSE	NA	20.65155067
409	rs13239072	G	A	G	A	0.068742734	-0.0396632	NA	0.275685	FALSE	FALSE	FALSE	KRSiRb	7	43526745	0.114669	0.0251422	outcome	TRUE	reported	textfile	7	43566344	0.014272832	1.82E-06	genus..Eubacteriumxylanophilumgroup.id.14375	TRUE	reported	caA91R	textfile	2	1	TRUE	NA	23.19707857
410	rs17830032	G	A	G	A	-0.160597431	0.0587289	NA	0.0822748	FALSE	FALSE	FALSE	KRSiRb	20	59420451	0.155697	0.0413674	outcome	TRUE	reported	textfile	20	57995506	0.031051453	2.39E-07	genus..Eubacteriumxylanophilumgroup.id.14375	TRUE	reported	caA91R	textfile	2	1	TRUE	NA	26.74935617
411	rs1999224	G	T	G	T	-0.094905143	-0.0162091	NA	0.0971675	FALSE	FALSE	FALSE	KRSiRb	9	127735841	0.667993	0.0377919	outcome	TRUE	reported	textfile	9	130498120	0.020350281	3.75E-06	genus..Eubacteriumxylanophilumgroup.id.14375	TRUE	reported	caA91R	textfile	2	1	TRUE	NA	21.74896904
412	rs2012708	A	G	A	G	0.057320248	0.00603324	NA	0.344736	FALSE	FALSE	FALSE	KRSiRb	16	84756953	0.799435	0.0237456	outcome	TRUE	reported	textfile	16	84790559	0.012690502	6.53E-06	genus..Eubacteriumxylanophilumgroup.id.14375	TRUE	reported	caA91R	textfile	2	1	TRUE	NA	20.40133173
413	rs2213117	T	G	T	G	0.087779736	-0.0575987	NA	0.162429	FALSE	FALSE	FALSE	KRSiRb	11	131139765	0.0616851	0.0308252	outcome	TRUE	reported	textfile	11	131009660	0.018901228	4.21E-06	genus..Eubacteriumxylanophilumgroup.id.14375	TRUE	reported	caA91R	textfile	2	1	TRUE	NA	21.56793167
414	rs4654122	C	G	C	G	0.055350808	0.0167436	NA	0.458405	FALSE	TRUE	TRUE	KRSiRb	1	246617255	0.459258	0.0226244	outcome	TRUE	reported	textfile	1	246780557	0.012358794	7.20E-06	genus..Eubacteriumxylanophilumgroup.id.14375	TRUE	reported	caA91R	textfile	2	1	FALSE	NA	20.05837486
415	rs75586835	A	G	A	G	-0.114497555	-0.0956197	NA	0.0710459	FALSE	FALSE	FALSE	KRSiRb	4	86970786	0.0303124	0.044146	outcome	TRUE	reported	textfile	4	87891938	0.026345472	9.39E-06	genus..Eubacteriumxylanophilumgroup.id.14375	TRUE	reported	caA91R	textfile	2	1	TRUE	NA	18.88776011
416	rs79582700	C	G	C	G	-0.095167651	0.0746815	NA	0.122031	FALSE	TRUE	TRUE	KRSiRb	17	68693817	0.0299744	0.0344086	outcome	TRUE	reported	textfile	17	66689958	0.019996897	2.41E-06	genus..Eubacteriumxylanophilumgroup.id.14375	TRUE	reported	caA91R	textfile	2	1	FALSE	NA	22.649232
263	rs10093861	G	A	G	A	-0.056886893	0.00282476	NA	0.408283	FALSE	FALSE	FALSE	KRSiRb	8	120232167	0.902108	0.0229658	outcome	TRUE	reported	textfile	8	121244406	0.012115188	3.06E-06	genus.LachnospiraceaeFCS020group.id.11314	TRUE	reported	Cai2wY	textfile	2	1	TRUE	NA	22.04774176
264	rs113859143	G	C	G	C	-0.108906331	0.0458431	NA	0.0558041	FALSE	TRUE	TRUE	KRSiRb	5	110067863	0.352263	0.0492826	outcome	TRUE	reported	textfile	5	109403564	0.024205472	2.55E-06	genus.LachnospiraceaeFCS020group.id.11314	TRUE	reported	Cai2wY	textfile	2	1	FALSE	NA	20.24319893
265	rs12078956	C	G	C	G	0.106101007	-0.0180373	NA	0.108332	FALSE	TRUE	TRUE	KRSiRb	1	34862975	0.620869	0.0364672	outcome	TRUE	reported	textfile	1	35328576	0.022290421	2.15E-06	genus.LachnospiraceaeFCS020group.id.11314	TRUE	reported	Cai2wY	textfile	2	1	FALSE	NA	22.65700338
266	rs1254846	G	A	G	A	0.105962631	-0.0500859	NA	0.143933	FALSE	FALSE	FALSE	KRSiRb	10	43850646	0.120863	0.0322893	outcome	TRUE	reported	textfile	10	44346094	0.023250118	5.60E-06	genus.LachnospiraceaeFCS020group.id.11314	TRUE	reported	Cai2wY	textfile	2	1	TRUE	NA	20.7708918
267	rs1363769	T	C	T	C	-0.200628437	0.0385262	NA	0.032346	FALSE	FALSE	FALSE	KRSiRb	19	17754496	0.543578	0.0634269	outcome	TRUE	reported	textfile	19	17865305	0.044937217	1.58E-06	genus.LachnospiraceaeFCS020group.id.11314	TRUE	reported	Cai2wY	textfile	2	1	TRUE	NA	19.93299851
268	rs2322265	C	T	C	T	-0.0666305	0.0323562	NA	0.26572	FALSE	FALSE	FALSE	KRSiRb	4	165666933	0.209163	0.0257639	outcome	TRUE	reported	textfile	4	166588085	0.014157654	5.21E-06	genus.LachnospiraceaeFCS020group.id.11314	TRUE	reported	Cai2wY	textfile	2	1	TRUE	NA	22.14948107
269	rs2862811	T	C	T	C	0.056492728	-0.0068603	NA	0.301109	FALSE	FALSE	FALSE	KRSiRb	3	166278627	0.779992	0.0245599	outcome	TRUE	reported	textfile	3	165996415	0.012173604	3.92E-06	genus.LachnospiraceaeFCS020group.id.11314	TRUE	reported	Cai2wY	textfile	2	1	TRUE	NA	21.53509309
270	rs35035870	T	C	T	C	-0.190615272	-0.0675222	NA	0.0395359	FALSE	FALSE	FALSE	KRSiRb	11	3227646	0.240581	0.0575374	outcome	TRUE	reported	textfile	11	3248876	0.041440269	2.62E-06	genus.LachnospiraceaeFCS020group.id.11314	TRUE	reported	Cai2wY	textfile	2	1	TRUE	NA	21.15778768
271	rs369444	C	G	C	G	0.125481334	-0.131011	NA	0.0718975	FALSE	TRUE	TRUE	KRSiRb	16	23619986	0.00380189	0.0452674	outcome	TRUE	reported	textfile	16	23631307	0.025900786	3.15E-06	genus.LachnospiraceaeFCS020group.id.11314	TRUE	reported	Cai2wY	textfile	2	1	FALSE	NA	23.4710418
272	rs3999074	G	T	G	T	-0.05505865	-0.0212581	NA	0.490668	FALSE	FALSE	FALSE	KRSiRb	10	63803887	0.347834	0.0226439	outcome	TRUE	reported	textfile	10	65563647	0.012184677	6.55E-06	genus.LachnospiraceaeFCS020group.id.11314	TRUE	reported	Cai2wY	textfile	2	1	TRUE	NA	20.41846429
273	rs4452603	T	G	T	G	0.060420825	-0.000384165	NA	0.272677	FALSE	FALSE	FALSE	KRSiRb	6	71256565	0.987978	0.025495	outcome	TRUE	reported	textfile	6	71966268	0.013596453	8.98E-06	genus.LachnospiraceaeFCS020group.id.11314	TRUE	reported	Cai2wY	textfile	2	1	TRUE	NA	19.74795143
274	rs7249113	G	A	G	A	0.067948308	-0.0109835	NA	0.296859	FALSE	FALSE	FALSE	KRSiRb	19	2571234	0.656983	0.024733	outcome	TRUE	reported	textfile	19	2571232	0.013349587	3.72E-07	genus.LachnospiraceaeFCS020group.id.11314	TRUE	reported	Cai2wY	textfile	2	1	TRUE	NA	25.90726893
275	rs72793667	A	G	A	G	-0.116880798	0.038852	NA	0.0394219	FALSE	FALSE	FALSE	KRSiRb	2	53719294	0.503864	0.0581249	outcome	TRUE	reported	textfile	2	53946431	0.024658906	1.63E-06	genus.LachnospiraceaeFCS020group.id.11314	TRUE	reported	Cai2wY	textfile	2	1	TRUE	NA	22.46667102
276	rs9308097	A	G	A	G	0.05538101	0.0145621	NA	0.493439	FALSE	FALSE	FALSE	KRSiRb	4	164865326	0.516732	0.0224588	outcome	TRUE	reported	textfile	4	165786478	0.012365944	7.47E-06	genus.LachnospiraceaeFCS020group.id.11314	TRUE	reported	Cai2wY	textfile	2	1	TRUE	NA	20.05705626
277	rs9788306	C	T	C	T	-0.062803973	-0.0489431	NA	0.287428	FALSE	FALSE	FALSE	KRSiRb	13	39845177	0.0497703	0.0249463	outcome	TRUE	reported	textfile	13	40419314	0.013074422	1.39E-06	genus.LachnospiraceaeFCS020group.id.11314	TRUE	reported	Cai2wY	textfile	2	1	TRUE	NA	23.07433744
278	rs9919338	G	C	G	C	-0.055333855	0.0272273	NA	0.438288	FALSE	TRUE	TRUE	KRSiRb	1	117882712	0.230084	0.0226867	outcome	TRUE	reported	textfile	1	118425334	0.012062109	4.91E-06	genus.LachnospiraceaeFCS020group.id.11314	TRUE	reported	Cai2wY	textfile	2	1	FALSE	NA	21.04434234
472	rs10167839	A	G	A	G	0.051950897	0.0100422	NA	0.36104	FALSE	FALSE	FALSE	KRSiRb	2	181018152	0.669622	0.0235364	outcome	TRUE	reported	textfile	2	181882879	0.011630648	8.09E-06	genus.Ruminococcus1.id.11373	TRUE	reported	cdGzHJ	textfile	2	1	TRUE	NA	19.95162517
473	rs10769159	G	C	G	C	-0.064027674	0.0206035	NA	0.603267	FALSE	TRUE	TRUE	KRSiRb	11	45667045	0.372799	0.0231177	outcome	TRUE	reported	textfile	11	45688595	0.011005922	5.29E-09	genus.Ruminococcus1.id.11373	TRUE	reported	cdGzHJ	textfile	2	1	FALSE	NA	33.84407033
474	rs10995816	C	G	C	G	-0.07620021	0.0113495	NA	0.113336	FALSE	TRUE	TRUE	KRSiRb	10	64110586	0.75176	0.0358798	outcome	TRUE	reported	textfile	10	65870347	0.017468886	8.38E-06	genus.Ruminococcus1.id.11373	TRUE	reported	cdGzHJ	textfile	2	1	FALSE	NA	19.02750808
475	rs11783695	G	T	G	T	-0.07341143	-0.0236815	NA	0.158957	FALSE	FALSE	FALSE	KRSiRb	8	143514733	0.444158	0.0309485	outcome	TRUE	reported	textfile	8	144596903	0.016139812	4.73E-06	genus.Ruminococcus1.id.11373	TRUE	reported	cdGzHJ	textfile	2	1	TRUE	NA	20.68856768
476	rs17781867	C	T	C	T	0.099927121	0.0251775	NA	0.0690625	FALSE	FALSE	FALSE	KRSiRb	17	73259879	0.57061	0.0443927	outcome	TRUE	reported	textfile	17	71256018	0.021172816	1.96E-06	genus.Ruminococcus1.id.11373	TRUE	reported	cdGzHJ	textfile	2	1	TRUE	NA	22.27457896
477	rs3000856	T	A	T	A	-0.070999702	0.0467666	NA	0.163876	FALSE	TRUE	TRUE	KRSiRb	1	12718596	0.126646	0.0306172	outcome	TRUE	reported	textfile	1	12778598	0.016276599	9.28E-06	genus.Ruminococcus1.id.11373	TRUE	reported	cdGzHJ	textfile	2	1	FALSE	NA	19.02767495
478	rs3819978	C	T	C	T	-0.115039796	0.0433337	NA	0.0755896	FALSE	FALSE	FALSE	KRSiRb	1	241626455	0.312949	0.0429449	outcome	TRUE	reported	textfile	1	241789757	0.026013681	8.74E-06	genus.Ruminococcus1.id.11373	TRUE	reported	cdGzHJ	textfile	2	1	TRUE	NA	19.55656543
479	rs4849717	T	A	T	A	0.132763838	0.0376841	NA	0.0740696	FALSE	TRUE	TRUE	KRSiRb	2	118723796	0.385302	0.0434064	outcome	TRUE	reported	textfile	2	119481372	0.029981613	8.83E-06	genus.Ruminococcus1.id.11373	TRUE	reported	cdGzHJ	textfile	2	1	FALSE	NA	19.60873645
480	rs6105066	T	C	T	C	-0.060705188	0.00922378	NA	0.274791	FALSE	FALSE	FALSE	KRSiRb	20	13277981	0.716724	0.025421	outcome	TRUE	reported	textfile	20	13258628	0.01342499	5.06E-06	genus.Ruminococcus1.id.11373	TRUE	reported	cdGzHJ	textfile	2	1	TRUE	NA	20.44672119
481	rs6493760	C	T	C	T	0.053526195	-0.0350026	NA	0.356097	FALSE	FALSE	FALSE	KRSiRb	15	55146984	0.139825	0.0237074	outcome	TRUE	reported	textfile	15	55439182	0.011588457	3.38E-06	genus.Ruminococcus1.id.11373	TRUE	reported	cdGzHJ	textfile	2	1	TRUE	NA	21.33445321
482	rs7117576	A	G	A	G	0.082950453	0.026336	NA	0.0915675	FALSE	FALSE	FALSE	KRSiRb	11	114152851	0.500995	0.0391365	outcome	TRUE	reported	textfile	11	114023573	0.017089133	6.48E-07	genus.Ruminococcus1.id.11373	TRUE	reported	cdGzHJ	textfile	2	1	TRUE	NA	23.56120319
483	rs7583465	C	T	C	T	0.052765423	-1.65E-05	NA	0.440645	FALSE	FALSE	FALSE	KRSiRb	2	10393795	0.99942	0.0226689	outcome	TRUE	reported	textfile	2	10533921	0.011261892	2.56E-06	genus.Ruminococcus1.id.11373	TRUE	reported	cdGzHJ	textfile	2	1	TRUE	NA	21.952103
484	rs78572139	G	A	G	A	0.1250377	-0.00352544	NA	0.103371	FALSE	FALSE	FALSE	KRSiRb	5	15944478	0.924823	0.0373617	outcome	TRUE	reported	textfile	5	15944587	0.027941129	5.23E-06	genus.Ruminococcus1.id.11373	TRUE	reported	cdGzHJ	textfile	2	1	TRUE	NA	20.02599264
485	rs78613526	G	A	G	A	0.167496641	0.113894	NA	0.0524547	FALSE	FALSE	FALSE	KRSiRb	2	65698078	0.0287978	0.0520958	outcome	TRUE	reported	textfile	2	65925212	0.036763917	5.11E-06	genus.Ruminococcus1.id.11373	TRUE	reported	cdGzHJ	textfile	2	1	TRUE	NA	20.75719428
850	rs10439674	A	G	A	G	-0.057212907	0.0134689	NA	0.201902	FALSE	FALSE	FALSE	KRSiRb	21	41309465	0.631489	0.0280818	outcome	TRUE	reported	textfile	21	42681392	0.013000675	7.68E-06	genus.Fusicatenibacter.id.11305	TRUE	reported	CE3jpQ	textfile	2	1	TRUE	NA	19.36672682
851	rs167879	C	T	C	T	-0.065954324	-0.0123981	NA	0.149024	FALSE	FALSE	FALSE	KRSiRb	20	57362310	0.695538	0.0316804	outcome	TRUE	reported	textfile	20	55937366	0.014876261	5.87E-06	genus.Fusicatenibacter.id.11305	TRUE	reported	CE3jpQ	textfile	2	1	TRUE	NA	19.6561731
852	rs1864685	A	C	A	C	-0.049479928	0.00715994	NA	0.406318	FALSE	FALSE	FALSE	KRSiRb	17	72725643	0.754988	0.0229434	outcome	TRUE	reported	textfile	17	70721782	0.010810494	4.96E-06	genus.Fusicatenibacter.id.11305	TRUE	reported	CE3jpQ	textfile	2	1	TRUE	NA	20.94918046
853	rs2025938	G	A	G	A	-0.096729791	-0.0484843	NA	0.0660946	FALSE	FALSE	FALSE	KRSiRb	10	110417361	0.285878	0.045431	outcome	TRUE	reported	textfile	10	112177119	0.020542557	2.99E-06	genus.Fusicatenibacter.id.11305	TRUE	reported	CE3jpQ	textfile	2	1	TRUE	NA	22.17233836
854	rs2039204	T	A	T	A	-0.04974145	0.0105343	NA	0.359653	FALSE	TRUE	TRUE	KRSiRb	9	127608828	0.655105	0.0235834	outcome	TRUE	reported	textfile	9	130371107	0.010794137	3.94E-06	genus.Fusicatenibacter.id.11305	TRUE	reported	CE3jpQ	textfile	2	1	FALSE	NA	21.23542858
855	rs206581	A	G	A	G	-0.056833856	-0.0157009	NA	0.218692	FALSE	FALSE	FALSE	KRSiRb	18	10370599	0.566396	0.0273836	outcome	TRUE	reported	textfile	18	10370596	0.012789397	8.96E-06	genus.Fusicatenibacter.id.11305	TRUE	reported	CE3jpQ	textfile	2	1	TRUE	NA	19.74759027
856	rs2132128	G	A	G	A	-0.07719139	-0.0507773	NA	0.102331	FALSE	FALSE	FALSE	KRSiRb	8	15503209	0.176571	0.0375742	outcome	TRUE	reported	textfile	8	15360718	0.016034448	1.08E-06	genus.Fusicatenibacter.id.11305	TRUE	reported	CE3jpQ	textfile	2	1	TRUE	NA	23.17553112
857	rs3303	T	C	T	C	-0.095365713	0.0211957	NA	0.063942	FALSE	FALSE	FALSE	KRSiRb	10	118687917	0.646538	0.0462206	outcome	TRUE	reported	textfile	10	120447429	0.020406992	3.94E-06	genus.Fusicatenibacter.id.11305	TRUE	reported	CE3jpQ	textfile	2	1	TRUE	NA	21.8386874
858	rs4378146	A	C	A	C	-0.061669056	0.0334443	NA	0.254894	FALSE	FALSE	FALSE	KRSiRb	1	24601134	0.196813	0.025912	outcome	TRUE	reported	textfile	1	24927625	0.012525884	7.20E-07	genus.Fusicatenibacter.id.11305	TRUE	reported	CE3jpQ	textfile	2	1	TRUE	NA	24.23917477
859	rs60254196	A	G	A	G	-0.049242701	-0.0105774	NA	0.464734	FALSE	FALSE	FALSE	KRSiRb	7	149159628	0.642176	0.0227638	outcome	TRUE	reported	textfile	7	148856720	0.010936491	5.47E-06	genus.Fusicatenibacter.id.11305	TRUE	reported	CE3jpQ	textfile	2	1	TRUE	NA	20.27345338
860	rs62187631	T	C	T	C	-0.07105711	0.00542385	NA	0.193634	FALSE	FALSE	FALSE	KRSiRb	2	225784854	0.848966	0.0284808	outcome	TRUE	reported	textfile	2	226649570	0.015924014	4.55E-06	genus.Fusicatenibacter.id.11305	TRUE	reported	CE3jpQ	textfile	2	1	TRUE	NA	19.91177512
861	rs62353480	A	G	A	G	-0.070139694	-0.0270649	NA	0.176189	FALSE	FALSE	FALSE	KRSiRb	5	29594893	0.367166	0.0300123	outcome	TRUE	reported	textfile	5	29595000	0.014558884	1.57E-06	genus.Fusicatenibacter.id.11305	TRUE	reported	CE3jpQ	textfile	2	1	TRUE	NA	23.20980877
862	rs6515626	G	A	G	A	0.141575028	-0.0273597	NA	0.0669034	FALSE	FALSE	FALSE	KRSiRb	20	25276365	0.54365	0.0450511	outcome	TRUE	reported	textfile	20	25257001	0.031355872	7.29E-06	genus.Fusicatenibacter.id.11305	TRUE	reported	CE3jpQ	textfile	2	1	TRUE	NA	20.38616554
863	rs704418	T	C	T	C	0.073912422	0.00185524	NA	0.131944	FALSE	FALSE	FALSE	KRSiRb	3	64267127	0.956667	0.0341437	outcome	TRUE	reported	textfile	3	64252803	0.015107283	7.77E-07	genus.Fusicatenibacter.id.11305	TRUE	reported	CE3jpQ	textfile	2	1	TRUE	NA	23.93658211
864	rs73103914	A	G	A	G	-0.059732424	-0.00344069	NA	0.151232	FALSE	FALSE	FALSE	KRSiRb	12	58264528	0.913013	0.0314968	outcome	TRUE	reported	textfile	12	58658311	0.013445773	8.30E-06	genus.Fusicatenibacter.id.11305	TRUE	reported	CE3jpQ	textfile	2	1	TRUE	NA	19.73552703
865	rs792108	T	C	T	C	-0.050834518	-0.000638111	NA	0.408876	FALSE	FALSE	FALSE	KRSiRb	2	5392660	0.977804	0.0229356	outcome	TRUE	reported	textfile	2	5532793	0.011384326	8.50E-06	genus.Fusicatenibacter.id.11305	TRUE	reported	CE3jpQ	textfile	2	1	TRUE	NA	19.93897243
866	rs8028026	A	G	A	G	-0.079214582	0.0502576	NA	0.093039	FALSE	FALSE	FALSE	KRSiRb	15	87809984	0.194133	0.0387058	outcome	TRUE	reported	textfile	15	88353215	0.018050473	8.06E-06	genus.Fusicatenibacter.id.11305	TRUE	reported	CE3jpQ	textfile	2	1	TRUE	NA	19.25897175
867	rs8063430	T	C	T	C	-0.104026455	0.0137601	NA	0.0507499	FALSE	FALSE	FALSE	KRSiRb	16	73787906	0.78924	0.0514787	outcome	TRUE	reported	textfile	16	73821805	0.022216952	4.93E-06	genus.Fusicatenibacter.id.11305	TRUE	reported	CE3jpQ	textfile	2	1	TRUE	NA	21.92394199
868	rs9905659	G	A	G	A	-0.06161703	0.0275751	NA	0.183749	FALSE	FALSE	FALSE	KRSiRb	17	72701205	0.34364	0.0291185	outcome	TRUE	reported	textfile	17	70697344	0.013657585	7.31E-06	genus.Fusicatenibacter.id.11305	TRUE	reported	CE3jpQ	textfile	2	1	TRUE	NA	20.35418408
1283	rs10840326	C	G	C	G	-0.0717634	0.00512905	NA	0.365427	FALSE	TRUE	TRUE	KRSiRb	11	9930125	0.827165	0.0234912	outcome	TRUE	reported	textfile	11	9951672	0.01492293	1.44E-06	order.Pasteurellales.id.3688	TRUE	reported	CgP7SF	textfile	2	1	FALSE	NA	23.12585559
1284	rs10965428	C	A	C	A	-0.119902083	-0.00359176	NA	0.0560475	FALSE	FALSE	FALSE	KRSiRb	9	22718482	0.941358	0.0488256	outcome	TRUE	reported	textfile	9	22718481	0.025821904	4.29E-06	order.Pasteurellales.id.3688	TRUE	reported	CgP7SF	textfile	2	1	TRUE	NA	21.56139876
1285	rs111582866	G	A	G	A	-0.113957275	0.00390694	NA	0.0877614	FALSE	FALSE	FALSE	KRSiRb	16	48708578	0.922026	0.0399146	outcome	TRUE	reported	textfile	16	48742489	0.025640298	7.07E-06	order.Pasteurellales.id.3688	TRUE	reported	CgP7SF	textfile	2	1	TRUE	NA	19.75322336
1286	rs12050685	A	G	A	G	-0.067094787	-0.0376635	NA	0.282005	FALSE	FALSE	FALSE	KRSiRb	15	73185141	0.132795	0.025056	outcome	TRUE	reported	textfile	15	73477482	0.015238983	9.19E-06	order.Pasteurellales.id.3688	TRUE	reported	CgP7SF	textfile	2	1	TRUE	NA	19.38499029
1287	rs12191680	C	G	C	G	0.102213615	-0.040267	NA	0.100914	FALSE	TRUE	TRUE	KRSiRb	6	128903343	0.283342	0.0375331	outcome	TRUE	reported	textfile	6	129224488	0.019718945	3.05E-07	order.Pasteurellales.id.3688	TRUE	reported	CgP7SF	textfile	2	1	FALSE	NA	26.86891598
1288	rs16970009	A	G	A	G	0.187381473	0.0415708	NA	0.019353	FALSE	FALSE	FALSE	KRSiRb	17	34535582	0.607175	0.0808598	outcome	TRUE	reported	textfile	17	32862601	0.042957182	7.32E-06	order.Pasteurellales.id.3688	TRUE	reported	CgP7SF	textfile	2	1	TRUE	NA	19.02749995
1289	rs35510	A	G	A	G	0.122729003	0.0880782	NA	0.0425992	FALSE	FALSE	FALSE	KRSiRb	12	115054168	0.110966	0.0552608	outcome	TRUE	reported	textfile	12	115491973	0.026495751	4.02E-06	order.Pasteurellales.id.3688	TRUE	reported	CgP7SF	textfile	2	1	TRUE	NA	21.45566328
1290	rs4822728	T	C	T	C	0.068547871	0.00343342	NA	0.48344	FALSE	FALSE	FALSE	KRSiRb	22	26495842	0.879031	0.022559	outcome	TRUE	reported	textfile	22	26891808	0.014903232	4.72E-06	order.Pasteurellales.id.3688	TRUE	reported	CgP7SF	textfile	2	1	TRUE	NA	21.15568136
1291	rs6092684	A	T	A	T	0.068464719	-0.014584	NA	0.42868	FALSE	TRUE	TRUE	KRSiRb	20	58699021	0.520988	0.0227228	outcome	TRUE	reported	textfile	20	57274077	0.014673987	3.44E-06	order.Pasteurellales.id.3688	TRUE	reported	CgP7SF	textfile	2	1	FALSE	NA	21.7689459
1292	rs62568866	T	A	T	A	-0.118018253	0.0114782	NA	0.106158	FALSE	TRUE	TRUE	KRSiRb	9	6818307	0.752896	0.0364591	outcome	TRUE	reported	textfile	9	6818307	0.025920615	7.23E-06	order.Pasteurellales.id.3688	TRUE	reported	CgP7SF	textfile	2	1	FALSE	NA	20.73040373
1293	rs6972479	A	G	A	G	-0.078186189	0.0105787	NA	0.207217	FALSE	FALSE	FALSE	KRSiRb	7	117278006	0.705063	0.0279493	outcome	TRUE	reported	textfile	7	116918060	0.01753656	7.75E-06	order.Pasteurellales.id.3688	TRUE	reported	CgP7SF	textfile	2	1	TRUE	NA	19.87793559
1294	rs72756943	G	A	G	A	0.139879974	-0.0651288	NA	0.0673382	FALSE	FALSE	FALSE	KRSiRb	5	26531799	0.14905	0.0451376	outcome	TRUE	reported	textfile	5	26531908	0.030302876	3.35E-06	order.Pasteurellales.id.3688	TRUE	reported	CgP7SF	textfile	2	1	TRUE	NA	21.30803436
1295	rs73139353	A	C	A	C	-0.222572658	-0.0327622	NA	0.0883775	FALSE	FALSE	FALSE	KRSiRb	3	98253370	0.414169	0.0401213	outcome	TRUE	reported	textfile	3	97972214	0.048463428	8.71E-06	order.Pasteurellales.id.3688	TRUE	reported	CgP7SF	textfile	2	1	TRUE	NA	21.09188351
1296	rs731534	C	G	C	G	-0.098650225	0.0182712	NA	0.112811	FALSE	TRUE	TRUE	KRSiRb	20	5431834	0.609282	0.0357488	outcome	TRUE	reported	textfile	20	5412480	0.021631635	9.46E-06	order.Pasteurellales.id.3688	TRUE	reported	CgP7SF	textfile	2	1	FALSE	NA	20.79780336
1297	rs76022354	C	T	C	T	0.242889667	0.117213	NA	0.0502232	FALSE	FALSE	FALSE	KRSiRb	10	92546628	0.0230001	0.0515576	outcome	TRUE	reported	textfile	10	94306385	0.050040603	1.83E-06	order.Pasteurellales.id.3688	TRUE	reported	CgP7SF	textfile	2	1	TRUE	NA	23.55987653
1298	rs78909003	T	C	T	C	-0.241159469	-0.0172363	NA	0.0552652	FALSE	FALSE	FALSE	KRSiRb	9	102887960	0.726917	0.0493553	outcome	TRUE	reported	textfile	9	105650242	0.049837229	2.05E-06	order.Pasteurellales.id.3688	TRUE	reported	CgP7SF	textfile	2	1	TRUE	NA	23.41536132
1299	rs9382510	C	T	C	T	-0.088186524	0.00316311	NA	0.265239	FALSE	FALSE	FALSE	KRSiRb	6	55583693	0.902185	0.025737	outcome	TRUE	reported	textfile	6	55448491	0.016996482	2.48E-07	order.Pasteurellales.id.3688	TRUE	reported	CgP7SF	textfile	2	1	TRUE	NA	26.92070146
1300	rs9895850	T	C	T	C	-0.176406461	-0.0817915	NA	0.0443982	FALSE	FALSE	FALSE	KRSiRb	17	66538895	0.138549	0.0552192	outcome	TRUE	reported	textfile	17	64535013	0.041016971	9.08E-06	order.Pasteurellales.id.3688	TRUE	reported	CgP7SF	textfile	2	1	TRUE	NA	18.49702159
1301	rs9938097	T	C	T	C	-0.071038642	0.00869463	NA	0.390695	FALSE	FALSE	FALSE	KRSiRb	16	84943783	0.708288	0.023238	outcome	TRUE	reported	textfile	16	84977389	0.015802434	8.23E-06	order.Pasteurellales.id.3688	TRUE	reported	CgP7SF	textfile	2	1	TRUE	NA	20.20883747
839	rs10417872	T	G	T	G	0.118305772	0.00268886	NA	0.28436	FALSE	FALSE	FALSE	KRSiRb	19	28276446	0.914281	0.0249801	outcome	TRUE	reported	textfile	19	28767353	0.024521975	1.29E-06	genus.Lactococcus.id.1851	TRUE	reported	ch2Mnl	textfile	2	1	TRUE	NA	23.27560493
840	rs123059	T	C	T	C	-0.136709792	-0.0248818	NA	0.220139	FALSE	FALSE	FALSE	KRSiRb	17	2796641	0.362888	0.0273464	outcome	TRUE	reported	textfile	17	2699935	0.02746936	1.27E-06	genus.Lactococcus.id.1851	TRUE	reported	ch2Mnl	textfile	2	1	TRUE	NA	24.76864012
841	rs12621813	G	A	G	A	0.108422776	-0.0223737	NA	0.264976	FALSE	FALSE	FALSE	KRSiRb	2	31043183	0.38115	0.0255473	outcome	TRUE	reported	textfile	2	31266049	0.023997845	6.61E-06	genus.Lactococcus.id.1851	TRUE	reported	ch2Mnl	textfile	2	1	TRUE	NA	20.41251689
842	rs17168302	G	A	G	A	0.191856546	-0.0133993	NA	0.10678	FALSE	FALSE	FALSE	KRSiRb	7	14610596	0.71514	0.0367142	outcome	TRUE	reported	textfile	7	14650221	0.042476093	6.29E-06	genus.Lactococcus.id.1851	TRUE	reported	ch2Mnl	textfile	2	1	TRUE	NA	20.40159477
843	rs2293361	C	T	C	T	-0.199221089	-0.0214763	NA	0.0534443	FALSE	FALSE	FALSE	KRSiRb	2	53887727	0.669183	0.050264	outcome	TRUE	reported	textfile	2	54114864	0.043096892	1.40E-06	genus.Lactococcus.id.1851	TRUE	reported	ch2Mnl	textfile	2	1	TRUE	NA	21.36873024
844	rs34757988	G	C	G	C	0.122293892	0.0274051	NA	0.391043	FALSE	TRUE	TRUE	KRSiRb	18	67032313	0.235574	0.0231048	outcome	TRUE	reported	textfile	18	64699550	0.022897605	8.95E-08	genus.Lactococcus.id.1851	TRUE	reported	ch2Mnl	textfile	2	1	FALSE	NA	28.52524708
845	rs4766997	C	T	C	T	0.114599246	-0.0344418	NA	0.425613	FALSE	FALSE	FALSE	KRSiRb	12	112723633	0.131345	0.022827	outcome	TRUE	reported	textfile	12	113161438	0.023839024	2.06E-06	genus.Lactococcus.id.1851	TRUE	reported	ch2Mnl	textfile	2	1	TRUE	NA	23.10928873
846	rs55910161	C	T	C	T	0.146425945	0.0205877	NA	0.111657	FALSE	FALSE	FALSE	KRSiRb	10	69758887	0.566203	0.0358888	outcome	TRUE	reported	textfile	10	71518643	0.030736694	2.36E-06	genus.Lactococcus.id.1851	TRUE	reported	ch2Mnl	textfile	2	1	TRUE	NA	22.69455984
847	rs6674304	C	T	C	T	0.200757712	-0.0632306	NA	0.0382505	FALSE	FALSE	FALSE	KRSiRb	1	116345120	0.288695	0.0595959	outcome	TRUE	reported	textfile	1	116887742	0.044212138	6.18E-06	genus.Lactococcus.id.1851	TRUE	reported	ch2Mnl	textfile	2	1	TRUE	NA	20.61870766
848	rs757872	G	C	G	C	0.140799135	0.0481477	NA	0.170568	FALSE	TRUE	TRUE	KRSiRb	22	31136582	0.109344	0.0300707	outcome	TRUE	reported	textfile	22	31532568	0.027581978	4.37E-07	genus.Lactococcus.id.1851	TRUE	reported	ch2Mnl	textfile	2	1	FALSE	NA	26.05848471
849	rs7992246	T	C	T	C	0.104232064	0.0263243	NA	0.388668	FALSE	FALSE	FALSE	KRSiRb	13	112818211	0.256808	0.0232143	outcome	TRUE	reported	textfile	13	113472525	0.023078643	4.45E-06	genus.Lactococcus.id.1851	TRUE	reported	ch2Mnl	textfile	2	1	TRUE	NA	20.39774401
1645	rs1107244	G	A	G	A	0.075855776	-0.0187844	NA	0.0774306	FALSE	FALSE	FALSE	KRSiRb	13	37483220	0.658106	0.0424477	outcome	TRUE	reported	textfile	13	38057357	0.017118221	3.59E-06	genus.Alistipes.id.968	TRUE	reported	D1lyuM	textfile	2	1	TRUE	NA	19.63631784
1646	rs11769002	G	A	G	A	-0.052879265	0.0060148	NA	0.413019	FALSE	FALSE	FALSE	KRSiRb	7	62983120	0.79314	0.0229366	outcome	TRUE	reported	textfile	7	62443498	0.010938851	1.45E-06	genus.Alistipes.id.968	TRUE	reported	D1lyuM	textfile	2	1	TRUE	NA	23.36831544
1647	rs11958296	A	G	A	G	-0.098122204	-0.0346017	NA	0.0450421	FALSE	FALSE	FALSE	KRSiRb	5	178328178	0.526274	0.0546023	outcome	TRUE	reported	textfile	5	177755179	0.021827201	9.30E-06	genus.Alistipes.id.968	TRUE	reported	D1lyuM	textfile	2	1	TRUE	NA	20.20870545
1648	rs12990744	C	T	C	T	-0.077661791	0.0447164	NA	0.104356	FALSE	FALSE	FALSE	KRSiRb	2	177136221	0.227758	0.0370735	outcome	TRUE	reported	textfile	2	178000949	0.017298561	8.21E-06	genus.Alistipes.id.968	TRUE	reported	D1lyuM	textfile	2	1	TRUE	NA	20.15555907
1649	rs1689282	A	C	A	C	-0.052006142	0.0161316	NA	0.325011	FALSE	FALSE	FALSE	KRSiRb	9	14080130	0.504216	0.0241538	outcome	TRUE	reported	textfile	9	14080129	0.011394196	5.28E-06	genus.Alistipes.id.968	TRUE	reported	D1lyuM	textfile	2	1	TRUE	NA	20.8325246
1650	rs2290844	C	T	C	T	0.081396908	0.00581636	NA	0.112107	FALSE	FALSE	FALSE	KRSiRb	10	126098573	0.872997	0.0363858	outcome	TRUE	reported	textfile	10	127787142	0.019163185	9.10E-06	genus.Alistipes.id.968	TRUE	reported	D1lyuM	textfile	2	1	TRUE	NA	18.04182355
1651	rs2450745	A	C	A	C	-0.080523959	0.055434	NA	0.0697728	FALSE	FALSE	FALSE	KRSiRb	8	143346550	0.20941	0.0441638	outcome	TRUE	reported	textfile	8	144428720	0.018470178	7.12E-06	genus.Alistipes.id.968	TRUE	reported	D1lyuM	textfile	2	1	TRUE	NA	19.00675937
1652	rs2875322	T	C	T	C	-0.058094464	0.0198676	NA	0.169071	FALSE	FALSE	FALSE	KRSiRb	11	131017657	0.509923	0.0301501	outcome	TRUE	reported	textfile	11	130887552	0.013143238	8.78E-06	genus.Alistipes.id.968	TRUE	reported	D1lyuM	textfile	2	1	TRUE	NA	19.53730938
1653	rs34417064	A	G	A	G	-0.04820195	-0.0240306	NA	0.451109	FALSE	FALSE	FALSE	KRSiRb	17	54699118	0.288666	0.0226479	outcome	TRUE	reported	textfile	17	52776479	0.010686843	7.01E-06	genus.Alistipes.id.968	TRUE	reported	D1lyuM	textfile	2	1	TRUE	NA	20.34371941
1654	rs4810359	A	G	A	G	-0.065242793	0.0180235	NA	0.123028	FALSE	FALSE	FALSE	KRSiRb	20	42562695	0.596616	0.0340534	outcome	TRUE	reported	textfile	20	41191335	0.014615527	7.50E-06	genus.Alistipes.id.968	TRUE	reported	D1lyuM	textfile	2	1	TRUE	NA	19.9267343
1655	rs62576416	T	C	T	C	0.049264678	0.0314621	NA	0.3828	FALSE	FALSE	FALSE	KRSiRb	9	109357984	0.175215	0.0232084	outcome	TRUE	reported	textfile	9	112120264	0.010973282	7.50E-06	genus.Alistipes.id.968	TRUE	reported	D1lyuM	textfile	2	1	TRUE	NA	20.15571536
1656	rs67281112	G	C	G	C	0.063457498	-0.0247657	NA	0.204922	FALSE	TRUE	TRUE	KRSiRb	7	136094171	0.373899	0.0278518	outcome	TRUE	reported	textfile	7	135778919	0.013784589	3.92E-06	genus.Alistipes.id.968	TRUE	reported	D1lyuM	textfile	2	1	FALSE	NA	21.19230745
1657	rs7129639	C	A	C	A	-0.052495538	0.0423645	NA	0.3333	FALSE	FALSE	FALSE	KRSiRb	11	17489880	0.0768776	0.023947	outcome	TRUE	reported	textfile	11	17511427	0.010958377	1.78E-06	genus.Alistipes.id.968	TRUE	reported	D1lyuM	textfile	2	1	TRUE	NA	22.9483945
1658	rs8130320	A	G	A	G	-0.049001972	0.0262978	NA	0.556946	FALSE	FALSE	FALSE	KRSiRb	21	39208332	0.246961	0.0227144	outcome	TRUE	reported	textfile	21	40580258	0.01071701	4.84E-06	genus.Alistipes.id.968	TRUE	reported	D1lyuM	textfile	2	1	TRUE	NA	20.90642832
2546	rs12406309	A	C	A	C	-0.063192979	0.0176648	NA	0.219427	FALSE	FALSE	FALSE	KRSiRb	1	107531823	0.517195	0.0272741	outcome	TRUE	reported	textfile	1	108074445	0.014227548	9.79E-06	genus.Ruminococcus2.id.11374	TRUE	reported	d8RjUH	textfile	2	1	TRUE	NA	19.72774925
2547	rs12986628	C	T	C	T	0.066593727	-0.0171191	NA	0.194635	FALSE	FALSE	FALSE	KRSiRb	2	237194796	0.547354	0.0284497	outcome	TRUE	reported	textfile	2	238103439	0.014016808	2.14E-06	genus.Ruminococcus2.id.11374	TRUE	reported	d8RjUH	textfile	2	1	TRUE	NA	22.57191436
2548	rs1819812	G	T	G	T	0.084235642	0.0119401	NA	0.053836	FALSE	FALSE	FALSE	KRSiRb	7	151738636	0.811545	0.0500774	outcome	TRUE	reported	textfile	7	151435722	0.018489341	5.28E-06	genus.Ruminococcus2.id.11374	TRUE	reported	d8RjUH	textfile	2	1	TRUE	NA	20.7562511
2549	rs2368224	T	G	T	G	0.199647633	0.0871545	NA	0.0486579	FALSE	FALSE	FALSE	KRSiRb	2	181791689	0.0965606	0.0524471	outcome	TRUE	reported	textfile	2	182656416	0.043845344	3.63E-06	genus.Ruminococcus2.id.11374	TRUE	reported	d8RjUH	textfile	2	1	TRUE	NA	20.73391757
2550	rs2846589	G	T	G	T	0.052209321	-0.0365365	NA	0.425505	FALSE	FALSE	FALSE	KRSiRb	18	862476	0.11259	0.0230274	outcome	TRUE	reported	textfile	18	862477	0.011638161	7.59E-06	genus.Ruminococcus2.id.11374	TRUE	reported	d8RjUH	textfile	2	1	TRUE	NA	20.12460517
2551	rs2997412	A	G	A	G	-0.056843902	0.0148471	NA	0.280197	FALSE	FALSE	FALSE	KRSiRb	13	61493648	0.55539	0.0251773	outcome	TRUE	reported	textfile	13	62067781	0.012232461	4.22E-06	genus.Ruminococcus2.id.11374	TRUE	reported	d8RjUH	textfile	2	1	TRUE	NA	21.59434743
2552	rs4400279	A	G	A	G	0.05461138	0.0278994	NA	0.323376	FALSE	FALSE	FALSE	KRSiRb	7	16764953	0.247178	0.0241088	outcome	TRUE	reported	textfile	7	16804578	0.012007747	5.80E-06	genus.Ruminococcus2.id.11374	TRUE	reported	d8RjUH	textfile	2	1	TRUE	NA	20.68441508
2553	rs4799823	C	T	C	T	0.083700126	-0.0113251	NA	0.185143	FALSE	FALSE	FALSE	KRSiRb	18	35876464	0.700624	0.0294558	outcome	TRUE	reported	textfile	18	33456427	0.018226258	5.40E-06	genus.Ruminococcus2.id.11374	TRUE	reported	d8RjUH	textfile	2	1	TRUE	NA	21.08905873
2554	rs55707116	C	A	C	A	0.08655215	0.0174943	NA	0.0757827	FALSE	FALSE	FALSE	KRSiRb	9	77304469	0.679466	0.0423395	outcome	TRUE	reported	textfile	9	79919385	0.01891409	8.01E-06	genus.Ruminococcus2.id.11374	TRUE	reported	d8RjUH	textfile	2	1	TRUE	NA	20.94039253
2555	rs58681734	A	G	A	G	0.07238752	-0.0339421	NA	0.211332	FALSE	FALSE	FALSE	KRSiRb	9	134666044	0.223748	0.0278986	outcome	TRUE	reported	textfile	9	137557890	0.016078702	4.18E-06	genus.Ruminococcus2.id.11374	TRUE	reported	d8RjUH	textfile	2	1	TRUE	NA	20.26867801
2556	rs61791565	T	C	T	C	-0.052350302	0.0126764	NA	0.506079	FALSE	FALSE	FALSE	KRSiRb	4	24653840	0.576923	0.0227222	outcome	TRUE	reported	textfile	4	24655463	0.011711882	6.79E-06	genus.Ruminococcus2.id.11374	TRUE	reported	d8RjUH	textfile	2	1	TRUE	NA	19.97951799
2557	rs75140805	T	G	T	G	0.083682495	-0.0831241	NA	0.180125	FALSE	FALSE	FALSE	KRSiRb	11	12127041	0.00569613	0.0300653	outcome	TRUE	reported	textfile	11	12148588	0.017644509	3.95E-06	genus.Ruminococcus2.id.11374	TRUE	reported	d8RjUH	textfile	2	1	TRUE	NA	22.49313994
2558	rs7635831	G	A	G	A	0.061834357	0.0239346	NA	0.378436	FALSE	FALSE	FALSE	KRSiRb	3	173323134	0.306889	0.0234246	outcome	TRUE	reported	textfile	3	173040924	0.012903108	1.98E-06	genus.Ruminococcus2.id.11374	TRUE	reported	d8RjUH	textfile	2	1	TRUE	NA	22.96524238
2559	rs7693984	G	A	G	A	-0.102821803	-0.0584943	NA	0.0442562	FALSE	FALSE	FALSE	KRSiRb	4	4266595	0.279531	0.0540926	outcome	TRUE	reported	textfile	4	4268322	0.023508663	9.42E-06	genus.Ruminococcus2.id.11374	TRUE	reported	d8RjUH	textfile	2	1	TRUE	NA	19.12998235
2560	rs78120384	A	G	A	G	-0.192815497	0.0672389	NA	0.0934133	FALSE	FALSE	FALSE	KRSiRb	3	106945516	0.0844151	0.0389649	outcome	TRUE	reported	textfile	3	106664363	0.039204507	3.31E-07	genus.Ruminococcus2.id.11374	TRUE	reported	d8RjUH	textfile	2	1	TRUE	NA	24.18866381
2001	rs112135816	T	G	T	G	-0.077505169	-0.0553993	NA	0.0613321	FALSE	FALSE	FALSE	KRSiRb	9	79870412	0.237653	0.0469139	outcome	TRUE	reported	textfile	9	82485327	0.017155357	5.28E-06	family.Alcaligenaceae.id.2875	TRUE	reported	d9gB5o	textfile	2	1	TRUE	NA	20.41088402
2002	rs112159068	A	T	A	T	0.131483982	-0.0160537	NA	0.0294963	FALSE	TRUE	TRUE	KRSiRb	6	137983901	0.81335	0.0679935	outcome	TRUE	reported	textfile	6	138305038	0.028108868	3.56E-06	family.Alcaligenaceae.id.2875	TRUE	reported	d9gB5o	textfile	2	1	FALSE	NA	21.88058778
2003	rs1153990	A	G	A	G	-0.058726971	0.0119558	NA	0.314321	FALSE	FALSE	FALSE	KRSiRb	5	104897760	0.622449	0.0242817	outcome	TRUE	reported	textfile	5	104233461	0.012830567	5.97E-06	family.Alcaligenaceae.id.2875	TRUE	reported	d9gB5o	textfile	2	1	TRUE	NA	20.94997482
2004	rs147968	C	T	C	T	0.048947517	-0.046083	NA	0.460591	FALSE	FALSE	FALSE	KRSiRb	16	85912233	0.0413599	0.0225908	outcome	TRUE	reported	textfile	16	85945839	0.011032087	9.13E-06	family.Alcaligenaceae.id.2875	TRUE	reported	d9gB5o	textfile	2	1	TRUE	NA	19.6854785
2005	rs17000015	A	T	A	T	-0.060925748	0.00969841	NA	0.277372	FALSE	TRUE	TRUE	KRSiRb	4	74942073	0.700992	0.0252574	outcome	TRUE	reported	textfile	4	75867283	0.012536315	1.13E-06	family.Alcaligenaceae.id.2875	TRUE	reported	d9gB5o	textfile	2	1	FALSE	NA	23.619024
2006	rs2367850	G	C	G	C	0.062910409	0.022363	NA	0.221476	FALSE	TRUE	TRUE	KRSiRb	3	193738485	0.419762	0.0277169	outcome	TRUE	reported	textfile	3	193456274	0.013171198	1.85E-06	family.Alcaligenaceae.id.2875	TRUE	reported	d9gB5o	textfile	2	1	FALSE	NA	22.8136335
2007	rs28480294	T	C	T	C	-0.051696664	-0.0723121	NA	0.356413	FALSE	FALSE	FALSE	KRSiRb	15	71230170	0.00229235	0.0237129	outcome	TRUE	reported	textfile	15	71522509	0.011550326	6.61E-06	family.Alcaligenaceae.id.2875	TRUE	reported	d9gB5o	textfile	2	1	TRUE	NA	20.03256468
2008	rs4033856	C	T	C	T	0.081833964	0.0393022	NA	0.087329	FALSE	FALSE	FALSE	KRSiRb	4	45640468	0.325373	0.0399625	outcome	TRUE	reported	textfile	4	45642485	0.016893105	1.03E-06	family.Alcaligenaceae.id.2875	TRUE	reported	d9gB5o	textfile	2	1	TRUE	NA	23.4664943
2009	rs62191117	A	G	A	G	0.068430199	0.0111784	NA	0.205613	FALSE	FALSE	FALSE	KRSiRb	2	238979079	0.688879	0.0279196	outcome	TRUE	reported	textfile	2	239900775	0.013363598	2.76E-07	family.Alcaligenaceae.id.2875	TRUE	reported	d9gB5o	textfile	2	1	TRUE	NA	26.22097281
2010	rs62395635	T	C	T	C	0.110582886	-0.0562861	NA	0.0617117	FALSE	FALSE	FALSE	KRSiRb	5	174070793	0.230208	0.046912	outcome	TRUE	reported	textfile	5	173497796	0.023851434	3.35E-06	family.Alcaligenaceae.id.2875	TRUE	reported	d9gB5o	textfile	2	1	TRUE	NA	21.49546529
2011	rs67737557	C	G	C	G	0.073840948	-0.0214959	NA	0.197434	FALSE	TRUE	TRUE	KRSiRb	20	31248278	0.449141	0.028402	outcome	TRUE	reported	textfile	20	29836081	0.015167785	1.04E-06	family.Alcaligenaceae.id.2875	TRUE	reported	d9gB5o	textfile	2	1	FALSE	NA	23.70010114
2012	rs6969323	A	C	A	C	-0.059356404	0.000282093	NA	0.220534	FALSE	FALSE	FALSE	KRSiRb	7	104574040	0.991708	0.0271426	outcome	TRUE	reported	textfile	7	104214487	0.012913653	3.89E-06	family.Alcaligenaceae.id.2875	TRUE	reported	d9gB5o	textfile	2	1	TRUE	NA	21.12695657
2013	rs7302582	G	C	G	C	-0.106816521	0.0312086	NA	0.0533454	FALSE	TRUE	TRUE	KRSiRb	12	1286985	0.533368	0.0501043	outcome	TRUE	reported	textfile	12	1396151	0.023298022	3.34E-06	family.Alcaligenaceae.id.2875	TRUE	reported	d9gB5o	textfile	2	1	FALSE	NA	21.02029254
2014	rs74776516	T	G	T	G	-0.09440518	-0.00500025	NA	0.0679161	FALSE	FALSE	FALSE	KRSiRb	11	20741821	0.910624	0.0445452	outcome	TRUE	reported	textfile	11	20763367	0.021328653	6.85E-06	family.Alcaligenaceae.id.2875	TRUE	reported	d9gB5o	textfile	2	1	TRUE	NA	19.59136933
2015	rs7638039	T	C	T	C	0.060333529	-0.0254266	NA	0.247011	FALSE	FALSE	FALSE	KRSiRb	3	70539788	0.331419	0.026179	outcome	TRUE	reported	textfile	3	70588939	0.012777892	2.70E-06	family.Alcaligenaceae.id.2875	TRUE	reported	d9gB5o	textfile	2	1	TRUE	NA	22.29456643
2016	rs9537886	A	C	A	C	-0.057088849	-0.0218829	NA	0.428093	FALSE	FALSE	FALSE	KRSiRb	13	57971112	0.336515	0.0227692	outcome	TRUE	reported	textfile	13	58545246	0.011068258	2.35E-07	family.Alcaligenaceae.id.2875	TRUE	reported	d9gB5o	textfile	2	1	TRUE	NA	26.60382156
2637	rs12719051	A	G	A	G	0.091662637	-0.0165718	NA	0.0636625	FALSE	FALSE	FALSE	KRSiRb	7	51297455	0.72048	0.0463136	outcome	TRUE	reported	textfile	7	51365152	0.020818348	7.12E-06	genus..Eubacteriumeligensgroup.id.14372	TRUE	reported	dAGGgY	textfile	2	1	TRUE	NA	19.38617667
2638	rs158115	G	C	G	C	0.091527053	0.00919164	NA	0.128873	FALSE	TRUE	TRUE	KRSiRb	14	77152843	0.785934	0.0338432	outcome	TRUE	reported	textfile	14	77619186	0.019061087	9.74E-06	genus..Eubacteriumeligensgroup.id.14372	TRUE	reported	dAGGgY	textfile	2	1	FALSE	NA	23.05704414
2639	rs182318	G	A	G	A	-0.082494113	0.0197429	NA	0.0817459	FALSE	FALSE	FALSE	KRSiRb	11	31077144	0.633084	0.0413557	outcome	TRUE	reported	textfile	11	31098691	0.019561497	8.40E-06	genus..Eubacteriumeligensgroup.id.14372	TRUE	reported	dAGGgY	textfile	2	1	TRUE	NA	17.78450328
2640	rs2200429	A	G	A	G	-0.088882459	0.0353487	NA	0.0980026	FALSE	FALSE	FALSE	KRSiRb	13	106911110	0.351606	0.037949	outcome	TRUE	reported	textfile	13	107563458	0.019847898	5.30E-06	genus..Eubacteriumeligensgroup.id.14372	TRUE	reported	dAGGgY	textfile	2	1	TRUE	NA	20.05409572
2641	rs265534	T	G	T	G	-0.056375608	0.00274053	NA	0.468145	FALSE	FALSE	FALSE	KRSiRb	10	81332251	0.903432	0.0225881	outcome	TRUE	reported	textfile	10	83092007	0.01201272	2.27E-06	genus..Eubacteriumeligensgroup.id.14372	TRUE	reported	dAGGgY	textfile	2	1	TRUE	NA	22.02418105
2642	rs4583233	A	C	A	C	0.067020477	-0.0460702	NA	0.290199	FALSE	FALSE	FALSE	KRSiRb	16	81786881	0.0658582	0.0250465	outcome	TRUE	reported	textfile	16	81820486	0.012812178	2.84E-07	genus..Eubacteriumeligensgroup.id.14372	TRUE	reported	dAGGgY	textfile	2	1	TRUE	NA	27.36333967
2643	rs56080211	C	T	C	T	0.123092697	0.0109248	NA	0.077193	FALSE	FALSE	FALSE	KRSiRb	2	109503416	0.798035	0.0426931	outcome	TRUE	reported	textfile	2	110260993	0.028274315	9.14E-06	genus..Eubacteriumeligensgroup.id.14372	TRUE	reported	dAGGgY	textfile	2	1	TRUE	NA	18.95310595
2644	rs6923695	T	G	T	G	0.103267603	-0.0309866	NA	0.0668455	FALSE	FALSE	FALSE	KRSiRb	6	70247112	0.489958	0.0448837	outcome	TRUE	reported	textfile	6	70956815	0.02295245	4.87E-06	genus..Eubacteriumeligensgroup.id.14372	TRUE	reported	dAGGgY	textfile	2	1	TRUE	NA	20.2427771
2645	rs72839198	C	G	C	G	0.155658995	-0.027497	NA	0.0912901	FALSE	TRUE	TRUE	KRSiRb	2	114439594	0.487897	0.0396406	outcome	TRUE	reported	textfile	2	115197171	0.037561222	3.14E-06	genus..Eubacteriumeligensgroup.id.14372	TRUE	reported	dAGGgY	textfile	2	1	FALSE	NA	17.1739035
2646	rs74606150	C	G	C	G	-0.196453545	0.0470773	NA	0.0415002	FALSE	TRUE	TRUE	KRSiRb	14	38832205	0.407077	0.0567848	outcome	TRUE	reported	textfile	14	39301409	0.042564951	4.25E-06	genus..Eubacteriumeligensgroup.id.14372	TRUE	reported	dAGGgY	textfile	2	1	FALSE	NA	21.30175888
704	rs1032598	G	A	G	A	-0.088642593	-0.0149871	NA	0.165998	FALSE	FALSE	FALSE	KRSiRb	1	217375166	0.620562	0.0302737	outcome	TRUE	reported	textfile	1	217548508	0.018903938	4.08E-06	genus.unknowngenus.id.2041	TRUE	reported	DAJVMN	textfile	2	1	TRUE	NA	21.98772694
705	rs11941716	A	G	A	G	0.101243017	0.07036	NA	0.152231	FALSE	FALSE	FALSE	KRSiRb	4	7648134	0.0267966	0.0317729	outcome	TRUE	reported	textfile	4	7649861	0.0224414	9.07E-06	genus.unknowngenus.id.2041	TRUE	reported	DAJVMN	textfile	2	1	TRUE	NA	20.3530858
706	rs16843660	A	G	A	G	0.234697293	-0.00175453	NA	0.0322558	FALSE	FALSE	FALSE	KRSiRb	2	195994481	0.977854	0.0632033	outcome	TRUE	reported	textfile	2	196859205	0.049069984	1.75E-06	genus.unknowngenus.id.2041	TRUE	reported	DAJVMN	textfile	2	1	TRUE	NA	22.87622336
707	rs1962916	A	G	A	G	0.073787605	-0.00727463	NA	0.400043	FALSE	FALSE	FALSE	KRSiRb	8	136530408	0.755682	0.0233794	outcome	TRUE	reported	textfile	8	137542651	0.016223151	6.14E-06	genus.unknowngenus.id.2041	TRUE	reported	DAJVMN	textfile	2	1	TRUE	NA	20.68694727
708	rs2336448	T	C	T	C	0.077374207	-0.0183779	NA	0.481533	FALSE	FALSE	FALSE	KRSiRb	12	49818845	0.415269	0.0225591	outcome	TRUE	reported	textfile	12	50212628	0.016088325	1.43E-06	genus.unknowngenus.id.2041	TRUE	reported	DAJVMN	textfile	2	1	TRUE	NA	23.1297405
709	rs249459	A	G	A	G	0.073734102	-0.0112726	NA	0.347069	FALSE	FALSE	FALSE	KRSiRb	5	4994496	0.63628	0.0238369	outcome	TRUE	reported	textfile	5	4994609	0.016501801	8.12E-06	genus.unknowngenus.id.2041	TRUE	reported	DAJVMN	textfile	2	1	TRUE	NA	19.96521998
710	rs2651663	A	G	A	G	-0.076255582	0.0144266	NA	0.388976	FALSE	FALSE	FALSE	KRSiRb	12	101517301	0.535008	0.0232544	outcome	TRUE	reported	textfile	12	101911079	0.01686352	5.64E-06	genus.unknowngenus.id.2041	TRUE	reported	DAJVMN	textfile	2	1	TRUE	NA	20.44781071
711	rs35703006	G	T	G	T	0.092666931	-0.00248395	NA	0.244466	FALSE	FALSE	FALSE	KRSiRb	8	28756700	0.924486	0.0262062	outcome	TRUE	reported	textfile	8	28614217	0.019077889	9.01E-07	genus.unknowngenus.id.2041	TRUE	reported	DAJVMN	textfile	2	1	TRUE	NA	23.59331276
712	rs553072	G	A	G	A	0.109193438	0.00810607	NA	0.188438	FALSE	FALSE	FALSE	KRSiRb	6	153183030	0.781754	0.0292602	outcome	TRUE	reported	textfile	6	153504165	0.02301976	3.69E-06	genus.unknowngenus.id.2041	TRUE	reported	DAJVMN	textfile	2	1	TRUE	NA	22.50046521
713	rs6514318	T	C	T	C	0.128197785	-0.0757684	NA	0.0485875	FALSE	FALSE	FALSE	KRSiRb	20	1341950	0.145749	0.0520849	outcome	TRUE	reported	textfile	20	1322594	0.028176526	5.38E-06	genus.unknowngenus.id.2041	TRUE	reported	DAJVMN	textfile	2	1	TRUE	NA	20.70075335
714	rs7187855	A	C	A	C	0.199941236	0.0733779	NA	0.0465475	FALSE	FALSE	FALSE	KRSiRb	16	87860145	0.166525	0.0530396	outcome	TRUE	reported	textfile	16	87893751	0.041830769	2.21E-06	genus.unknowngenus.id.2041	TRUE	reported	DAJVMN	textfile	2	1	TRUE	NA	22.84615126
715	rs921383	G	A	G	A	0.07231528	-0.0193474	NA	0.615916	FALSE	FALSE	FALSE	KRSiRb	11	77999795	0.405623	0.0232647	outcome	TRUE	reported	textfile	11	77710841	0.015970608	7.73E-06	genus.unknowngenus.id.2041	TRUE	reported	DAJVMN	textfile	2	1	TRUE	NA	20.50299209
503	rs10202904	T	G	T	G	-0.115985759	0.0190164	NA	0.409065	FALSE	FALSE	FALSE	KRSiRb	2	124682691	0.40971	0.0230668	outcome	TRUE	reported	textfile	2	125440268	0.023027088	6.19E-07	phylum.Euryarchaeota.id.55	TRUE	reported	dBrZv7	textfile	2	1	TRUE	NA	25.37063261
504	rs11022995	G	A	G	A	-0.103729602	0.0313819	NA	0.486532	FALSE	FALSE	FALSE	KRSiRb	11	13872120	0.164051	0.0225513	outcome	TRUE	reported	textfile	11	13893667	0.022888851	7.73E-06	phylum.Euryarchaeota.id.55	TRUE	reported	dBrZv7	textfile	2	1	TRUE	NA	20.5379664
505	rs34928225	T	C	T	C	0.199769775	-0.0528929	NA	0.0939268	FALSE	FALSE	FALSE	KRSiRb	6	146519740	0.172965	0.0388136	outcome	TRUE	reported	textfile	6	146840876	0.042542135	4.33E-06	phylum.Euryarchaeota.id.55	TRUE	reported	dBrZv7	textfile	2	1	TRUE	NA	22.0506298
506	rs45498998	G	A	G	A	-0.131882333	-0.0169523	NA	0.154588	FALSE	FALSE	FALSE	KRSiRb	21	25996679	0.587234	0.0312284	outcome	TRUE	reported	textfile	21	27368994	0.029228979	5.32E-06	phylum.Euryarchaeota.id.55	TRUE	reported	dBrZv7	textfile	2	1	TRUE	NA	20.35850823
507	rs56131665	G	A	G	A	0.176758917	-0.0155618	NA	0.123163	FALSE	FALSE	FALSE	KRSiRb	5	178733974	0.651516	0.034455	outcome	TRUE	reported	textfile	5	178160975	0.038578653	5.30E-06	phylum.Euryarchaeota.id.55	TRUE	reported	dBrZv7	textfile	2	1	TRUE	NA	20.99271183
508	rs6064552	T	C	T	C	-0.123611632	-0.0337484	NA	0.183962	FALSE	FALSE	FALSE	KRSiRb	20	57467810	0.244849	0.0290196	outcome	TRUE	reported	textfile	20	56042866	0.02757488	9.34E-06	phylum.Euryarchaeota.id.55	TRUE	reported	dBrZv7	textfile	2	1	TRUE	NA	20.09515768
509	rs6508769	T	C	T	C	0.150528693	-0.0324116	NA	0.146657	FALSE	FALSE	FALSE	KRSiRb	19	28336853	0.310322	0.0319469	outcome	TRUE	reported	textfile	19	28827760	0.033709102	8.12E-06	phylum.Euryarchaeota.id.55	TRUE	reported	dBrZv7	textfile	2	1	TRUE	NA	19.94087519
510	rs7015093	G	A	G	A	-0.118111053	-0.0409952	NA	0.260184	FALSE	FALSE	FALSE	KRSiRb	8	57106294	0.110908	0.0257164	outcome	TRUE	reported	textfile	8	58018853	0.02643893	7.20E-06	phylum.Euryarchaeota.id.55	TRUE	reported	dBrZv7	textfile	2	1	TRUE	NA	19.95691156
511	rs73031978	C	G	C	G	-0.19752268	-0.0608542	NA	0.0200634	FALSE	TRUE	TRUE	KRSiRb	3	14978088	0.443952	0.0794922	outcome	TRUE	reported	textfile	3	15019595	0.04144971	2.74E-06	phylum.Euryarchaeota.id.55	TRUE	reported	dBrZv7	textfile	2	1	FALSE	NA	22.70863063
512	rs76029318	T	C	T	C	0.214866479	0.012584	NA	0.0629025	FALSE	FALSE	FALSE	KRSiRb	13	41389655	0.785058	0.0461402	outcome	TRUE	reported	textfile	13	41963791	0.043844209	1.05E-06	phylum.Euryarchaeota.id.55	TRUE	reported	dBrZv7	textfile	2	1	TRUE	NA	24.01667359
513	rs7635189	G	A	G	A	0.119983324	0.0298512	NA	0.289276	FALSE	FALSE	FALSE	KRSiRb	3	15550100	0.238028	0.0252991	outcome	TRUE	reported	textfile	3	15591607	0.0259356	4.64E-06	phylum.Euryarchaeota.id.55	TRUE	reported	dBrZv7	textfile	2	1	TRUE	NA	21.40174473
514	rs77658038	A	C	A	C	-0.160156679	-3.94E-05	NA	0.205205	FALSE	FALSE	FALSE	KRSiRb	6	16284554	0.998878	0.0280231	outcome	TRUE	reported	textfile	6	16284785	0.034085617	4.75E-06	phylum.Euryarchaeota.id.55	TRUE	reported	dBrZv7	textfile	2	1	TRUE	NA	22.07739307
515	rs894996	C	A	C	A	0.203576769	-0.00374869	NA	0.0706128	FALSE	FALSE	FALSE	KRSiRb	4	103497150	0.932255	0.044098	outcome	TRUE	reported	textfile	4	104418307	0.044003319	5.12E-06	phylum.Euryarchaeota.id.55	TRUE	reported	dBrZv7	textfile	2	1	TRUE	NA	21.40353784
2314	rs115602804	G	A	G	A	0.10308013	0.0513061	NA	0.107081	FALSE	FALSE	FALSE	KRSiRb	3	191854576	0.163596	0.0368293	outcome	TRUE	reported	textfile	3	191572365	0.02227358	1.93E-06	genus.Parabacteroides.id.954	TRUE	reported	dca15P	textfile	2	1	TRUE	NA	21.41755362
2315	rs11965579	G	C	G	C	0.16282395	0.0778681	NA	0.0216897	FALSE	TRUE	TRUE	KRSiRb	6	165556017	0.313846	0.0773126	outcome	TRUE	reported	textfile	6	165969505	0.038186321	8.87E-06	genus.Parabacteroides.id.954	TRUE	reported	dca15P	textfile	2	1	FALSE	NA	18.18113261
2316	rs17141986	G	C	G	C	0.050030286	0.00703623	NA	0.40381	FALSE	TRUE	TRUE	KRSiRb	16	6995275	0.7627	0.0233036	outcome	TRUE	reported	textfile	16	7045276	0.011145925	7.27E-06	genus.Parabacteroides.id.954	TRUE	reported	dca15P	textfile	2	1	FALSE	NA	20.14808333
2317	rs3860755	G	C	G	C	0.055878381	-0.0689522	NA	0.324603	FALSE	TRUE	TRUE	KRSiRb	5	169933151	0.00453325	0.0242922	outcome	TRUE	reported	textfile	5	169360155	0.011662454	1.71E-06	genus.Parabacteroides.id.954	TRUE	reported	dca15P	textfile	2	1	FALSE	NA	22.95660922
2318	rs4236095	G	A	G	A	0.076196085	0.0144331	NA	0.103282	FALSE	FALSE	FALSE	KRSiRb	6	47400951	0.698707	0.0372884	outcome	TRUE	reported	textfile	6	47368687	0.015704151	1.93E-06	genus.Parabacteroides.id.954	TRUE	reported	dca15P	textfile	2	1	TRUE	NA	23.54162244
2319	rs60884758	C	T	C	T	-0.07026666	0.0204144	NA	0.1786	FALSE	FALSE	FALSE	KRSiRb	9	2217340	0.489497	0.0295385	outcome	TRUE	reported	textfile	9	2217340	0.014224884	5.71E-07	genus.Parabacteroides.id.954	TRUE	reported	dca15P	textfile	2	1	TRUE	NA	24.40063644
2320	rs6657302	T	C	T	C	-0.104519671	0.0430204	NA	0.0623309	FALSE	FALSE	FALSE	KRSiRb	1	85119926	0.360097	0.0470075	outcome	TRUE	reported	textfile	1	85585609	0.022552116	9.76E-06	genus.Parabacteroides.id.954	TRUE	reported	dca15P	textfile	2	1	TRUE	NA	21.47936681
2321	rs72893646	A	T	A	T	-0.071559422	-0.0201401	NA	0.128817	FALSE	TRUE	TRUE	KRSiRb	2	37810060	0.547612	0.033492	outcome	TRUE	reported	textfile	2	38037203	0.015666777	8.83E-06	genus.Parabacteroides.id.954	TRUE	reported	dca15P	textfile	2	1	FALSE	NA	20.8628831
2322	rs7298818	C	T	C	T	0.088883151	0.0311665	NA	0.101144	FALSE	FALSE	FALSE	KRSiRb	12	56003169	0.406829	0.0375732	outcome	TRUE	reported	textfile	12	56396953	0.02009019	8.54E-06	genus.Parabacteroides.id.954	TRUE	reported	dca15P	textfile	2	1	TRUE	NA	19.57360395
917	rs10495392	C	T	C	T	-0.082485954	0.0674986	NA	0.072469	FALSE	FALSE	FALSE	KRSiRb	1	237259689	0.119586	0.0433653	outcome	TRUE	reported	textfile	1	237422989	0.018719441	9.96E-06	genus.RuminococcaceaeUCG014.id.11371	TRUE	reported	dDdd0T	textfile	2	1	TRUE	NA	19.41664775
918	rs10791168	A	G	A	G	-0.066462357	0.08807	NA	0.185731	FALSE	FALSE	FALSE	KRSiRb	11	131789106	0.0021253	0.0286673	outcome	TRUE	reported	textfile	11	131659000	0.015006876	9.76E-06	genus.RuminococcaceaeUCG014.id.11371	TRUE	reported	dDdd0T	textfile	2	1	TRUE	NA	19.61421311
919	rs10941294	C	T	C	T	-0.122057405	-0.0069227	NA	0.054454	FALSE	FALSE	FALSE	KRSiRb	5	36435495	0.88896	0.0495822	outcome	TRUE	reported	textfile	5	36435597	0.026001669	2.40E-06	genus.RuminococcaceaeUCG014.id.11371	TRUE	reported	dDdd0T	textfile	2	1	TRUE	NA	22.03564737
920	rs115777838	T	C	T	C	-0.188349525	0.000204804	NA	0.11273	FALSE	FALSE	FALSE	KRSiRb	5	26110517	0.99545	0.0359108	outcome	TRUE	reported	textfile	5	26110626	0.038664295	4.62E-07	genus.RuminococcaceaeUCG014.id.11371	TRUE	reported	dDdd0T	textfile	2	1	TRUE	NA	23.7306081
921	rs12638134	T	G	T	G	0.058254795	-0.000296843	NA	0.418549	FALSE	FALSE	FALSE	KRSiRb	3	101615765	0.989596	0.0227634	outcome	TRUE	reported	textfile	3	101334609	0.011965732	1.21E-06	genus.RuminococcaceaeUCG014.id.11371	TRUE	reported	dDdd0T	textfile	2	1	TRUE	NA	23.70199016
922	rs17296933	C	G	C	G	-0.08295439	0.0223012	NA	0.114889	FALSE	TRUE	TRUE	KRSiRb	19	48672707	0.530315	0.0355384	outcome	TRUE	reported	textfile	19	49175964	0.018505763	7.34E-06	genus.RuminococcaceaeUCG014.id.11371	TRUE	reported	dDdd0T	textfile	2	1	FALSE	NA	20.09392405
923	rs34402072	C	T	C	T	-0.068802318	0.0136737	NA	0.147169	FALSE	FALSE	FALSE	KRSiRb	8	3779026	0.669456	0.0320306	outcome	TRUE	reported	textfile	8	3636548	0.015608285	9.80E-06	genus.RuminococcaceaeUCG014.id.11371	TRUE	reported	dDdd0T	textfile	2	1	TRUE	NA	19.43102754
924	rs439810	G	C	G	C	-0.057712693	0.0023	NA	0.328136	FALSE	TRUE	TRUE	KRSiRb	2	118709791	0.923279	0.0238826	outcome	TRUE	reported	textfile	2	119467367	0.012667538	7.04E-06	genus.RuminococcaceaeUCG014.id.11371	TRUE	reported	dDdd0T	textfile	2	1	FALSE	NA	20.75669713
925	rs56105232	G	A	G	A	0.139275689	0.0483193	NA	0.0612586	FALSE	FALSE	FALSE	KRSiRb	9	14363770	0.309474	0.0475431	outcome	TRUE	reported	textfile	9	14363769	0.029913177	2.91E-06	genus.RuminococcaceaeUCG014.id.11371	TRUE	reported	dDdd0T	textfile	2	1	TRUE	NA	21.67831635
926	rs61898819	A	T	A	T	0.060786464	-0.0142572	NA	0.192075	FALSE	TRUE	TRUE	KRSiRb	11	126154147	0.619725	0.0287305	outcome	TRUE	reported	textfile	11	126024042	0.01387607	9.92E-06	genus.RuminococcaceaeUCG014.id.11371	TRUE	reported	dDdd0T	textfile	2	1	FALSE	NA	19.19025729
927	rs62478832	T	A	T	A	-0.058128986	-0.000364964	NA	0.342419	FALSE	TRUE	TRUE	KRSiRb	7	109923977	0.987744	0.0237585	outcome	TRUE	reported	textfile	7	109564034	0.012903031	6.04E-06	genus.RuminococcaceaeUCG014.id.11371	TRUE	reported	dDdd0T	textfile	2	1	FALSE	NA	20.29560552
928	rs72809222	T	C	T	C	0.067177506	-0.0313542	NA	0.212655	FALSE	FALSE	FALSE	KRSiRb	2	56978719	0.253271	0.0274449	outcome	TRUE	reported	textfile	2	57205854	0.013983796	2.41E-06	genus.RuminococcaceaeUCG014.id.11371	TRUE	reported	dDdd0T	textfile	2	1	TRUE	NA	23.07796941
929	rs73186226	G	A	G	A	-0.099385194	-0.074137	NA	0.0807798	FALSE	FALSE	FALSE	KRSiRb	3	124110514	0.0747618	0.041605	outcome	TRUE	reported	textfile	3	123829361	0.02168186	6.72E-06	genus.RuminococcaceaeUCG014.id.11371	TRUE	reported	dDdd0T	textfile	2	1	TRUE	NA	21.01117345
930	rs74060145	C	G	C	G	-0.115766761	0.0249991	NA	0.0783168	FALSE	TRUE	TRUE	KRSiRb	1	14996086	0.55316	0.0421547	outcome	TRUE	reported	textfile	1	15322582	0.025419855	8.71E-06	genus.RuminococcaceaeUCG014.id.11371	TRUE	reported	dDdd0T	textfile	2	1	FALSE	NA	20.74061487
931	rs79640386	T	A	T	A	-0.110863476	-0.00599323	NA	0.132198	FALSE	TRUE	TRUE	KRSiRb	18	4084336	0.85763	0.0334086	outcome	TRUE	reported	textfile	18	4084336	0.024809787	8.74E-06	genus.RuminococcaceaeUCG014.id.11371	TRUE	reported	dDdd0T	textfile	2	1	FALSE	NA	19.96783186
932	rs853612	A	G	A	G	-0.05282572	0.0149757	NA	0.395272	FALSE	FALSE	FALSE	KRSiRb	10	118168902	0.515979	0.0230553	outcome	TRUE	reported	textfile	10	119928413	0.011936668	9.75E-06	genus.RuminococcaceaeUCG014.id.11371	TRUE	reported	dDdd0T	textfile	2	1	TRUE	NA	19.58504711
933	rs995642	C	T	C	T	0.060047967	-0.00145393	NA	0.239622	FALSE	FALSE	FALSE	KRSiRb	2	134097088	0.955953	0.0263235	outcome	TRUE	reported	textfile	2	134854659	0.012641687	1.90E-06	genus.RuminococcaceaeUCG014.id.11371	TRUE	reported	dDdd0T	textfile	2	1	TRUE	NA	22.56246524
2717	rs1901739	T	G	T	G	0.115768513	0.0370623	NA	0.537098	FALSE	FALSE	FALSE	KRSiRb	5	114951010	0.100906	0.0225924	outcome	TRUE	reported	textfile	5	114286707	0.024862618	3.59E-06	genus.Allisonella.id.2174	TRUE	reported	E1Suuu	textfile	2	1	TRUE	NA	21.68139368
2718	rs35110698	T	C	T	C	-0.146321972	0.0613283	NA	0.147392	FALSE	FALSE	FALSE	KRSiRb	12	27866065	0.0545896	0.0319065	outcome	TRUE	reported	textfile	12	28018998	0.032085207	5.72E-06	genus.Allisonella.id.2174	TRUE	reported	E1Suuu	textfile	2	1	TRUE	NA	20.79741701
2719	rs35778461	C	T	C	T	0.146678707	-0.00983556	NA	0.227632	FALSE	FALSE	FALSE	KRSiRb	9	97388274	0.714804	0.0269164	outcome	TRUE	reported	textfile	9	100150556	0.029718557	1.21E-06	genus.Allisonella.id.2174	TRUE	reported	E1Suuu	textfile	2	1	TRUE	NA	24.36007996
2720	rs594561	C	T	C	T	0.112230607	0.00312161	NA	0.510259	FALSE	FALSE	FALSE	KRSiRb	11	88899804	0.889895	0.0225489	outcome	TRUE	reported	textfile	11	88632972	0.025168069	9.41E-06	genus.Allisonella.id.2174	TRUE	reported	E1Suuu	textfile	2	1	TRUE	NA	19.88487347
2721	rs602075	A	G	A	G	0.168974277	0.0156135	NA	0.263406	FALSE	FALSE	FALSE	KRSiRb	9	76495244	0.542648	0.0256457	outcome	TRUE	reported	textfile	9	79110160	0.029697566	3.57E-08	genus.Allisonella.id.2174	TRUE	reported	E1Suuu	textfile	2	1	TRUE	NA	32.3742325
2722	rs6742198	G	A	G	A	0.149151971	0.0235082	NA	0.242751	FALSE	FALSE	FALSE	KRSiRb	2	33382004	0.374704	0.0264822	outcome	TRUE	reported	textfile	2	33607071	0.031648438	3.35E-06	genus.Allisonella.id.2174	TRUE	reported	E1Suuu	textfile	2	1	TRUE	NA	22.21024927
2723	rs685403	G	C	G	C	-0.175203225	0.035149	NA	0.13093	FALSE	TRUE	TRUE	KRSiRb	18	77658910	0.294108	0.0335022	outcome	TRUE	reported	textfile	18	75370866	0.040447416	4.88E-06	genus.Allisonella.id.2174	TRUE	reported	E1Suuu	textfile	2	1	FALSE	NA	18.76301512
2724	rs76904847	G	A	G	A	0.148523492	0.0292119	NA	0.175922	FALSE	FALSE	FALSE	KRSiRb	7	138283265	0.329257	0.0299421	outcome	TRUE	reported	textfile	7	137968010	0.033485691	6.09E-06	genus.Allisonella.id.2174	TRUE	reported	E1Suuu	textfile	2	1	TRUE	NA	19.67305348
2725	rs7898615	T	G	T	G	0.167966358	0.0179609	NA	0.136118	FALSE	FALSE	FALSE	KRSiRb	10	120653939	0.5863	0.0330039	outcome	TRUE	reported	textfile	10	122413451	0.037358631	8.87E-06	genus.Allisonella.id.2174	TRUE	reported	E1Suuu	textfile	2	1	TRUE	NA	20.21448608
426	rs10148250	G	A	G	A	0.086192825	-0.0253967	NA	0.419024	FALSE	FALSE	FALSE	KRSiRb	14	106605442	0.287364	0.0238708	outcome	TRUE	reported	textfile	14	107061448	0.019338072	8.67E-06	class.Melainabacteria.id.1589	TRUE	reported	E5gS5C	textfile	2	1	TRUE	NA	19.86624945
427	rs10738747	G	A	G	A	0.081462422	0.02528	NA	0.434933	FALSE	FALSE	FALSE	KRSiRb	9	26184580	0.267473	0.0227973	outcome	TRUE	reported	textfile	9	26184578	0.018440929	9.96E-06	class.Melainabacteria.id.1589	TRUE	reported	E5gS5C	textfile	2	1	TRUE	NA	19.5141233
428	rs11150282	T	C	T	C	0.09894875	0.00141783	NA	0.358946	FALSE	FALSE	FALSE	KRSiRb	16	80459808	0.952063	0.0235845	outcome	TRUE	reported	textfile	16	80493705	0.019697164	6.03E-07	class.Melainabacteria.id.1589	TRUE	reported	E5gS5C	textfile	2	1	TRUE	NA	25.23557604
429	rs113884518	T	C	T	C	-0.20535201	-0.187576	NA	0.0244733	FALSE	FALSE	FALSE	KRSiRb	9	24648999	0.0104824	0.0732864	outcome	TRUE	reported	textfile	9	24648997	0.045498234	8.06E-06	class.Melainabacteria.id.1589	TRUE	reported	E5gS5C	textfile	2	1	TRUE	NA	20.37083524
430	rs1221147	T	A	T	A	0.123968094	0.0228675	NA	0.150011	FALSE	TRUE	TRUE	KRSiRb	9	119284271	0.472622	0.0318391	outcome	TRUE	reported	textfile	9	122046549	0.027895845	7.11E-06	class.Melainabacteria.id.1589	TRUE	reported	E5gS5C	textfile	2	1	FALSE	NA	19.74880427
431	rs16851659	G	C	G	C	-0.089610337	0.0453144	NA	0.34084	FALSE	TRUE	TRUE	KRSiRb	1	230387293	0.0553834	0.0236523	outcome	TRUE	reported	textfile	1	230523039	0.01864323	1.27E-06	class.Melainabacteria.id.1589	TRUE	reported	E5gS5C	textfile	2	1	FALSE	NA	23.10329408
432	rs28678345	T	C	T	C	0.214848361	-0.0508439	NA	0.0488417	FALSE	FALSE	FALSE	KRSiRb	17	55828967	0.330305	0.0522279	outcome	TRUE	reported	textfile	17	53906328	0.047087794	6.69E-06	class.Melainabacteria.id.1589	TRUE	reported	E5gS5C	textfile	2	1	TRUE	NA	20.81840247
433	rs367480	G	A	G	A	-0.08375796	0.0249289	NA	0.358173	FALSE	FALSE	FALSE	KRSiRb	11	2916401	0.290094	0.0235641	outcome	TRUE	reported	textfile	11	2937631	0.018579584	8.20E-06	class.Melainabacteria.id.1589	TRUE	reported	E5gS5C	textfile	2	1	TRUE	NA	20.32264405
434	rs4129395	G	A	G	A	0.08961869	0.0126894	NA	0.48548	FALSE	FALSE	FALSE	KRSiRb	9	113213109	0.573728	0.0225561	outcome	TRUE	reported	textfile	9	115975389	0.01851058	1.48E-06	class.Melainabacteria.id.1589	TRUE	reported	E5gS5C	textfile	2	1	TRUE	NA	23.43997417
435	rs73074665	A	T	A	T	0.166215674	-0.121559	NA	0.0648946	FALSE	TRUE	TRUE	KRSiRb	7	19971001	0.00908699	0.0465966	outcome	TRUE	reported	textfile	7	20010624	0.035572757	2.87E-06	class.Melainabacteria.id.1589	TRUE	reported	E5gS5C	textfile	2	1	FALSE	NA	21.83277296
436	rs789069	A	C	A	C	-0.103539228	-0.00579033	NA	0.140767	FALSE	FALSE	FALSE	KRSiRb	18	1008277	0.857592	0.0322687	outcome	TRUE	reported	textfile	18	1008278	0.023428675	6.85E-06	class.Melainabacteria.id.1589	TRUE	reported	E5gS5C	textfile	2	1	TRUE	NA	19.5305462
437	rs79790072	T	C	T	C	0.226721783	0.128385	NA	0.0315844	FALSE	FALSE	FALSE	KRSiRb	15	100207478	0.0465018	0.0644889	outcome	TRUE	reported	textfile	15	100747683	0.048784054	3.29E-06	class.Melainabacteria.id.1589	TRUE	reported	E5gS5C	textfile	2	1	TRUE	NA	21.59885461
438	rs9864379	T	C	T	C	-0.159734555	-0.0567895	NA	0.149969	FALSE	FALSE	FALSE	KRSiRb	3	14265449	0.07322	0.0317001	outcome	TRUE	reported	textfile	3	14306949	0.029255297	5.36E-08	class.Melainabacteria.id.1589	TRUE	reported	E5gS5C	textfile	2	1	TRUE	NA	29.81183642
1502	rs10916131	C	T	C	T	-0.069333027	-0.0149789	NA	0.163104	FALSE	FALSE	FALSE	KRSiRb	1	227375425	0.623667	0.0305281	outcome	TRUE	reported	textfile	1	227563126	0.014675325	2.87E-06	genus.RuminococcaceaeUCG002.id.11360	TRUE	reported	E77iJn	textfile	2	1	TRUE	NA	22.32054872
1503	rs10927423	C	A	C	A	-0.071361729	-0.00344491	NA	0.177958	FALSE	FALSE	FALSE	KRSiRb	1	14405962	0.907017	0.0294935	outcome	TRUE	reported	textfile	1	14732458	0.014771224	8.50E-07	genus.RuminococcaceaeUCG002.id.11360	TRUE	reported	E77iJn	textfile	2	1	TRUE	NA	23.33983382
1504	rs10964441	G	A	G	A	-0.149060086	-0.0406419	NA	0.104255	FALSE	FALSE	FALSE	KRSiRb	9	20131748	0.274084	0.0371598	outcome	TRUE	reported	textfile	9	20131746	0.034485997	7.45E-06	genus.RuminococcaceaeUCG002.id.11360	TRUE	reported	E77iJn	textfile	2	1	TRUE	NA	18.68259343
1505	rs113147300	A	G	A	G	-0.075841986	0.00267827	NA	0.137513	FALSE	FALSE	FALSE	KRSiRb	9	111304390	0.935092	0.0328863	outcome	TRUE	reported	textfile	9	114066670	0.016456212	7.69E-06	genus.RuminococcaceaeUCG002.id.11360	TRUE	reported	E77iJn	textfile	2	1	TRUE	NA	21.2402511
1506	rs11607472	A	G	A	G	-0.0780229	-0.00810575	NA	0.0670517	FALSE	FALSE	FALSE	KRSiRb	11	43323201	0.858223	0.0453755	outcome	TRUE	reported	textfile	11	43344751	0.017632484	7.19E-06	genus.RuminococcaceaeUCG002.id.11360	TRUE	reported	E77iJn	textfile	2	1	TRUE	NA	19.58020254
1507	rs116974815	C	A	C	A	-0.189730541	-0.0329616	NA	0.0706921	FALSE	FALSE	FALSE	KRSiRb	11	111842219	0.458298	0.0444434	outcome	TRUE	reported	textfile	11	111712942	0.039656625	2.03E-06	genus.RuminococcaceaeUCG002.id.11360	TRUE	reported	E77iJn	textfile	2	1	TRUE	NA	22.88985223
1508	rs11750293	G	T	G	T	-0.057830385	0.000214321	NA	0.36985	FALSE	FALSE	FALSE	KRSiRb	5	124486421	0.992738	0.0235466	outcome	TRUE	reported	textfile	5	123822114	0.012051229	1.76E-06	genus.RuminococcaceaeUCG002.id.11360	TRUE	reported	E77iJn	textfile	2	1	TRUE	NA	23.02764306
1509	rs12463378	A	G	A	G	-0.052206066	0.0110636	NA	0.302052	FALSE	FALSE	FALSE	KRSiRb	19	53972554	0.652085	0.0245384	outcome	TRUE	reported	textfile	19	54475808	0.011208649	2.96E-06	genus.RuminococcaceaeUCG002.id.11360	TRUE	reported	E77iJn	textfile	2	1	TRUE	NA	21.69378828
1510	rs15256	C	T	C	T	0.073237587	0.045009	NA	0.116834	FALSE	FALSE	FALSE	KRSiRb	10	72060790	0.200055	0.035125	outcome	TRUE	reported	textfile	10	73820548	0.016833997	9.46E-06	genus.RuminococcaceaeUCG002.id.11360	TRUE	reported	E77iJn	textfile	2	1	TRUE	NA	18.92751343
1511	rs2265670	C	G	C	G	-0.051240397	-0.00916025	NA	0.534698	FALSE	TRUE	TRUE	KRSiRb	1	190202510	0.683899	0.0224986	outcome	TRUE	reported	textfile	1	190171640	0.010928696	2.99E-06	genus.RuminococcaceaeUCG002.id.11360	TRUE	reported	E77iJn	textfile	2	1	FALSE	NA	21.98306686
1512	rs362417	G	C	G	C	-0.054862993	0.0172431	NA	0.211522	FALSE	TRUE	TRUE	KRSiRb	14	73123188	0.532591	0.0276308	outcome	TRUE	reported	textfile	14	73589896	0.01209839	7.80E-06	genus.RuminococcaceaeUCG002.id.11360	TRUE	reported	E77iJn	textfile	2	1	FALSE	NA	20.56382184
1513	rs55793120	T	C	T	C	0.137396059	-0.0524087	NA	0.0612633	FALSE	FALSE	FALSE	KRSiRb	12	46990335	0.273822	0.0478923	outcome	TRUE	reported	textfile	12	47384118	0.027413962	4.81E-07	genus.RuminococcaceaeUCG002.id.11360	TRUE	reported	E77iJn	textfile	2	1	TRUE	NA	25.11914997
1514	rs57079348	T	G	T	G	-0.07657295	0.0594379	NA	0.0567365	FALSE	FALSE	FALSE	KRSiRb	13	87268195	0.225153	0.0490032	outcome	TRUE	reported	textfile	13	87920450	0.01728195	7.22E-06	genus.RuminococcaceaeUCG002.id.11360	TRUE	reported	E77iJn	textfile	2	1	TRUE	NA	19.63203271
1515	rs6542556	A	G	A	G	0.050974014	-0.0208212	NA	0.38307	FALSE	FALSE	FALSE	KRSiRb	2	120000277	0.370351	0.0232427	outcome	TRUE	reported	textfile	2	120757853	0.011406021	7.86E-06	genus.RuminococcaceaeUCG002.id.11360	TRUE	reported	E77iJn	textfile	2	1	TRUE	NA	19.97235763
1516	rs67746927	C	G	C	G	-0.054237005	-0.00697981	NA	0.528699	FALSE	TRUE	TRUE	KRSiRb	4	12206250	0.759882	0.022837	outcome	TRUE	reported	textfile	4	12207874	0.011035718	9.17E-07	genus.RuminococcaceaeUCG002.id.11360	TRUE	reported	E77iJn	textfile	2	1	FALSE	NA	24.15406388
1517	rs6793778	C	T	C	T	-0.055870572	-0.0302262	NA	0.259665	FALSE	FALSE	FALSE	KRSiRb	3	24003962	0.24091	0.0257745	outcome	TRUE	reported	textfile	3	24045453	0.012525794	9.81E-06	genus.RuminococcaceaeUCG002.id.11360	TRUE	reported	E77iJn	textfile	2	1	TRUE	NA	19.89553882
1518	rs7120052	A	C	A	C	0.062479604	-0.0104684	NA	0.189275	FALSE	FALSE	FALSE	KRSiRb	11	86624417	0.715998	0.0287741	outcome	TRUE	reported	textfile	11	86335459	0.013552314	1.97E-06	genus.RuminococcaceaeUCG002.id.11360	TRUE	reported	E77iJn	textfile	2	1	TRUE	NA	21.25443798
1519	rs7155595	C	A	C	A	0.056992918	-0.00506863	NA	0.301692	FALSE	FALSE	FALSE	KRSiRb	14	77036203	0.836876	0.0246181	outcome	TRUE	reported	textfile	14	77502546	0.011698636	1.15E-06	genus.RuminococcaceaeUCG002.id.11360	TRUE	reported	E77iJn	textfile	2	1	TRUE	NA	23.73402141
1520	rs7249614	A	G	A	G	-0.049277826	-0.01906	NA	0.39193	FALSE	FALSE	FALSE	KRSiRb	19	43133738	0.416567	0.0234616	outcome	TRUE	reported	textfile	19	43637890	0.011080679	9.07E-06	genus.RuminococcaceaeUCG002.id.11360	TRUE	reported	E77iJn	textfile	2	1	TRUE	NA	19.77745166
1521	rs72874194	G	C	G	C	-0.077028853	0.00483838	NA	0.142053	FALSE	TRUE	TRUE	KRSiRb	2	44951691	0.882273	0.0326724	outcome	TRUE	reported	textfile	2	45178830	0.016724954	3.47E-06	genus.RuminococcaceaeUCG002.id.11360	TRUE	reported	E77iJn	textfile	2	1	FALSE	NA	21.21177433
1522	rs7342369	C	A	C	A	-0.052780292	-0.0015204	NA	0.282343	FALSE	FALSE	FALSE	KRSiRb	12	128966785	0.951853	0.0251807	outcome	TRUE	reported	textfile	12	129451330	0.011602332	5.66E-06	genus.RuminococcaceaeUCG002.id.11360	TRUE	reported	E77iJn	textfile	2	1	TRUE	NA	20.69440765
1523	rs76847269	A	G	A	G	0.163508017	-0.0271177	NA	0.0259738	FALSE	FALSE	FALSE	KRSiRb	5	141635384	0.701226	0.0706806	outcome	TRUE	reported	textfile	5	141014951	0.035615077	5.17E-06	genus.RuminococcaceaeUCG002.id.11360	TRUE	reported	E77iJn	textfile	2	1	TRUE	NA	21.07707436
1524	rs77564310	A	C	A	C	-0.071309265	-0.0035466	NA	0.206197	FALSE	FALSE	FALSE	KRSiRb	15	80420842	0.898503	0.027805	outcome	TRUE	reported	textfile	15	80713184	0.014085525	3.29E-07	genus.RuminococcaceaeUCG002.id.11360	TRUE	reported	E77iJn	textfile	2	1	TRUE	NA	25.62983691
1525	rs79016051	C	T	C	T	-0.088774672	0.00589466	NA	0.132365	FALSE	FALSE	FALSE	KRSiRb	1	238775197	0.860305	0.0334951	outcome	TRUE	reported	textfile	1	238938497	0.018942419	2.34E-06	genus.RuminococcaceaeUCG002.id.11360	TRUE	reported	E77iJn	textfile	2	1	TRUE	NA	21.96378962
1526	rs882348	A	G	A	G	-0.079994585	0.00632626	NA	0.118036	FALSE	FALSE	FALSE	KRSiRb	4	23323417	0.855535	0.0347481	outcome	TRUE	reported	textfile	4	23325040	0.017861803	5.45E-06	genus.RuminococcaceaeUCG002.id.11360	TRUE	reported	E77iJn	textfile	2	1	TRUE	NA	20.05721311
2206	rs112893842	T	C	T	C	0.113810202	0.005161	NA	0.0906982	FALSE	FALSE	FALSE	KRSiRb	9	8786663	0.894962	0.03909	outcome	TRUE	reported	textfile	9	8786663	0.023280562	1.45E-06	genus.DefluviitaleaceaeUCG011.id.11287	TRUE	reported	ev35gN	textfile	2	1	TRUE	NA	23.89876551
2207	rs1582238	T	C	T	C	0.080503588	-0.0261165	NA	0.357333	FALSE	FALSE	FALSE	KRSiRb	1	118181062	0.268588	0.0236066	outcome	TRUE	reported	textfile	1	118723685	0.016725672	1.57E-06	genus.DefluviitaleaceaeUCG011.id.11287	TRUE	reported	ev35gN	textfile	2	1	TRUE	NA	23.16665454
2208	rs28696126	A	T	A	T	-0.106502748	-0.0955753	NA	0.126956	FALSE	TRUE	TRUE	KRSiRb	7	80105225	0.00573271	0.034595	outcome	TRUE	reported	textfile	7	79734541	0.023847256	6.63E-06	genus.DefluviitaleaceaeUCG011.id.11287	TRUE	reported	ev35gN	textfile	2	1	FALSE	NA	19.94549411
2209	rs2892880	G	A	G	A	0.081775542	0.0357743	NA	0.249703	FALSE	FALSE	FALSE	KRSiRb	4	119820571	0.169186	0.026021	outcome	TRUE	reported	textfile	4	120741726	0.018168647	6.83E-06	genus.DefluviitaleaceaeUCG011.id.11287	TRUE	reported	ev35gN	textfile	2	1	TRUE	NA	20.2582389
2210	rs4344384	G	T	G	T	0.071597782	0.0309959	NA	0.496324	FALSE	FALSE	FALSE	KRSiRb	10	64647609	0.171003	0.0226415	outcome	TRUE	reported	textfile	10	66407366	0.015630912	4.83E-06	genus.DefluviitaleaceaeUCG011.id.11287	TRUE	reported	ev35gN	textfile	2	1	TRUE	NA	20.98120858
2211	rs4677103	A	G	A	G	0.09779121	0.0314751	NA	0.180952	FALSE	FALSE	FALSE	KRSiRb	3	72158643	0.288674	0.0296645	outcome	TRUE	reported	textfile	3	72207794	0.019726332	9.60E-07	genus.DefluviitaleaceaeUCG011.id.11287	TRUE	reported	ev35gN	textfile	2	1	TRUE	NA	24.57576035
2212	rs55658617	T	C	T	C	0.174368775	0.0261795	NA	0.0357415	FALSE	FALSE	FALSE	KRSiRb	21	40439076	0.664959	0.0604499	outcome	TRUE	reported	textfile	21	41811003	0.036222554	2.15E-06	genus.DefluviitaleaceaeUCG011.id.11287	TRUE	reported	ev35gN	textfile	2	1	TRUE	NA	23.17284176
2213	rs72731813	C	T	C	T	-0.147382972	-0.11467	NA	0.0489281	FALSE	FALSE	FALSE	KRSiRb	4	146493591	0.0289874	0.0525131	outcome	TRUE	reported	textfile	4	147414743	0.029379613	4.33E-07	genus.DefluviitaleaceaeUCG011.id.11287	TRUE	reported	ev35gN	textfile	2	1	TRUE	NA	25.16532122
2214	rs9608282	T	G	T	G	0.14293919	-0.0410639	NA	0.032753	FALSE	FALSE	FALSE	KRSiRb	22	24408113	0.514232	0.0629561	outcome	TRUE	reported	textfile	22	24804081	0.029979298	2.52E-06	genus.DefluviitaleaceaeUCG011.id.11287	TRUE	reported	ev35gN	textfile	2	1	TRUE	NA	22.73315511
2215	rs9725395	A	G	A	G	-0.138339669	-0.00331066	NA	0.11424	FALSE	FALSE	FALSE	KRSiRb	1	84739949	0.925701	0.0355011	outcome	TRUE	reported	textfile	1	85205632	0.029554002	3.52E-06	genus.DefluviitaleaceaeUCG011.id.11287	TRUE	reported	ev35gN	textfile	2	1	TRUE	NA	21.91093284
109	rs10044993	C	A	C	A	0.139546965	0.0251371	NA	0.085328	FALSE	FALSE	FALSE	KRSiRb	5	59128613	0.533557	0.0403754	outcome	TRUE	reported	textfile	5	58424440	0.031674777	8.07E-06	genus.Hungatella.id.11306	TRUE	reported	eWhG4L	textfile	2	1	TRUE	NA	19.40946921
110	rs13128780	T	C	T	C	-0.149725257	0.00770861	NA	0.18867	FALSE	FALSE	FALSE	KRSiRb	4	165137846	0.788944	0.0287976	outcome	TRUE	reported	textfile	4	166058998	0.031277743	1.75E-06	genus.Hungatella.id.11306	TRUE	reported	eWhG4L	textfile	2	1	TRUE	NA	22.91497146
111	rs13249325	T	G	T	G	-0.100022583	0.0213621	NA	0.468999	FALSE	FALSE	FALSE	KRSiRb	8	14996016	0.343313	0.0225424	outcome	TRUE	reported	textfile	8	14853525	0.022588331	9.69E-06	genus.Hungatella.id.11306	TRUE	reported	eWhG4L	textfile	2	1	TRUE	NA	19.6077538
112	rs17092615	G	A	G	A	0.152234676	-0.0385534	NA	0.139081	FALSE	FALSE	FALSE	KRSiRb	14	95507282	0.239366	0.0327675	outcome	TRUE	reported	textfile	14	95973619	0.033786729	7.38E-06	genus.Hungatella.id.11306	TRUE	reported	eWhG4L	textfile	2	1	TRUE	NA	20.30181555
113	rs72759041	G	T	G	T	-0.126025023	-0.0380091	NA	0.208628	FALSE	FALSE	FALSE	KRSiRb	15	89034145	0.171378	0.0277888	outcome	TRUE	reported	textfile	15	89577376	0.028224238	3.86E-06	genus.Hungatella.id.11306	TRUE	reported	eWhG4L	textfile	2	1	TRUE	NA	19.93742742
393	rs10138457	T	C	T	C	-0.113053794	-0.0149807	NA	0.0934433	FALSE	FALSE	FALSE	KRSiRb	14	101991715	0.697925	0.0385981	outcome	TRUE	reported	textfile	14	102458052	0.026193253	7.88E-06	genus.Dialister.id.2183	TRUE	reported	Ex7V6K	textfile	2	1	TRUE	NA	18.62907999
394	rs10938938	G	A	G	A	-0.077351446	-0.0665127	NA	0.156658	FALSE	FALSE	FALSE	KRSiRb	4	23292736	0.0314	0.0309079	outcome	TRUE	reported	textfile	4	23294359	0.017091491	7.37E-06	genus.Dialister.id.2183	TRUE	reported	Ex7V6K	textfile	2	1	TRUE	NA	20.48221744
395	rs11071887	T	C	T	C	0.066240302	0.00483119	NA	0.32331	FALSE	FALSE	FALSE	KRSiRb	15	32662894	0.842221	0.0242708	outcome	TRUE	reported	textfile	15	32955095	0.014631484	5.91E-06	genus.Dialister.id.2183	TRUE	reported	Ex7V6K	textfile	2	1	TRUE	NA	20.49594062
396	rs11166701	G	A	G	A	-0.065530102	-0.0171628	NA	0.510373	FALSE	FALSE	FALSE	KRSiRb	8	137283482	0.447506	0.0225951	outcome	TRUE	reported	textfile	8	138295725	0.013186	5.51E-07	genus.Dialister.id.2183	TRUE	reported	Ex7V6K	textfile	2	1	TRUE	NA	24.69764507
397	rs2314294	T	C	T	C	0.086593192	0.0278237	NA	0.134877	FALSE	FALSE	FALSE	KRSiRb	16	9243005	0.399756	0.0330425	outcome	TRUE	reported	textfile	16	9336862	0.019371895	8.08E-06	genus.Dialister.id.2183	TRUE	reported	Ex7V6K	textfile	2	1	TRUE	NA	19.98127905
398	rs2435610	A	C	A	C	0.064713149	0.0215568	NA	0.250605	FALSE	FALSE	FALSE	KRSiRb	7	151192947	0.406643	0.0259778	outcome	TRUE	reported	textfile	7	150890034	0.014331424	5.93E-06	genus.Dialister.id.2183	TRUE	reported	Ex7V6K	textfile	2	1	TRUE	NA	20.38949066
399	rs4747450	C	A	C	A	0.066850856	-0.0464023	NA	0.224087	FALSE	FALSE	FALSE	KRSiRb	10	22910724	0.0870743	0.0271194	outcome	TRUE	reported	textfile	10	23199653	0.014768536	5.84E-06	genus.Dialister.id.2183	TRUE	reported	Ex7V6K	textfile	2	1	TRUE	NA	20.48986294
400	rs4753063	G	A	G	A	-0.059629704	0.020327	NA	0.448336	FALSE	FALSE	FALSE	KRSiRb	11	92533963	0.369279	0.0226403	outcome	TRUE	reported	textfile	11	92267129	0.013005185	4.86E-06	genus.Dialister.id.2183	TRUE	reported	Ex7V6K	textfile	2	1	TRUE	NA	21.0228813
401	rs517089	T	A	T	A	0.076227029	0.0733237	NA	0.16902	FALSE	TRUE	TRUE	KRSiRb	11	10945739	0.0141912	0.0298989	outcome	TRUE	reported	textfile	11	10967286	0.017041108	5.14E-06	genus.Dialister.id.2183	TRUE	reported	Ex7V6K	textfile	2	1	FALSE	NA	20.00885922
402	rs75416973	A	G	A	G	0.072722304	-0.0365421	NA	0.223312	FALSE	FALSE	FALSE	KRSiRb	1	172840493	0.177593	0.0271043	outcome	TRUE	reported	textfile	1	172809633	0.016450983	9.46E-06	genus.Dialister.id.2183	TRUE	reported	Ex7V6K	textfile	2	1	TRUE	NA	19.54121453
403	rs764177	C	A	C	A	-0.060145359	-0.012065	NA	0.365307	FALSE	FALSE	FALSE	KRSiRb	3	45767957	0.608819	0.0235754	outcome	TRUE	reported	textfile	3	45809449	0.013536587	9.61E-06	genus.Dialister.id.2183	TRUE	reported	Ex7V6K	textfile	2	1	TRUE	NA	19.74176079
404	rs76680460	G	A	G	A	-0.16129611	0.0358049	NA	0.0431657	FALSE	FALSE	FALSE	KRSiRb	9	25447082	0.521335	0.0558326	outcome	TRUE	reported	textfile	9	25447080	0.036433211	8.19E-06	genus.Dialister.id.2183	TRUE	reported	Ex7V6K	textfile	2	1	TRUE	NA	19.59985639
2433	rs11671100	A	C	A	C	-0.160034432	0.00780147	NA	0.205223	FALSE	FALSE	FALSE	KRSiRb	19	711637	0.780912	0.0280497	outcome	TRUE	reported	textfile	19	711637	0.034947236	4.08E-06	family.Victivallaceae.id.2255	TRUE	reported	F0tFL8	textfile	2	1	TRUE	NA	20.97013373
2434	rs11764871	G	T	G	T	0.12709902	-0.0167465	NA	0.305361	FALSE	FALSE	FALSE	KRSiRb	7	147111885	0.494562	0.0245165	outcome	TRUE	reported	textfile	7	146808977	0.025655983	7.49E-07	family.Victivallaceae.id.2255	TRUE	reported	F0tFL8	textfile	2	1	TRUE	NA	24.54183803
2435	rs2546105	A	T	A	T	0.126643495	-0.0371756	NA	0.247525	FALSE	TRUE	TRUE	KRSiRb	5	95356735	0.155738	0.0261883	outcome	TRUE	reported	textfile	5	94692439	0.025711059	1.03E-06	family.Victivallaceae.id.2255	TRUE	reported	F0tFL8	textfile	2	1	FALSE	NA	24.2619579
2436	rs2944282	T	C	T	C	-0.124196623	-0.0195791	NA	0.279307	FALSE	FALSE	FALSE	KRSiRb	7	57530097	0.436549	0.0251649	outcome	TRUE	reported	textfile	7	57589803	0.025702577	1.57E-06	family.Victivallaceae.id.2255	TRUE	reported	F0tFL8	textfile	2	1	TRUE	NA	23.34888987
2437	rs34962571	A	C	A	C	-0.186945459	-0.025193	NA	0.101283	FALSE	FALSE	FALSE	KRSiRb	12	130618711	0.501556	0.0374872	outcome	TRUE	reported	textfile	12	131103256	0.04184118	6.25E-06	family.Victivallaceae.id.2255	TRUE	reported	F0tFL8	textfile	2	1	TRUE	NA	19.96282469
2438	rs4396289	C	T	C	T	-0.152917575	-0.0384581	NA	0.130625	FALSE	FALSE	FALSE	KRSiRb	11	9295183	0.250002	0.0334319	outcome	TRUE	reported	textfile	11	9316730	0.028852532	1.54E-07	family.Victivallaceae.id.2255	TRUE	reported	F0tFL8	textfile	2	1	TRUE	NA	28.08968971
2439	rs61702987	T	C	T	C	0.145501293	-0.029309	NA	0.109842	FALSE	FALSE	FALSE	KRSiRb	2	30988791	0.415169	0.0359694	outcome	TRUE	reported	textfile	2	31211657	0.030000733	3.08E-06	family.Victivallaceae.id.2255	TRUE	reported	F0tFL8	textfile	2	1	TRUE	NA	23.52176863
2440	rs62570196	C	T	C	T	-0.246101492	0.0558445	NA	0.0422992	FALSE	FALSE	FALSE	KRSiRb	9	108323890	0.313739	0.0554339	outcome	TRUE	reported	textfile	9	111086170	0.048307716	2.70E-07	family.Victivallaceae.id.2255	TRUE	reported	F0tFL8	textfile	2	1	TRUE	NA	25.95347316
2441	rs6545794	A	G	A	G	-0.19778562	-0.0760844	NA	0.119875	FALSE	FALSE	FALSE	KRSiRb	2	60257774	0.0276312	0.0345449	outcome	TRUE	reported	textfile	2	60484909	0.041049541	5.97E-07	family.Victivallaceae.id.2255	TRUE	reported	F0tFL8	textfile	2	1	TRUE	NA	23.21522063
2442	rs67832247	C	T	C	T	-0.123489124	0.022503	NA	0.337905	FALSE	FALSE	FALSE	KRSiRb	2	2645700	0.352854	0.0242211	outcome	TRUE	reported	textfile	2	2649472	0.026669507	3.24E-06	family.Victivallaceae.id.2255	TRUE	reported	F0tFL8	textfile	2	1	TRUE	NA	21.44013149
2443	rs7077363	G	A	G	A	0.14894216	0.0482705	NA	0.163522	FALSE	FALSE	FALSE	KRSiRb	10	93527197	0.114592	0.0305919	outcome	TRUE	reported	textfile	10	95286954	0.031836622	2.83E-06	family.Victivallaceae.id.2255	TRUE	reported	F0tFL8	textfile	2	1	TRUE	NA	21.88675284
2444	rs7314815	G	A	G	A	0.101087856	-0.0101895	NA	0.552725	FALSE	FALSE	FALSE	KRSiRb	12	102131269	0.653877	0.022725	outcome	TRUE	reported	textfile	12	102525047	0.02255936	6.40E-06	family.Victivallaceae.id.2255	TRUE	reported	F0tFL8	textfile	2	1	TRUE	NA	20.07910828
2445	rs7627405	C	T	C	T	-0.134158069	-0.0206109	NA	0.203359	FALSE	FALSE	FALSE	KRSiRb	3	9926871	0.46863	0.0284402	outcome	TRUE	reported	textfile	3	9968555	0.030142747	8.19E-06	family.Victivallaceae.id.2255	TRUE	reported	F0tFL8	textfile	2	1	TRUE	NA	19.80924578
2446	rs7860510	G	C	G	C	0.164855226	-0.0117657	NA	0.076672	FALSE	TRUE	TRUE	KRSiRb	9	91366514	0.781043	0.0423286	outcome	TRUE	reported	textfile	9	94128796	0.037512763	9.60E-06	family.Victivallaceae.id.2255	TRUE	reported	F0tFL8	textfile	2	1	FALSE	NA	19.31289288
2361	rs11597105	A	G	A	G	0.114672834	-0.00540989	NA	0.196601	FALSE	FALSE	FALSE	KRSiRb	10	6470619	0.84906	0.0284255	outcome	TRUE	reported	textfile	10	6512581	0.025065269	6.95E-06	genus..Ruminococcusgnavusgroup.id.14376	TRUE	reported	F6VwZb	textfile	2	1	TRUE	NA	20.9303433
2362	rs11864644	T	C	T	C	-0.139803729	0.0152595	NA	0.115721	FALSE	FALSE	FALSE	KRSiRb	16	383078	0.669279	0.035725	outcome	TRUE	reported	textfile	16	433078	0.031825335	5.01E-06	genus..Ruminococcusgnavusgroup.id.14376	TRUE	reported	F6VwZb	textfile	2	1	TRUE	NA	19.29707761
2363	rs12136548	C	T	C	T	0.090194566	-0.0248448	NA	0.287008	FALSE	FALSE	FALSE	KRSiRb	1	114625476	0.318541	0.024908	outcome	TRUE	reported	textfile	1	115168097	0.019647574	3.10E-06	genus..Ruminococcusgnavusgroup.id.14376	TRUE	reported	F6VwZb	textfile	2	1	TRUE	NA	21.07380126
2364	rs12989336	G	A	G	A	-0.084686061	0.0124246	NA	0.279266	FALSE	FALSE	FALSE	KRSiRb	2	36032198	0.620496	0.0250928	outcome	TRUE	reported	textfile	2	36259341	0.01879361	7.12E-06	genus..Ruminococcusgnavusgroup.id.14376	TRUE	reported	F6VwZb	textfile	2	1	TRUE	NA	20.30502112
2365	rs13163520	G	A	G	A	-0.127377481	0.0294811	NA	0.183687	FALSE	FALSE	FALSE	KRSiRb	5	18662577	0.311504	0.0291294	outcome	TRUE	reported	textfile	5	18662686	0.023388325	5.61E-08	genus..Ruminococcusgnavusgroup.id.14376	TRUE	reported	F6VwZb	textfile	2	1	TRUE	NA	29.66108763
2366	rs2909242	C	A	C	A	-0.090996476	0.0160675	NA	0.330692	FALSE	FALSE	FALSE	KRSiRb	8	128212434	0.504993	0.0241017	outcome	TRUE	reported	textfile	8	129224680	0.018351012	7.41E-07	genus..Ruminococcusgnavusgroup.id.14376	TRUE	reported	F6VwZb	textfile	2	1	TRUE	NA	24.58833431
2367	rs3124783	A	G	A	G	-0.115989721	-0.0446108	NA	0.128768	FALSE	FALSE	FALSE	KRSiRb	9	132963204	0.186265	0.0337524	outcome	TRUE	reported	textfile	9	135838591	0.02490991	2.67E-06	genus..Ruminococcusgnavusgroup.id.14376	TRUE	reported	F6VwZb	textfile	2	1	TRUE	NA	21.68176788
2368	rs4388134	C	T	C	T	-0.090499668	0.0244976	NA	0.278964	FALSE	FALSE	FALSE	KRSiRb	4	189189556	0.330802	0.0251903	outcome	TRUE	reported	textfile	4	190110710	0.020354415	9.12E-06	genus..Ruminococcusgnavusgroup.id.14376	TRUE	reported	F6VwZb	textfile	2	1	TRUE	NA	19.76863678
2369	rs62167033	T	C	T	C	0.185289033	0.0282757	NA	0.0410399	FALSE	FALSE	FALSE	KRSiRb	2	143942440	0.615612	0.0563172	outcome	TRUE	reported	textfile	2	144700007	0.039629529	3.50E-06	genus..Ruminococcusgnavusgroup.id.14376	TRUE	reported	F6VwZb	textfile	2	1	TRUE	NA	21.86057636
2370	rs78399089	T	C	T	C	0.144444798	-0.0197909	NA	0.115521	FALSE	FALSE	FALSE	KRSiRb	3	146572523	0.577119	0.0354931	outcome	TRUE	reported	textfile	3	146290310	0.032661769	6.63E-06	genus..Ruminococcusgnavusgroup.id.14376	TRUE	reported	F6VwZb	textfile	2	1	TRUE	NA	19.55799838
2371	rs934940	A	C	A	C	-0.105044905	0.025422	NA	0.133167	FALSE	FALSE	FALSE	KRSiRb	2	121338442	0.443861	0.0332015	outcome	TRUE	reported	textfile	2	122096018	0.022958834	2.74E-06	genus..Ruminococcusgnavusgroup.id.14376	TRUE	reported	F6VwZb	textfile	2	1	TRUE	NA	20.93390887
1335	rs10841473	G	C	G	C	-0.058376469	0.0134478	NA	0.232093	FALSE	TRUE	TRUE	KRSiRb	12	20225977	0.613248	0.0266059	outcome	TRUE	reported	textfile	12	20378911	0.012335331	2.59E-06	class.Actinobacteria.id.419	TRUE	reported	f8W7kn	textfile	2	1	FALSE	NA	22.39618414
1336	rs11655079	T	C	T	C	-0.056067443	-0.0275237	NA	0.186351	FALSE	FALSE	FALSE	KRSiRb	17	77352593	0.34066	0.0288853	outcome	TRUE	reported	textfile	17	75348675	0.01242856	5.93E-06	class.Actinobacteria.id.419	TRUE	reported	f8W7kn	textfile	2	1	TRUE	NA	20.35072445
1337	rs11745923	G	T	G	T	0.056375863	0.0157092	NA	0.393151	FALSE	FALSE	FALSE	KRSiRb	5	475293	0.497267	0.0231427	outcome	TRUE	reported	textfile	5	475408	0.011552908	1.58E-06	class.Actinobacteria.id.419	TRUE	reported	f8W7kn	textfile	2	1	TRUE	NA	23.81243329
1338	rs12049045	A	G	A	G	0.05104521	0.000917112	NA	0.383001	FALSE	FALSE	FALSE	KRSiRb	1	114122863	0.96842	0.0231649	outcome	TRUE	reported	textfile	1	114665485	0.01143249	8.63E-06	class.Actinobacteria.id.419	TRUE	reported	f8W7kn	textfile	2	1	TRUE	NA	19.93555493
1339	rs12899991	A	T	A	T	0.071992324	-0.0190133	NA	0.242814	FALSE	TRUE	TRUE	KRSiRb	15	48916795	0.474569	0.0265896	outcome	TRUE	reported	textfile	15	49208992	0.015466108	4.03E-06	class.Actinobacteria.id.419	TRUE	reported	f8W7kn	textfile	2	1	FALSE	NA	21.66757506
1340	rs134366	G	A	G	A	0.111876589	-0.00477027	NA	0.07006	FALSE	FALSE	FALSE	KRSiRb	22	35171362	0.913492	0.0439112	outcome	TRUE	reported	textfile	22	35567355	0.023500975	1.50E-06	class.Actinobacteria.id.419	TRUE	reported	f8W7kn	textfile	2	1	TRUE	NA	22.66244027
1341	rs1376754	G	A	G	A	0.050924155	0.0108378	NA	0.494379	FALSE	FALSE	FALSE	KRSiRb	2	160755458	0.630263	0.0225151	outcome	TRUE	reported	textfile	2	161611969	0.011250292	6.71E-06	class.Actinobacteria.id.419	TRUE	reported	f8W7kn	textfile	2	1	TRUE	NA	20.48896749
1342	rs1515761	T	C	T	C	0.076231731	0.00768673	NA	0.074777	FALSE	FALSE	FALSE	KRSiRb	10	124421463	0.858179	0.0430164	outcome	TRUE	reported	textfile	10	126110032	0.016988402	4.96E-06	class.Actinobacteria.id.419	TRUE	reported	f8W7kn	textfile	2	1	TRUE	NA	20.13568944
1343	rs182549	C	T	C	T	0.111489458	-0.0473647	NA	0.398866	FALSE	FALSE	FALSE	KRSiRb	2	135859184	0.0424483	0.0233428	outcome	TRUE	reported	textfile	2	136616754	0.012065989	3.79E-20	class.Actinobacteria.id.419	TRUE	reported	f8W7kn	textfile	2	1	TRUE	NA	85.37717061
1344	rs4945008	A	G	A	G	0.054074066	0.0430905	NA	0.39206	FALSE	FALSE	FALSE	KRSiRb	11	71510202	0.0628825	0.0231667	outcome	TRUE	reported	textfile	11	71221248	0.012139345	5.39E-06	class.Actinobacteria.id.419	TRUE	reported	f8W7kn	textfile	2	1	TRUE	NA	19.84209593
1345	rs6660520	A	G	A	G	0.071148271	-0.0160645	NA	0.272067	FALSE	FALSE	FALSE	KRSiRb	1	206830208	0.526281	0.0253506	outcome	TRUE	reported	textfile	1	207003553	0.013449539	1.11E-07	class.Actinobacteria.id.419	TRUE	reported	f8W7kn	textfile	2	1	TRUE	NA	27.98426495
1346	rs72767435	T	C	T	C	-0.126352156	-0.118892	NA	0.0548606	FALSE	FALSE	FALSE	KRSiRb	15	94309566	0.0171502	0.0498819	outcome	TRUE	reported	textfile	15	94852795	0.027362598	2.57E-06	class.Actinobacteria.id.419	TRUE	reported	f8W7kn	textfile	2	1	TRUE	NA	21.32311522
1347	rs7322849	T	C	T	C	0.094446681	0.0130232	NA	0.0907048	FALSE	FALSE	FALSE	KRSiRb	13	112205515	0.742156	0.039584	outcome	TRUE	reported	textfile	13	112859829	0.019297598	6.21E-07	class.Actinobacteria.id.419	TRUE	reported	f8W7kn	textfile	2	1	TRUE	NA	23.9533848
1348	rs7700479	T	A	T	A	-0.076965305	0.0331336	NA	0.106707	FALSE	TRUE	TRUE	KRSiRb	5	18019440	0.36513	0.0365861	outcome	TRUE	reported	textfile	5	18019549	0.017393272	8.62E-06	class.Actinobacteria.id.419	TRUE	reported	f8W7kn	textfile	2	1	FALSE	NA	19.58066387
1349	rs80083040	T	G	T	G	0.155783797	0.0169726	NA	0.0447734	FALSE	FALSE	FALSE	KRSiRb	8	64742287	0.757895	0.0550615	outcome	TRUE	reported	textfile	8	65654844	0.034801661	8.62E-06	class.Actinobacteria.id.419	TRUE	reported	f8W7kn	textfile	2	1	TRUE	NA	20.03755029
1350	rs8047955	A	G	A	G	0.05758155	-0.0188861	NA	0.328734	FALSE	FALSE	FALSE	KRSiRb	16	81743163	0.431489	0.0240083	outcome	TRUE	reported	textfile	16	81776768	0.011676216	8.34E-07	class.Actinobacteria.id.419	TRUE	reported	f8W7kn	textfile	2	1	TRUE	NA	24.31993789
1351	rs857444	C	T	C	T	0.050955263	-0.0178224	NA	0.369872	FALSE	FALSE	FALSE	KRSiRb	6	14617360	0.447211	0.0234483	outcome	TRUE	reported	textfile	6	14617591	0.011539048	8.92E-06	class.Actinobacteria.id.419	TRUE	reported	f8W7kn	textfile	2	1	TRUE	NA	19.50015822
1352	rs961091	G	A	G	A	0.050125533	-0.00830422	NA	0.371568	FALSE	FALSE	FALSE	KRSiRb	7	96025406	0.72263	0.0233957	outcome	TRUE	reported	textfile	7	95654718	0.01125498	8.68E-06	class.Actinobacteria.id.419	TRUE	reported	f8W7kn	textfile	2	1	TRUE	NA	19.83483317
1386	rs10873449	T	C	T	C	0.06548432	0.0220666	NA	0.192324	FALSE	FALSE	FALSE	KRSiRb	14	94164394	0.441374	0.0286627	outcome	TRUE	reported	textfile	14	94630731	0.01439735	4.11E-06	genus.RuminococcaceaeUCG005.id.11363	TRUE	reported	fL4rdJ	textfile	2	1	TRUE	NA	20.68757184
1387	rs10937802	G	A	G	A	0.075581108	0.0542612	NA	0.120311	FALSE	FALSE	FALSE	KRSiRb	4	7300617	0.118867	0.034793	outcome	TRUE	reported	textfile	4	7302344	0.016822622	8.17E-06	genus.RuminococcaceaeUCG005.id.11363	TRUE	reported	fL4rdJ	textfile	2	1	TRUE	NA	20.18548252
1388	rs10950694	T	C	T	C	0.057762846	-0.00651556	NA	0.358892	FALSE	FALSE	FALSE	KRSiRb	7	17986981	0.781849	0.0235296	outcome	TRUE	reported	textfile	7	18026604	0.011412014	4.30E-07	genus.RuminococcaceaeUCG005.id.11363	TRUE	reported	fL4rdJ	textfile	2	1	TRUE	NA	25.61961354
1389	rs114279581	A	G	A	G	-0.146604207	-0.000357677	NA	0.0757718	FALSE	FALSE	FALSE	KRSiRb	2	197257633	0.993287	0.0425133	outcome	TRUE	reported	textfile	2	198122357	0.031603425	3.22E-06	genus.RuminococcaceaeUCG005.id.11363	TRUE	reported	fL4rdJ	textfile	2	1	TRUE	NA	21.51912277
1390	rs12288512	A	G	A	G	0.066635035	-0.0478156	NA	0.240685	FALSE	FALSE	FALSE	KRSiRb	11	27726124	0.0695505	0.0263472	outcome	TRUE	reported	textfile	11	27747671	0.014435565	3.10E-06	genus.RuminococcaceaeUCG005.id.11363	TRUE	reported	fL4rdJ	textfile	2	1	TRUE	NA	21.30775464
1391	rs12458218	T	C	T	C	0.067732182	-0.0359861	NA	0.179804	FALSE	FALSE	FALSE	KRSiRb	18	24995907	0.220133	0.0293483	outcome	TRUE	reported	textfile	18	22575871	0.014452491	2.41E-06	genus.RuminococcaceaeUCG005.id.11363	TRUE	reported	fL4rdJ	textfile	2	1	TRUE	NA	21.9636603
1392	rs2893871	G	A	G	A	-0.073643982	-0.0687591	NA	0.110768	FALSE	FALSE	FALSE	KRSiRb	10	60903023	0.0555943	0.0359204	outcome	TRUE	reported	textfile	10	62662781	0.015547986	3.54E-06	genus.RuminococcaceaeUCG005.id.11363	TRUE	reported	fL4rdJ	textfile	2	1	TRUE	NA	22.43500882
1393	rs34781347	G	A	G	A	0.188684782	0.00636768	NA	0.0709595	FALSE	FALSE	FALSE	KRSiRb	20	16332206	0.8854	0.0441807	outcome	TRUE	reported	textfile	20	16312851	0.03864836	6.05E-07	genus.RuminococcaceaeUCG005.id.11363	TRUE	reported	fL4rdJ	textfile	2	1	TRUE	NA	23.83480533
1394	rs35166120	C	G	C	G	-0.068615325	-0.0138925	NA	0.222506	FALSE	TRUE	TRUE	KRSiRb	8	3242205	0.60996	0.0272331	outcome	TRUE	reported	textfile	8	3099727	0.014625203	3.75E-06	genus.RuminococcaceaeUCG005.id.11363	TRUE	reported	fL4rdJ	textfile	2	1	FALSE	NA	22.01093259
1395	rs394449	A	T	A	T	0.069290871	0.0168697	NA	0.133551	FALSE	TRUE	TRUE	KRSiRb	17	7131256	0.612053	0.033264	outcome	TRUE	reported	textfile	17	7034575	0.014871206	2.60E-06	genus.RuminococcaceaeUCG005.id.11363	TRUE	reported	fL4rdJ	textfile	2	1	FALSE	NA	21.70999192
1396	rs55793120	T	C	T	C	0.121547709	-0.0524087	NA	0.0612633	FALSE	FALSE	FALSE	KRSiRb	12	46990335	0.273822	0.0478923	outcome	TRUE	reported	textfile	12	47384118	0.0279546	7.37E-06	genus.RuminococcaceaeUCG005.id.11363	TRUE	reported	fL4rdJ	textfile	2	1	TRUE	NA	18.90544874
1397	rs60081663	C	G	C	G	0.158081538	0.0192279	NA	0.0311922	FALSE	TRUE	TRUE	KRSiRb	5	32754979	0.766057	0.0646238	outcome	TRUE	reported	textfile	5	32755085	0.031958601	9.28E-07	genus.RuminococcaceaeUCG005.id.11363	TRUE	reported	fL4rdJ	textfile	2	1	FALSE	NA	24.46734163
1398	rs72776570	C	A	C	A	0.087067007	0.0469163	NA	0.0964853	FALSE	FALSE	FALSE	KRSiRb	10	4198714	0.221931	0.0384116	outcome	TRUE	reported	textfile	10	4240906	0.019717899	5.36E-06	genus.RuminococcaceaeUCG005.id.11363	TRUE	reported	fL4rdJ	textfile	2	1	TRUE	NA	19.49781546
1399	rs7449320	C	A	C	A	0.059916334	-0.00527061	NA	0.231321	FALSE	FALSE	FALSE	KRSiRb	5	154623531	0.844046	0.0267923	outcome	TRUE	reported	textfile	5	154003091	0.013083635	4.81E-06	genus.RuminococcaceaeUCG005.id.11363	TRUE	reported	fL4rdJ	textfile	2	1	TRUE	NA	20.97169951
1400	rs7555878	A	G	A	G	0.058667737	0.00528013	NA	0.246646	FALSE	FALSE	FALSE	KRSiRb	1	187936903	0.839493	0.0260694	outcome	TRUE	reported	textfile	1	187906034	0.012527736	2.81E-06	genus.RuminococcaceaeUCG005.id.11363	TRUE	reported	fL4rdJ	textfile	2	1	TRUE	NA	21.93075015
1401	rs7586445	G	A	G	A	0.07823492	-0.00709464	NA	0.130077	FALSE	FALSE	FALSE	KRSiRb	2	238600389	0.831854	0.0334142	outcome	TRUE	reported	textfile	2	239509030	0.017645763	8.81E-06	genus.RuminococcaceaeUCG005.id.11363	TRUE	reported	fL4rdJ	textfile	2	1	TRUE	NA	19.65714321
1402	rs898577	T	C	T	C	-0.12301218	0.0260321	NA	0.057283	FALSE	FALSE	FALSE	KRSiRb	15	68413358	0.59422	0.0488654	outcome	TRUE	reported	textfile	15	68705697	0.028667054	7.46E-06	genus.RuminococcaceaeUCG005.id.11363	TRUE	reported	fL4rdJ	textfile	2	1	TRUE	NA	18.41323522
1232	rs10827477	A	G	A	G	-0.054738653	-0.0218739	NA	0.349	FALSE	FALSE	FALSE	KRSiRb	10	34973660	0.357446	0.0237697	outcome	TRUE	reported	textfile	10	35262588	0.011516344	2.19E-06	genus.Ruminiclostridium5.id.11355	TRUE	reported	FUAzUA	textfile	2	1	TRUE	NA	22.59222238
1233	rs113753996	T	C	T	C	0.082068892	-0.0840064	NA	0.181049	FALSE	FALSE	FALSE	KRSiRb	5	32477558	0.00458321	0.0296324	outcome	TRUE	reported	textfile	5	32477664	0.017446254	3.99E-06	genus.Ruminiclostridium5.id.11355	TRUE	reported	FUAzUA	textfile	2	1	TRUE	NA	22.12853985
1234	rs1223978	T	C	T	C	0.048416888	0.0305512	NA	0.466401	FALSE	FALSE	FALSE	KRSiRb	13	108122814	0.179741	0.022773	outcome	TRUE	reported	textfile	13	108775162	0.010825421	8.16E-06	genus.Ruminiclostridium5.id.11355	TRUE	reported	FUAzUA	textfile	2	1	TRUE	NA	20.00341538
1235	rs1492620	T	C	T	C	-0.083050484	-0.0380332	NA	0.130434	FALSE	FALSE	FALSE	KRSiRb	6	50438207	0.262704	0.0339575	outcome	TRUE	reported	textfile	6	50405920	0.018007297	3.53E-06	genus.Ruminiclostridium5.id.11355	TRUE	reported	FUAzUA	textfile	2	1	TRUE	NA	21.27096928
1236	rs2286384	G	C	G	C	-0.051881398	0.0234918	NA	0.506646	FALSE	TRUE	TRUE	KRSiRb	12	1781877	0.297425	0.0225456	outcome	TRUE	reported	textfile	12	1891043	0.010748225	1.44E-06	genus.Ruminiclostridium5.id.11355	TRUE	reported	FUAzUA	textfile	2	1	FALSE	NA	23.29967385
1237	rs243585	C	G	C	G	-0.058593933	0.000755765	NA	0.284769	FALSE	TRUE	TRUE	KRSiRb	21	17779623	0.976193	0.0253258	outcome	TRUE	reported	textfile	21	19151940	0.012101692	1.33E-06	genus.Ruminiclostridium5.id.11355	TRUE	reported	FUAzUA	textfile	2	1	FALSE	NA	23.44299577
1238	rs2482038	C	A	C	A	0.051899121	0.00660331	NA	0.40174	FALSE	FALSE	FALSE	KRSiRb	10	12793086	0.773539	0.0229482	outcome	TRUE	reported	textfile	10	12835085	0.010877683	1.70E-06	genus.Ruminiclostridium5.id.11355	TRUE	reported	FUAzUA	textfile	2	1	TRUE	NA	22.76392825
1239	rs2791343	T	C	T	C	0.051717025	-0.0199283	NA	0.397714	FALSE	FALSE	FALSE	KRSiRb	8	130303784	0.386386	0.0230068	outcome	TRUE	reported	textfile	8	131316030	0.011336879	5.54E-06	genus.Ruminiclostridium5.id.11355	TRUE	reported	FUAzUA	textfile	2	1	TRUE	NA	20.81038169
1240	rs2801960	C	G	C	G	0.052097504	0.0409501	NA	0.295332	FALSE	TRUE	TRUE	KRSiRb	1	41413008	0.0974339	0.0247071	outcome	TRUE	reported	textfile	1	41878680	0.011511124	6.21E-06	genus.Ruminiclostridium5.id.11355	TRUE	reported	FUAzUA	textfile	2	1	FALSE	NA	20.48322657
1241	rs2833828	G	A	G	A	0.048961687	-0.0179382	NA	0.412303	FALSE	FALSE	FALSE	KRSiRb	21	32439578	0.434347	0.0229455	outcome	TRUE	reported	textfile	21	33811886	0.010870209	6.82E-06	genus.Ruminiclostridium5.id.11355	TRUE	reported	FUAzUA	textfile	2	1	TRUE	NA	20.28789357
1242	rs4955951	A	G	A	G	-0.07137494	-0.0285656	NA	0.117308	FALSE	FALSE	FALSE	KRSiRb	3	55209503	0.413744	0.0349502	outcome	TRUE	reported	textfile	3	55243531	0.01658264	9.96E-06	genus.Ruminiclostridium5.id.11355	TRUE	reported	FUAzUA	textfile	2	1	TRUE	NA	18.52610697
1243	rs6121460	G	A	G	A	0.09329552	-0.0420643	NA	0.0823891	FALSE	FALSE	FALSE	KRSiRb	20	61718449	0.314736	0.0418411	outcome	TRUE	reported	textfile	20	60293505	0.019920597	2.64E-06	genus.Ruminiclostridium5.id.11355	TRUE	reported	FUAzUA	textfile	2	1	TRUE	NA	21.93395156
1244	rs73002572	G	C	G	C	0.181547526	-0.045824	NA	0.11673	FALSE	TRUE	TRUE	KRSiRb	2	103139512	0.199223	0.0356949	outcome	TRUE	reported	textfile	2	103755970	0.041407845	8.82E-06	genus.Ruminiclostridium5.id.11355	TRUE	reported	FUAzUA	textfile	2	1	FALSE	NA	19.22274532
1245	rs79968837	A	G	A	G	-0.095031084	0.0549722	NA	0.05112	FALSE	FALSE	FALSE	KRSiRb	20	42549316	0.275665	0.0504281	outcome	TRUE	reported	textfile	20	41177956	0.019350746	1.15E-06	genus.Ruminiclostridium5.id.11355	TRUE	reported	FUAzUA	textfile	2	1	TRUE	NA	24.11770294
1246	rs8053158	A	G	A	G	-0.074054329	0.0140235	NA	0.121158	FALSE	FALSE	FALSE	KRSiRb	16	86736303	0.684263	0.0344852	outcome	TRUE	reported	textfile	16	86769909	0.015915101	5.90E-06	genus.Ruminiclostridium5.id.11355	TRUE	reported	FUAzUA	textfile	2	1	TRUE	NA	21.6512066
1897	rs11160353	T	A	T	A	-0.069175564	0.00951189	NA	0.409467	FALSE	TRUE	TRUE	KRSiRb	14	96650567	0.677259	0.0228538	outcome	TRUE	reported	textfile	14	97116904	0.014728505	2.70E-06	genus.Desulfovibrio.id.3173	TRUE	reported	fxS3SO	textfile	2	1	FALSE	NA	22.05911498
1898	rs12031543	T	C	T	C	-0.127184982	0.00714634	NA	0.139587	FALSE	FALSE	FALSE	KRSiRb	1	68198632	0.828544	0.032998	outcome	TRUE	reported	textfile	1	68664315	0.028188722	6.55E-06	genus.Desulfovibrio.id.3173	TRUE	reported	fxS3SO	textfile	2	1	TRUE	NA	20.35733355
1899	rs13066142	G	A	G	A	0.11914059	-0.0141829	NA	0.0914667	FALSE	FALSE	FALSE	KRSiRb	3	67428549	0.717414	0.0391885	outcome	TRUE	reported	textfile	3	67478973	0.025089055	3.79E-06	genus.Desulfovibrio.id.3173	TRUE	reported	fxS3SO	textfile	2	1	TRUE	NA	22.55022533
1900	rs16863365	A	G	A	G	0.109402491	0.0192673	NA	0.0471343	FALSE	FALSE	FALSE	KRSiRb	2	197225187	0.717381	0.0532305	outcome	TRUE	reported	textfile	2	198089911	0.022696375	1.79E-06	genus.Desulfovibrio.id.3173	TRUE	reported	fxS3SO	textfile	2	1	TRUE	NA	23.23493299
1901	rs2032031	A	G	A	G	-0.065493057	0.0168918	NA	0.5052	FALSE	FALSE	FALSE	KRSiRb	10	128372006	0.452239	0.0224718	outcome	TRUE	reported	textfile	10	130170270	0.014868084	9.14E-06	genus.Desulfovibrio.id.3173	TRUE	reported	fxS3SO	textfile	2	1	TRUE	NA	19.40351955
1902	rs2590913	G	A	G	A	0.154495517	-0.00968741	NA	0.054111	FALSE	FALSE	FALSE	KRSiRb	13	63690313	0.847097	0.0502397	outcome	TRUE	reported	textfile	13	64264446	0.033939625	6.65E-06	genus.Desulfovibrio.id.3173	TRUE	reported	fxS3SO	textfile	2	1	TRUE	NA	20.72133276
1903	rs2853179	C	T	C	T	0.081197078	0.0353356	NA	0.229006	FALSE	FALSE	FALSE	KRSiRb	8	104449819	0.19065	0.0270014	outcome	TRUE	reported	textfile	8	105462047	0.017423443	2.42E-06	genus.Desulfovibrio.id.3173	TRUE	reported	fxS3SO	textfile	2	1	TRUE	NA	21.7176507
1904	rs4797774	G	A	G	A	0.21258194	-0.0808511	NA	0.043028	FALSE	FALSE	FALSE	KRSiRb	18	13447996	0.157588	0.0572101	outcome	TRUE	reported	textfile	18	13447995	0.04700444	5.64E-06	genus.Desulfovibrio.id.3173	TRUE	reported	fxS3SO	textfile	2	1	TRUE	NA	20.45384527
1905	rs6580353	T	C	T	C	0.0770979	-0.0265651	NA	0.202946	FALSE	FALSE	FALSE	KRSiRb	5	140031102	0.348949	0.0283625	outcome	TRUE	reported	textfile	5	139410687	0.016973529	4.94E-06	genus.Desulfovibrio.id.3173	TRUE	reported	fxS3SO	textfile	2	1	TRUE	NA	20.63197506
1906	rs72647089	T	G	T	G	-0.10659436	0.025577	NA	0.0805679	FALSE	FALSE	FALSE	KRSiRb	8	57060357	0.535457	0.0412734	outcome	TRUE	reported	textfile	8	57972916	0.023933668	8.30E-06	genus.Desulfovibrio.id.3173	TRUE	reported	fxS3SO	textfile	2	1	TRUE	NA	19.83580947
1907	rs7729080	C	A	C	A	-0.070286961	-0.0565109	NA	0.294085	FALSE	FALSE	FALSE	KRSiRb	5	53358148	0.0217475	0.0246261	outcome	TRUE	reported	textfile	5	52653978	0.015769108	9.96E-06	genus.Desulfovibrio.id.3173	TRUE	reported	fxS3SO	textfile	2	1	TRUE	NA	19.86713656
2017	rs112205261	T	C	T	C	-0.188617927	0.0273586	NA	0.0813566	FALSE	FALSE	FALSE	KRSiRb	1	9076080	0.508107	0.0413404	outcome	TRUE	reported	textfile	1	9136139	0.040361319	3.35E-06	genus.Eggerthella.id.819	TRUE	reported	Fy6Nzz	textfile	2	1	TRUE	NA	21.839125
2018	rs13070736	A	C	A	C	-0.12133107	0.0401076	NA	0.16355	FALSE	FALSE	FALSE	KRSiRb	3	20765962	0.187035	0.0303983	outcome	TRUE	reported	textfile	3	20807454	0.027202382	7.62E-06	genus.Eggerthella.id.819	TRUE	reported	Fy6Nzz	textfile	2	1	TRUE	NA	19.89436974
2019	rs1784446	G	A	G	A	0.090772774	-0.0237068	NA	0.488358	FALSE	FALSE	FALSE	KRSiRb	11	102590868	0.292456	0.0225189	outcome	TRUE	reported	textfile	11	102461599	0.019809579	5.23E-06	genus.Eggerthella.id.819	TRUE	reported	Fy6Nzz	textfile	2	1	TRUE	NA	20.99716802
2020	rs2223081	G	A	G	A	0.102571659	-0.00759338	NA	0.28406	FALSE	FALSE	FALSE	KRSiRb	21	28405711	0.762925	0.0251736	outcome	TRUE	reported	textfile	21	29778032	0.022110762	3.89E-06	genus.Eggerthella.id.819	TRUE	reported	Fy6Nzz	textfile	2	1	TRUE	NA	21.52025138
2021	rs2240838	A	G	A	G	0.098058185	0.000418831	NA	0.538567	FALSE	FALSE	FALSE	KRSiRb	7	38296353	0.985371	0.0228425	outcome	TRUE	reported	textfile	7	38335954	0.01976528	7.36E-07	genus.Eggerthella.id.819	TRUE	reported	Fy6Nzz	textfile	2	1	TRUE	NA	24.61284172
2022	rs3851328	T	G	T	G	-0.107774251	-0.0355504	NA	0.222402	FALSE	FALSE	FALSE	KRSiRb	2	45226666	0.191961	0.0272459	outcome	TRUE	reported	textfile	2	45453805	0.023652669	4.18E-06	genus.Eggerthella.id.819	TRUE	reported	Fy6Nzz	textfile	2	1	TRUE	NA	20.76202541
2023	rs4985746	G	A	G	A	0.110522311	0.0305163	NA	0.104503	FALSE	FALSE	FALSE	KRSiRb	17	17194899	0.407414	0.0368354	outcome	TRUE	reported	textfile	17	17098213	0.024765265	5.71E-06	genus.Eggerthella.id.819	TRUE	reported	Fy6Nzz	textfile	2	1	TRUE	NA	19.91654288
2024	rs6430926	C	T	C	T	0.08797364	0.00967453	NA	0.467944	FALSE	FALSE	FALSE	KRSiRb	2	140579885	0.669777	0.022686	outcome	TRUE	reported	textfile	2	141337454	0.019712748	8.37E-06	genus.Eggerthella.id.819	TRUE	reported	Fy6Nzz	textfile	2	1	TRUE	NA	19.9163974
2025	rs67490567	T	C	T	C	0.108494846	-0.025522	NA	0.256595	FALSE	FALSE	FALSE	KRSiRb	15	65398986	0.327255	0.0260519	outcome	TRUE	reported	textfile	15	65691324	0.024545741	8.94E-06	genus.Eggerthella.id.819	TRUE	reported	Fy6Nzz	textfile	2	1	TRUE	NA	19.53736188
2026	rs76663501	C	T	C	T	0.175349437	0.012019	NA	0.0514055	FALSE	FALSE	FALSE	KRSiRb	20	57072813	0.813764	0.05102	outcome	TRUE	reported	textfile	20	55647869	0.03785764	4.83E-06	genus.Eggerthella.id.819	TRUE	reported	Fy6Nzz	textfile	2	1	TRUE	NA	21.45367402
788	rs10402491	C	T	C	T	0.066170067	-0.016189	NA	0.168702	FALSE	FALSE	FALSE	KRSiRb	19	13314985	0.591632	0.0301768	outcome	TRUE	reported	textfile	19	13425799	0.014850954	7.58E-06	family.Lachnospiraceae.id.1987	TRUE	reported	fZqs9O	textfile	2	1	TRUE	NA	19.85246518
789	rs11139361	T	C	T	C	0.049446281	-0.0142975	NA	0.321145	FALSE	FALSE	FALSE	KRSiRb	9	69564931	0.554405	0.0241849	outcome	TRUE	reported	textfile	9	72179847	0.011050331	4.26E-06	family.Lachnospiraceae.id.1987	TRUE	reported	fZqs9O	textfile	2	1	TRUE	NA	20.02242572
790	rs112040820	A	G	A	G	0.054958365	-0.0164517	NA	0.258864	FALSE	FALSE	FALSE	KRSiRb	17	82511188	0.525578	0.0259175	outcome	TRUE	reported	textfile	17	80469064	0.011708564	2.42E-06	family.Lachnospiraceae.id.1987	TRUE	reported	fZqs9O	textfile	2	1	TRUE	NA	22.03232553
791	rs11755180	C	G	C	G	-0.04922703	-0.00128561	NA	0.455239	FALSE	TRUE	TRUE	KRSiRb	6	161536393	0.954891	0.0227273	outcome	TRUE	reported	textfile	6	161957425	0.010489407	2.69E-06	family.Lachnospiraceae.id.1987	TRUE	reported	fZqs9O	textfile	2	1	FALSE	NA	22.02446639
792	rs11841382	G	T	G	T	-0.071812797	-0.0269242	NA	0.0825157	FALSE	FALSE	FALSE	KRSiRb	13	37430535	0.514767	0.0413308	outcome	TRUE	reported	textfile	13	38004672	0.017461974	9.58E-06	family.Lachnospiraceae.id.1987	TRUE	reported	fZqs9O	textfile	2	1	TRUE	NA	16.91285828
793	rs11979110	T	C	T	C	-0.050092357	-0.0686348	NA	0.462485	FALSE	FALSE	FALSE	KRSiRb	7	130751700	0.00233975	0.0225525	outcome	TRUE	reported	textfile	7	130436459	0.010506859	1.82E-06	family.Lachnospiraceae.id.1987	TRUE	reported	fZqs9O	textfile	2	1	TRUE	NA	22.72987911
794	rs1205443	A	G	A	G	0.0501415	-0.00247406	NA	0.351445	FALSE	FALSE	FALSE	KRSiRb	20	38248466	0.916998	0.0237399	outcome	TRUE	reported	textfile	20	36876868	0.011215719	7.29E-06	family.Lachnospiraceae.id.1987	TRUE	reported	fZqs9O	textfile	2	1	TRUE	NA	19.98666826
795	rs12760724	A	C	A	C	-0.048456589	0.0142157	NA	0.329028	FALSE	FALSE	FALSE	KRSiRb	1	213858626	0.552833	0.0239516	outcome	TRUE	reported	textfile	1	214031969	0.010793397	7.27E-06	family.Lachnospiraceae.id.1987	TRUE	reported	fZqs9O	textfile	2	1	TRUE	NA	20.15530508
796	rs13005175	A	G	A	G	0.099348285	-0.0494752	NA	0.044739	FALSE	FALSE	FALSE	KRSiRb	2	231605011	0.36776	0.0549312	outcome	TRUE	reported	textfile	2	232469722	0.021839504	8.37E-06	family.Lachnospiraceae.id.1987	TRUE	reported	fZqs9O	textfile	2	1	TRUE	NA	20.69355985
797	rs2159863	A	G	A	G	-0.058583102	0.0810697	NA	0.179825	FALSE	FALSE	FALSE	KRSiRb	4	10243730	0.00486542	0.0287909	outcome	TRUE	reported	textfile	4	10245354	0.012874212	3.70E-06	family.Lachnospiraceae.id.1987	TRUE	reported	fZqs9O	textfile	2	1	TRUE	NA	20.70634355
798	rs2910921	T	C	T	C	0.160302066	-0.0956936	NA	0.02864	FALSE	FALSE	FALSE	KRSiRb	5	32348487	0.151902	0.0667858	outcome	TRUE	reported	textfile	5	32348593	0.035832011	8.42E-06	family.Lachnospiraceae.id.1987	TRUE	reported	fZqs9O	textfile	2	1	TRUE	NA	20.01409117
799	rs3127230	C	T	C	T	-0.050353667	-0.0107822	NA	0.305123	FALSE	FALSE	FALSE	KRSiRb	10	101632746	0.659907	0.0245028	outcome	TRUE	reported	textfile	10	103392503	0.011220058	6.20E-06	family.Lachnospiraceae.id.1987	TRUE	reported	fZqs9O	textfile	2	1	TRUE	NA	20.1405814
800	rs35524804	T	C	T	C	-0.060748124	-0.0875088	NA	0.213627	FALSE	FALSE	FALSE	KRSiRb	9	97351401	0.0017185	0.0279134	outcome	TRUE	reported	textfile	9	100113683	0.012521578	2.45E-06	family.Lachnospiraceae.id.1987	TRUE	reported	fZqs9O	textfile	2	1	TRUE	NA	23.53681074
801	rs7359994	T	C	T	C	-0.050314217	-0.00434215	NA	0.403344	FALSE	FALSE	FALSE	KRSiRb	19	28917951	0.849888	0.0229426	outcome	TRUE	reported	textfile	19	29408858	0.01124817	5.36E-06	family.Lachnospiraceae.id.1987	TRUE	reported	fZqs9O	textfile	2	1	TRUE	NA	20.0086457
802	rs79086868	T	C	T	C	0.077672344	0.0382027	NA	0.101582	FALSE	FALSE	FALSE	KRSiRb	9	130916218	0.309635	0.0376016	outcome	TRUE	reported	textfile	9	133791605	0.016447234	3.01E-06	family.Lachnospiraceae.id.1987	TRUE	reported	fZqs9O	textfile	2	1	TRUE	NA	22.30216787
803	rs959845	C	T	C	T	-0.049366584	-0.000565179	NA	0.426317	FALSE	FALSE	FALSE	KRSiRb	4	185985647	0.980488	0.0231091	outcome	TRUE	reported	textfile	4	186906801	0.010780126	5.17E-06	family.Lachnospiraceae.id.1987	TRUE	reported	fZqs9O	textfile	2	1	TRUE	NA	20.97096808
804	rs9929145	G	A	G	A	-0.125721183	0.0620519	NA	0.0494873	FALSE	FALSE	FALSE	KRSiRb	16	76525287	0.230594	0.0517604	outcome	TRUE	reported	textfile	16	76559184	0.024523339	2.84E-07	family.Lachnospiraceae.id.1987	TRUE	reported	fZqs9O	textfile	2	1	TRUE	NA	26.28195786
1133	rs10781340	G	A	G	A	0.094891501	0.0590575	NA	0.12729	FALSE	FALSE	FALSE	KRSiRb	9	76137254	0.0830195	0.0340698	outcome	TRUE	reported	textfile	9	78752170	0.020322072	4.32E-06	genus.Haemophilus.id.3698	TRUE	reported	G38HAh	textfile	2	1	TRUE	NA	21.80312082
1134	rs10840326	C	G	C	G	-0.067738403	0.00512905	NA	0.365427	FALSE	TRUE	TRUE	KRSiRb	11	9930125	0.827165	0.0234912	outcome	TRUE	reported	textfile	11	9951672	0.015146258	7.37E-06	genus.Haemophilus.id.3698	TRUE	reported	G38HAh	textfile	2	1	FALSE	NA	20.00134525
1135	rs111582866	G	A	G	A	-0.124265408	0.00390694	NA	0.0877614	FALSE	FALSE	FALSE	KRSiRb	16	48708578	0.922026	0.0399146	outcome	TRUE	reported	textfile	16	48742489	0.026016016	1.27E-06	genus.Haemophilus.id.3698	TRUE	reported	G38HAh	textfile	2	1	TRUE	NA	22.81491831
1136	rs12191680	C	G	C	G	0.106544332	-0.040267	NA	0.100914	FALSE	TRUE	TRUE	KRSiRb	6	128903343	0.283342	0.0375331	outcome	TRUE	reported	textfile	6	129224488	0.020032321	1.47E-07	genus.Haemophilus.id.3698	TRUE	reported	G38HAh	textfile	2	1	FALSE	NA	28.28773404
1137	rs12876183	T	A	T	A	0.074920105	-0.0183643	NA	0.344607	FALSE	TRUE	TRUE	KRSiRb	13	84540415	0.439996	0.0237818	outcome	TRUE	reported	textfile	13	85114550	0.016710973	9.62E-06	genus.Haemophilus.id.3698	TRUE	reported	G38HAh	textfile	2	1	FALSE	NA	20.09987144
1138	rs35509	G	A	G	A	0.128248955	0.0865669	NA	0.0430085	FALSE	FALSE	FALSE	KRSiRb	12	115055532	0.115444	0.0549915	outcome	TRUE	reported	textfile	12	115493337	0.026877911	2.01E-06	genus.Haemophilus.id.3698	TRUE	reported	G38HAh	textfile	2	1	TRUE	NA	22.76756825
1139	rs4822728	T	C	T	C	0.070586099	0.00343342	NA	0.48344	FALSE	FALSE	FALSE	KRSiRb	22	26495842	0.879031	0.022559	outcome	TRUE	reported	textfile	22	26891808	0.015138761	3.48E-06	genus.Haemophilus.id.3698	TRUE	reported	G38HAh	textfile	2	1	TRUE	NA	21.73990773
1140	rs56310940	G	C	G	C	-0.108393321	0.0254886	NA	0.123291	FALSE	TRUE	TRUE	KRSiRb	7	24320742	0.457526	0.0343085	outcome	TRUE	reported	textfile	7	24360361	0.024705186	7.23E-06	genus.Haemophilus.id.3698	TRUE	reported	G38HAh	textfile	2	1	FALSE	NA	19.24991381
1141	rs76022354	C	T	C	T	0.244637568	0.117213	NA	0.0502232	FALSE	FALSE	FALSE	KRSiRb	10	92546628	0.0230001	0.0515576	outcome	TRUE	reported	textfile	10	94306385	0.050550437	1.83E-06	genus.Haemophilus.id.3698	TRUE	reported	G38HAh	textfile	2	1	TRUE	NA	23.42051672
1142	rs78909003	T	C	T	C	-0.246255715	-0.0172363	NA	0.0552652	FALSE	FALSE	FALSE	KRSiRb	9	102887960	0.726917	0.0493553	outcome	TRUE	reported	textfile	9	105650242	0.050392389	1.67E-06	genus.Haemophilus.id.3698	TRUE	reported	G38HAh	textfile	2	1	TRUE	NA	23.88046289
1143	rs9328464	T	C	T	C	0.072309489	-0.0251116	NA	0.44504	FALSE	FALSE	FALSE	KRSiRb	6	8350684	0.268896	0.0227129	outcome	TRUE	reported	textfile	6	8350917	0.014879949	1.42E-06	genus.Haemophilus.id.3698	TRUE	reported	G38HAh	textfile	2	1	TRUE	NA	23.61498638
1144	rs9382510	C	T	C	T	-0.093521046	0.00316311	NA	0.265239	FALSE	FALSE	FALSE	KRSiRb	6	55583693	0.902185	0.025737	outcome	TRUE	reported	textfile	6	55448491	0.017264852	7.12E-08	genus.Haemophilus.id.3698	TRUE	reported	G38HAh	textfile	2	1	TRUE	NA	29.34222153
1145	rs9574096	A	T	A	T	-0.073637529	-0.0261633	NA	0.370115	FALSE	TRUE	TRUE	KRSiRb	13	35530810	0.261142	0.0232832	outcome	TRUE	reported	textfile	13	36104947	0.015522726	2.18E-06	genus.Haemophilus.id.3698	TRUE	reported	G38HAh	textfile	2	1	FALSE	NA	22.50414049
1146	rs9895850	T	C	T	C	-0.192956876	-0.0817915	NA	0.0443982	FALSE	FALSE	FALSE	KRSiRb	17	66538895	0.138549	0.0552192	outcome	TRUE	reported	textfile	17	64535013	0.041675519	2.14E-06	genus.Haemophilus.id.3698	TRUE	reported	G38HAh	textfile	2	1	TRUE	NA	21.43672736
1820	rs11149971	C	T	C	T	0.117604747	0.0307912	NA	0.054692	FALSE	FALSE	FALSE	KRSiRb	16	77204913	0.536469	0.0498109	outcome	TRUE	reported	textfile	16	77238810	0.023389975	1.04E-06	genus.Blautia.id.1992	TRUE	reported	gO9pdq	textfile	2	1	TRUE	NA	25.28076366
1821	rs113271346	C	T	C	T	0.078268222	-0.0157639	NA	0.083566	FALSE	FALSE	FALSE	KRSiRb	14	77596301	0.700509	0.0409843	outcome	TRUE	reported	textfile	14	78062644	0.017211647	6.85E-06	genus.Blautia.id.1992	TRUE	reported	gO9pdq	textfile	2	1	TRUE	NA	20.67883536
1822	rs115043014	G	A	G	A	-0.206605438	-0.0243323	NA	0.0171211	FALSE	FALSE	FALSE	KRSiRb	1	175788175	0.77688	0.0858623	outcome	TRUE	reported	textfile	1	175757311	0.043991974	5.19E-06	genus.Blautia.id.1992	TRUE	reported	gO9pdq	textfile	2	1	TRUE	NA	22.05649991
1823	rs117001700	T	C	T	C	0.196414252	-0.0985515	NA	0.01472	FALSE	FALSE	FALSE	KRSiRb	7	68931275	0.284419	0.092066	outcome	TRUE	reported	textfile	7	68396262	0.044112197	8.84E-06	genus.Blautia.id.1992	TRUE	reported	gO9pdq	textfile	2	1	TRUE	NA	19.82570402
1824	rs12453000	C	T	C	T	0.062533456	-0.0417904	NA	0.137515	FALSE	FALSE	FALSE	KRSiRb	17	16992559	0.201443	0.0327139	outcome	TRUE	reported	textfile	17	16895873	0.012998711	1.26E-06	genus.Blautia.id.1992	TRUE	reported	gO9pdq	textfile	2	1	TRUE	NA	23.14324677
1825	rs16892041	T	C	T	C	-0.062260496	0.0214936	NA	0.211811	FALSE	FALSE	FALSE	KRSiRb	6	9298407	0.436029	0.0275942	outcome	TRUE	reported	textfile	6	9298640	0.014180398	8.82E-06	genus.Blautia.id.1992	TRUE	reported	gO9pdq	textfile	2	1	TRUE	NA	19.27739347
1826	rs2788271	T	G	T	G	-0.057559633	-0.0262705	NA	0.171199	FALSE	FALSE	FALSE	KRSiRb	1	218944401	0.377904	0.0297931	outcome	TRUE	reported	textfile	1	219117743	0.013349169	7.16E-06	genus.Blautia.id.1992	TRUE	reported	gO9pdq	textfile	2	1	TRUE	NA	18.59206247
1827	rs3005511	A	G	A	G	0.050108496	-0.00573371	NA	0.29976	FALSE	FALSE	FALSE	KRSiRb	6	73896090	0.815512	0.0245744	outcome	TRUE	reported	textfile	6	74605806	0.01107676	6.19E-06	genus.Blautia.id.1992	TRUE	reported	gO9pdq	textfile	2	1	TRUE	NA	20.46431647
1828	rs4926264	T	C	T	C	0.082620681	-0.0332597	NA	0.107024	FALSE	FALSE	FALSE	KRSiRb	19	13310103	0.364776	0.0366983	outcome	TRUE	reported	textfile	19	13420917	0.017823907	5.10E-06	genus.Blautia.id.1992	TRUE	reported	gO9pdq	textfile	2	1	TRUE	NA	21.48679922
1829	rs67794373	C	T	C	T	0.060170889	0.0381895	NA	0.221832	FALSE	FALSE	FALSE	KRSiRb	7	124569985	0.158525	0.0270838	outcome	TRUE	reported	textfile	7	124210039	0.012344281	1.00E-06	genus.Blautia.id.1992	TRUE	reported	gO9pdq	textfile	2	1	TRUE	NA	23.75971668
1830	rs682885	A	G	A	G	-0.049337611	-0.0299425	NA	0.324996	FALSE	FALSE	FALSE	KRSiRb	11	88072743	0.214209	0.0241068	outcome	TRUE	reported	textfile	11	87805911	0.010735883	4.49E-06	genus.Blautia.id.1992	TRUE	reported	gO9pdq	textfile	2	1	TRUE	NA	21.11935708
1831	rs72973581	A	G	A	G	0.125169075	0.0474524	NA	0.0592791	FALSE	FALSE	FALSE	KRSiRb	19	1043104	0.322583	0.0479722	outcome	TRUE	reported	textfile	19	1043103	0.026540793	1.74E-06	genus.Blautia.id.1992	TRUE	reported	gO9pdq	textfile	2	1	TRUE	NA	22.24161383
1832	rs7860714	A	G	A	G	-0.050217775	0.0148255	NA	0.366178	FALSE	FALSE	FALSE	KRSiRb	9	1866537	0.530246	0.0236212	outcome	TRUE	reported	textfile	9	1866537	0.010985269	4.09E-06	genus.Blautia.id.1992	TRUE	reported	gO9pdq	textfile	2	1	TRUE	NA	20.89746184
2741	rs2889192	G	T	G	T	0.088753744	0.0021879	NA	0.148204	FALSE	FALSE	FALSE	KRSiRb	9	73779652	0.945106	0.0317762	outcome	TRUE	reported	textfile	9	76394568	0.019500862	3.64E-06	family.Actinomycetaceae.id.421	TRUE	reported	gYQQvJ	textfile	2	1	TRUE	NA	20.71408466
2742	rs34583783	G	T	G	T	0.123755794	0.0667556	NA	0.0608897	FALSE	FALSE	FALSE	KRSiRb	6	66497478	0.154736	0.0469118	outcome	TRUE	reported	textfile	6	67207371	0.026426988	5.48E-06	family.Actinomycetaceae.id.421	TRUE	reported	gYQQvJ	textfile	2	1	TRUE	NA	21.92985432
2743	rs35011108	A	G	A	G	0.24182648	0.0406029	NA	0.0679128	FALSE	FALSE	FALSE	KRSiRb	6	132686341	0.36946	0.0452406	outcome	TRUE	reported	textfile	6	133007480	0.050379638	1.83E-06	family.Actinomycetaceae.id.421	TRUE	reported	gYQQvJ	textfile	2	1	TRUE	NA	23.04080368
2744	rs4073240	G	A	G	A	0.074754607	0.0139529	NA	0.380566	FALSE	FALSE	FALSE	KRSiRb	6	168824686	0.549093	0.0232891	outcome	TRUE	reported	textfile	6	169224781	0.016468358	6.05E-06	family.Actinomycetaceae.id.421	TRUE	reported	gYQQvJ	textfile	2	1	TRUE	NA	20.60512846
1489	rs10904297	A	G	A	G	-0.167804385	-0.0559083	NA	0.0212813	FALSE	FALSE	FALSE	KRSiRb	10	4597570	0.468643	0.0771481	outcome	TRUE	reported	textfile	10	4639762	0.038981237	2.69E-06	genus..Ruminococcustorquesgroup.id.14377	TRUE	reported	hbn3uj	textfile	2	1	TRUE	NA	18.53085159
1490	rs10967781	C	A	C	A	0.050799379	-0.0159612	NA	0.290168	FALSE	FALSE	FALSE	KRSiRb	9	27225260	0.52212	0.0249362	outcome	TRUE	reported	textfile	9	27225258	0.011332229	8.37E-06	genus..Ruminococcustorquesgroup.id.14377	TRUE	reported	hbn3uj	textfile	2	1	TRUE	NA	20.09491263
1491	rs12434631	A	G	A	G	0.074696994	-0.000526965	NA	0.10622	FALSE	FALSE	FALSE	KRSiRb	14	25661198	0.988484	0.03651	outcome	TRUE	reported	textfile	14	26130404	0.015340053	2.77E-06	genus..Ruminococcustorquesgroup.id.14377	TRUE	reported	hbn3uj	textfile	2	1	TRUE	NA	23.71114519
1492	rs13154778	T	A	T	A	0.056335821	0.0137552	NA	0.251618	FALSE	TRUE	TRUE	KRSiRb	5	57656976	0.596839	0.0260046	outcome	TRUE	reported	textfile	5	56952803	0.012952644	7.16E-06	genus..Ruminococcustorquesgroup.id.14377	TRUE	reported	hbn3uj	textfile	2	1	FALSE	NA	18.91700581
1493	rs1475330	T	C	T	C	0.052349242	-0.0215103	NA	0.241826	FALSE	FALSE	FALSE	KRSiRb	6	66552209	0.417153	0.026511	outcome	TRUE	reported	textfile	6	67262102	0.011820049	8.13E-06	genus..Ruminococcustorquesgroup.id.14377	TRUE	reported	hbn3uj	textfile	2	1	TRUE	NA	19.6147258
1494	rs1972694	T	A	T	A	-0.061409435	0.0118934	NA	0.180031	FALSE	TRUE	TRUE	KRSiRb	15	25081278	0.684249	0.0292457	outcome	TRUE	reported	textfile	15	25326425	0.013732055	8.93E-06	genus..Ruminococcustorquesgroup.id.14377	TRUE	reported	hbn3uj	textfile	2	1	FALSE	NA	19.99857886
1495	rs35866622	T	C	T	C	-0.061202384	0.0212434	NA	0.338586	FALSE	FALSE	FALSE	KRSiRb	19	48714803	0.370909	0.0237417	outcome	TRUE	reported	textfile	19	49218060	0.010942125	2.21E-08	genus..Ruminococcustorquesgroup.id.14377	TRUE	reported	hbn3uj	textfile	2	1	TRUE	NA	31.28479658
1496	rs4073731	T	C	T	C	0.065194801	-0.00169833	NA	0.162745	FALSE	FALSE	FALSE	KRSiRb	11	132793252	0.955653	0.0305405	outcome	TRUE	reported	textfile	11	132663147	0.014222118	4.05E-06	genus..Ruminococcustorquesgroup.id.14377	TRUE	reported	hbn3uj	textfile	2	1	TRUE	NA	21.01345057
1497	rs73130967	A	T	A	T	0.077037483	-0.0364485	NA	0.0855638	FALSE	TRUE	TRUE	KRSiRb	7	54713621	0.363096	0.0400761	outcome	TRUE	reported	textfile	7	54781314	0.016826423	3.71E-06	genus..Ruminococcustorquesgroup.id.14377	TRUE	reported	hbn3uj	textfile	2	1	FALSE	NA	20.96141348
1498	rs77034621	T	G	T	G	-0.151552842	0.0152239	NA	0.0168247	FALSE	FALSE	FALSE	KRSiRb	8	75857608	0.860548	0.0866588	outcome	TRUE	reported	textfile	8	76769843	0.033587775	6.07E-06	genus..Ruminococcustorquesgroup.id.14377	TRUE	reported	hbn3uj	textfile	2	1	TRUE	NA	20.35943395
1499	rs773123	T	A	T	A	0.082400465	0.0259308	NA	0.121987	FALSE	TRUE	TRUE	KRSiRb	12	56101214	0.451875	0.034469	outcome	TRUE	reported	textfile	12	56494998	0.017386159	1.59E-06	genus..Ruminococcustorquesgroup.id.14377	TRUE	reported	hbn3uj	textfile	2	1	FALSE	NA	22.46218661
1500	rs8080469	G	A	G	A	0.049072662	0.000965658	NA	0.496134	FALSE	FALSE	FALSE	KRSiRb	17	14629030	0.965814	0.0225313	outcome	TRUE	reported	textfile	17	14532347	0.010703625	3.50E-06	genus..Ruminococcustorquesgroup.id.14377	TRUE	reported	hbn3uj	textfile	2	1	TRUE	NA	21.01926203
1501	rs8141465	A	G	A	G	0.048077756	-0.00952418	NA	0.638151	FALSE	FALSE	FALSE	KRSiRb	22	21004364	0.68519	0.0234938	outcome	TRUE	reported	textfile	22	21358653	0.010744211	9.65E-06	genus..Ruminococcustorquesgroup.id.14377	TRUE	reported	hbn3uj	textfile	2	1	TRUE	NA	20.02346905
774	rs1035691	A	G	A	G	-0.055175977	0.0236155	NA	0.404659	FALSE	FALSE	FALSE	KRSiRb	11	10637188	0.308012	0.023166	outcome	TRUE	reported	textfile	11	10658735	0.012160175	9.65E-06	class.Deltaproteobacteria.id.3087	TRUE	reported	HcbT8K	textfile	2	1	TRUE	NA	20.58829649
775	rs112381107	C	T	C	T	0.206594184	0.0193619	NA	0.0630438	FALSE	FALSE	FALSE	KRSiRb	9	15269707	0.677866	0.046613	outcome	TRUE	reported	textfile	9	15269705	0.045690815	4.63E-06	class.Deltaproteobacteria.id.3087	TRUE	reported	HcbT8K	textfile	2	1	TRUE	NA	20.44458846
776	rs11599763	T	C	T	C	-0.054421883	-0.0303998	NA	0.408256	FALSE	FALSE	FALSE	KRSiRb	10	11813600	0.186958	0.0230366	outcome	TRUE	reported	textfile	10	11855599	0.011739659	3.94E-06	class.Deltaproteobacteria.id.3087	TRUE	reported	HcbT8K	textfile	2	1	TRUE	NA	21.48998757
777	rs16851319	G	C	G	C	-0.07055156	-0.0134126	NA	0.177875	FALSE	TRUE	TRUE	KRSiRb	1	203339255	0.651831	0.0297253	outcome	TRUE	reported	textfile	1	203308383	0.015084942	5.68E-06	class.Deltaproteobacteria.id.3087	TRUE	reported	HcbT8K	textfile	2	1	FALSE	NA	21.87388642
778	rs17084793	G	A	G	A	-0.071076166	0.0355124	NA	0.146103	FALSE	FALSE	FALSE	KRSiRb	18	71645678	0.265852	0.0319165	outcome	TRUE	reported	textfile	18	69312914	0.015953009	5.69E-06	class.Deltaproteobacteria.id.3087	TRUE	reported	HcbT8K	textfile	2	1	TRUE	NA	19.85010304
779	rs17791387	A	G	A	G	-0.073588121	0.0103248	NA	0.0948349	FALSE	FALSE	FALSE	KRSiRb	9	79219511	0.787689	0.0383374	outcome	TRUE	reported	textfile	9	81834426	0.015424623	1.60E-06	class.Deltaproteobacteria.id.3087	TRUE	reported	HcbT8K	textfile	2	1	TRUE	NA	22.76073652
780	rs2692012	A	G	A	G	0.1103349	0.0262737	NA	0.05465	FALSE	FALSE	FALSE	KRSiRb	1	204022477	0.598172	0.0498521	outcome	TRUE	reported	textfile	1	203991605	0.025333574	3.14E-06	class.Deltaproteobacteria.id.3087	TRUE	reported	HcbT8K	textfile	2	1	TRUE	NA	18.96849545
781	rs2838334	G	A	G	A	0.056172159	0.00450053	NA	0.344299	FALSE	FALSE	FALSE	KRSiRb	21	43645080	0.849828	0.0237699	outcome	TRUE	reported	textfile	21	45064961	0.012412391	5.45E-06	class.Deltaproteobacteria.id.3087	TRUE	reported	HcbT8K	textfile	2	1	TRUE	NA	20.48006532
782	rs3935584	C	T	C	T	-0.052348451	0.0176686	NA	0.53193	FALSE	FALSE	FALSE	KRSiRb	2	233064573	0.43701	0.0227321	outcome	TRUE	reported	textfile	2	233929283	0.011566041	7.50E-06	class.Deltaproteobacteria.id.3087	TRUE	reported	HcbT8K	textfile	2	1	TRUE	NA	20.48510601
783	rs4506934	C	T	C	T	-0.093651362	-0.0677391	NA	0.118567	FALSE	FALSE	FALSE	KRSiRb	17	2953368	0.0535414	0.0350884	outcome	TRUE	reported	textfile	17	2856662	0.020120034	3.59E-06	class.Deltaproteobacteria.id.3087	TRUE	reported	HcbT8K	textfile	2	1	TRUE	NA	21.66560271
784	rs55744759	A	G	A	G	-0.077969339	0.00710762	NA	0.112594	FALSE	FALSE	FALSE	KRSiRb	8	56955112	0.841116	0.0354554	outcome	TRUE	reported	textfile	8	57867671	0.017073844	7.31E-06	class.Deltaproteobacteria.id.3087	TRUE	reported	HcbT8K	textfile	2	1	TRUE	NA	20.85379437
785	rs6058181	C	T	C	T	0.082571565	0.0132122	NA	0.163382	FALSE	FALSE	FALSE	KRSiRb	20	35106998	0.663604	0.0303769	outcome	TRUE	reported	textfile	20	33694801	0.016595819	3.40E-07	class.Deltaproteobacteria.id.3087	TRUE	reported	HcbT8K	textfile	2	1	TRUE	NA	24.75504116
786	rs62020470	A	G	A	G	-0.058541133	-0.00378443	NA	0.178742	FALSE	FALSE	FALSE	KRSiRb	15	95617836	0.897906	0.0294953	outcome	TRUE	reported	textfile	15	96161065	0.012935848	4.85E-06	class.Deltaproteobacteria.id.3087	TRUE	reported	HcbT8K	textfile	2	1	TRUE	NA	20.48011728
787	rs9928243	C	A	C	A	-0.053845737	0.0265294	NA	0.472113	FALSE	FALSE	FALSE	KRSiRb	16	71507738	0.241577	0.0226543	outcome	TRUE	reported	textfile	16	71541641	0.011771796	5.02E-06	class.Deltaproteobacteria.id.3087	TRUE	reported	HcbT8K	textfile	2	1	TRUE	NA	20.9226744
1166	rs10803434	A	T	A	T	-0.069274224	0.0168136	NA	0.473414	FALSE	TRUE	TRUE	KRSiRb	1	13911810	0.457068	0.0226085	outcome	TRUE	reported	textfile	1	14238305	0.01488663	3.55E-06	class.Alphaproteobacteria.id.2379	TRUE	reported	Hg4io1	textfile	2	1	FALSE	NA	21.65461918
1167	rs12977163	G	C	G	C	0.069023356	-0.0170257	NA	0.390121	FALSE	TRUE	TRUE	KRSiRb	19	28150740	0.463383	0.0232183	outcome	TRUE	reported	textfile	19	28641647	0.015382895	7.14E-06	class.Alphaproteobacteria.id.2379	TRUE	reported	Hg4io1	textfile	2	1	FALSE	NA	20.13334759
1168	rs140912403	C	T	C	T	-0.160677133	0.0335911	NA	0.0581715	FALSE	FALSE	FALSE	KRSiRb	9	92755525	0.485054	0.0481112	outcome	TRUE	reported	textfile	9	95517807	0.031770756	6.20E-07	class.Alphaproteobacteria.id.2379	TRUE	reported	Hg4io1	textfile	2	1	TRUE	NA	25.57720294
1169	rs17061716	G	C	G	C	0.092734145	0.0126405	NA	0.157673	FALSE	TRUE	TRUE	KRSiRb	3	59996610	0.682872	0.0309402	outcome	TRUE	reported	textfile	3	59982336	0.020756923	9.33E-06	class.Alphaproteobacteria.id.2379	TRUE	reported	Hg4io1	textfile	2	1	FALSE	NA	19.9596718
1170	rs34569731	A	G	A	G	0.070514454	0.0160057	NA	0.421907	FALSE	FALSE	FALSE	KRSiRb	2	75403218	0.494267	0.023416	outcome	TRUE	reported	textfile	2	75630344	0.015756373	7.38E-06	class.Alphaproteobacteria.id.2379	TRUE	reported	Hg4io1	textfile	2	1	TRUE	NA	20.02828618
1171	rs55876211	C	T	C	T	-0.080810954	0.0170397	NA	0.254132	FALSE	FALSE	FALSE	KRSiRb	3	84422115	0.511163	0.0259345	outcome	TRUE	reported	textfile	3	84471266	0.01841593	7.54E-06	class.Alphaproteobacteria.id.2379	TRUE	reported	Hg4io1	textfile	2	1	TRUE	NA	19.25542712
1172	rs62285697	C	T	C	T	0.080525582	-0.029106	NA	0.252733	FALSE	FALSE	FALSE	KRSiRb	3	176690123	0.266319	0.0261843	outcome	TRUE	reported	textfile	3	176407911	0.018091166	9.76E-06	class.Alphaproteobacteria.id.2379	TRUE	reported	Hg4io1	textfile	2	1	TRUE	NA	19.81228777
1173	rs76784716	A	G	A	G	0.133271299	0.0845076	NA	0.113613	FALSE	FALSE	FALSE	KRSiRb	2	168176830	0.0184957	0.035876	outcome	TRUE	reported	textfile	2	169033340	0.026773761	5.09E-07	class.Alphaproteobacteria.id.2379	TRUE	reported	Hg4io1	textfile	2	1	TRUE	NA	24.77732954
1174	rs7960664	G	A	G	A	0.096948894	0.0146539	NA	0.086436	FALSE	FALSE	FALSE	KRSiRb	12	89077458	0.715354	0.0401835	outcome	TRUE	reported	textfile	12	89471235	0.021514853	8.84E-06	class.Alphaproteobacteria.id.2379	TRUE	reported	Hg4io1	textfile	2	1	TRUE	NA	20.30527856
1175	rs9813022	A	G	A	G	-0.075127704	0.00785944	NA	0.375038	FALSE	FALSE	FALSE	KRSiRb	3	13685237	0.735643	0.0232783	outcome	TRUE	reported	textfile	3	13726736	0.015386652	1.05E-06	class.Alphaproteobacteria.id.2379	TRUE	reported	Hg4io1	textfile	2	1	TRUE	NA	23.84031393
1070	rs1074800	A	G	A	G	0.049243827	-0.00360561	NA	0.419567	FALSE	FALSE	FALSE	KRSiRb	5	3002432	0.874663	0.0228582	outcome	TRUE	reported	textfile	5	3002546	0.010887044	6.15E-06	family.Erysipelotrichaceae.id.2149	TRUE	reported	HLcRlZ	textfile	2	1	TRUE	NA	20.45896397
1071	rs10781552	C	T	C	T	-0.055221236	-0.0207496	NA	0.280515	FALSE	FALSE	FALSE	KRSiRb	10	132083729	0.408412	0.0250996	outcome	TRUE	reported	textfile	10	133897233	0.011607425	2.33E-06	family.Erysipelotrichaceae.id.2149	TRUE	reported	HLcRlZ	textfile	2	1	TRUE	NA	22.63291403
1072	rs17530232	A	G	A	G	0.103049982	0.0468292	NA	0.0536107	FALSE	FALSE	FALSE	KRSiRb	13	39811320	0.350217	0.0501293	outcome	TRUE	reported	textfile	13	40385457	0.022464754	2.79E-06	family.Erysipelotrichaceae.id.2149	TRUE	reported	HLcRlZ	textfile	2	1	TRUE	NA	21.04226599
1073	rs1884466	C	T	C	T	-0.047536345	0.0355435	NA	0.520016	FALSE	FALSE	FALSE	KRSiRb	1	63673525	0.117534	0.0227085	outcome	TRUE	reported	textfile	1	64139196	0.01069386	9.53E-06	family.Erysipelotrichaceae.id.2149	TRUE	reported	HLcRlZ	textfile	2	1	TRUE	NA	19.75980182
1074	rs2300774	G	A	G	A	0.052415201	0.00912913	NA	0.441428	FALSE	FALSE	FALSE	KRSiRb	3	196066841	0.687019	0.0226583	outcome	TRUE	reported	textfile	3	195793712	0.010678379	8.95E-07	family.Erysipelotrichaceae.id.2149	TRUE	reported	HLcRlZ	textfile	2	1	TRUE	NA	24.09371946
1075	rs290833	T	G	T	G	-0.049737371	-0.0287333	NA	0.493898	FALSE	FALSE	FALSE	KRSiRb	1	96991871	0.204826	0.0226617	outcome	TRUE	reported	textfile	1	97457427	0.011137647	8.03E-06	family.Erysipelotrichaceae.id.2149	TRUE	reported	HLcRlZ	textfile	2	1	TRUE	NA	19.94246109
1076	rs35161940	T	C	T	C	-0.080604056	-0.0331097	NA	0.107443	FALSE	FALSE	FALSE	KRSiRb	17	72331083	0.363887	0.0364651	outcome	TRUE	reported	textfile	17	70327224	0.01676409	1.85E-06	family.Erysipelotrichaceae.id.2149	TRUE	reported	HLcRlZ	textfile	2	1	TRUE	NA	23.11818979
1077	rs4078432	C	T	C	T	-0.060892934	-0.0139668	NA	0.172792	FALSE	FALSE	FALSE	KRSiRb	14	48528003	0.641762	0.0300207	outcome	TRUE	reported	textfile	14	48997206	0.013376363	4.23E-06	family.Erysipelotrichaceae.id.2149	TRUE	reported	HLcRlZ	textfile	2	1	TRUE	NA	20.72324247
1078	rs56970041	T	G	T	G	0.072414447	-0.00695491	NA	0.0612911	FALSE	FALSE	FALSE	KRSiRb	14	79891267	0.882133	0.0469086	outcome	TRUE	reported	textfile	14	80357610	0.016447064	5.40E-06	family.Erysipelotrichaceae.id.2149	TRUE	reported	HLcRlZ	textfile	2	1	TRUE	NA	19.38535115
1079	rs62504403	C	T	C	T	0.068115892	0.00596213	NA	0.194476	FALSE	FALSE	FALSE	KRSiRb	8	38946033	0.833562	0.0283727	outcome	TRUE	reported	textfile	8	38803551	0.012788339	1.12E-07	family.Erysipelotrichaceae.id.2149	TRUE	reported	HLcRlZ	textfile	2	1	TRUE	NA	28.37060623
1080	rs7234058	T	C	T	C	-0.094575892	-0.0306173	NA	0.0902815	FALSE	FALSE	FALSE	KRSiRb	18	5830508	0.437018	0.0393924	outcome	TRUE	reported	textfile	18	5830507	0.019409083	9.12E-07	family.Erysipelotrichaceae.id.2149	TRUE	reported	HLcRlZ	textfile	2	1	TRUE	NA	23.74383457
1081	rs7826267	T	G	T	G	-0.083907147	-0.0589853	NA	0.067356	FALSE	FALSE	FALSE	KRSiRb	8	3097430	0.206037	0.0466458	outcome	TRUE	reported	textfile	8	2954952	0.019913089	9.28E-06	family.Erysipelotrichaceae.id.2149	TRUE	reported	HLcRlZ	textfile	2	1	TRUE	NA	17.75499848
1082	rs8003149	C	T	C	T	0.053879756	0.00567412	NA	0.333135	FALSE	FALSE	FALSE	KRSiRb	14	55689786	0.812377	0.0239051	outcome	TRUE	reported	textfile	14	56156504	0.01168879	4.08E-06	family.Erysipelotrichaceae.id.2149	TRUE	reported	HLcRlZ	textfile	2	1	TRUE	NA	21.2477099
548	rs10202904	T	G	T	G	-0.121753579	0.0190164	NA	0.409065	FALSE	FALSE	FALSE	KRSiRb	2	124682691	0.40971	0.0230668	outcome	TRUE	reported	textfile	2	125440268	0.023535682	3.01E-07	class.Methanobacteria.id.119	TRUE	reported	hUoVwt	textfile	2	1	TRUE	NA	26.76146583
549	rs10424197	G	A	G	A	-0.111274175	-0.00919352	NA	0.255068	FALSE	FALSE	FALSE	KRSiRb	19	45936063	0.722968	0.0259342	outcome	TRUE	reported	textfile	19	46439321	0.024751678	9.28E-06	class.Methanobacteria.id.119	TRUE	reported	hUoVwt	textfile	2	1	TRUE	NA	20.21061239
550	rs11018665	A	T	A	T	0.111465287	-0.0120316	NA	0.241514	FALSE	TRUE	TRUE	KRSiRb	11	89616119	0.649048	0.0264381	outcome	TRUE	reported	textfile	11	89349287	0.025051554	6.52E-06	class.Methanobacteria.id.119	TRUE	reported	hUoVwt	textfile	2	1	FALSE	NA	19.79748099
551	rs12825290	C	G	C	G	-0.216781075	0.0282753	NA	0.0607804	FALSE	TRUE	TRUE	KRSiRb	12	43307329	0.552582	0.0476099	outcome	TRUE	reported	textfile	12	43701132	0.049349641	6.08E-06	class.Methanobacteria.id.119	TRUE	reported	hUoVwt	textfile	2	1	FALSE	NA	19.2963308
552	rs4257531	G	A	G	A	0.164498365	-0.0498248	NA	0.106756	FALSE	FALSE	FALSE	KRSiRb	3	2044483	0.174196	0.0366671	outcome	TRUE	reported	textfile	3	2086167	0.03649593	7.44E-06	class.Methanobacteria.id.119	TRUE	reported	hUoVwt	textfile	2	1	TRUE	NA	20.31581744
553	rs56131665	G	A	G	A	0.178661188	-0.0155618	NA	0.123163	FALSE	FALSE	FALSE	KRSiRb	5	178733974	0.651516	0.034455	outcome	TRUE	reported	textfile	5	178160975	0.039297982	6.18E-06	class.Methanobacteria.id.119	TRUE	reported	hUoVwt	textfile	2	1	TRUE	NA	20.66902241
554	rs6508769	T	C	T	C	0.15351913	-0.0324116	NA	0.146657	FALSE	FALSE	FALSE	KRSiRb	19	28336853	0.310322	0.0319469	outcome	TRUE	reported	textfile	19	28827760	0.034451866	8.23E-06	class.Methanobacteria.id.119	TRUE	reported	hUoVwt	textfile	2	1	TRUE	NA	19.8563538
555	rs6776814	T	C	T	C	-0.199565931	-0.05924	NA	0.0201509	FALSE	FALSE	FALSE	KRSiRb	3	15011576	0.455337	0.079352	outcome	TRUE	reported	textfile	3	15053083	0.04118249	1.63E-06	class.Methanobacteria.id.119	TRUE	reported	hUoVwt	textfile	2	1	TRUE	NA	23.48267685
556	rs73068003	G	T	G	T	-0.158140381	0.0402415	NA	0.0959498	FALSE	FALSE	FALSE	KRSiRb	7	10734305	0.291694	0.0381649	outcome	TRUE	reported	textfile	7	10773932	0.035180317	8.45E-06	class.Methanobacteria.id.119	TRUE	reported	hUoVwt	textfile	2	1	TRUE	NA	20.20626595
557	rs73457410	A	G	A	G	0.215339755	0.00832492	NA	0.0636309	FALSE	FALSE	FALSE	KRSiRb	13	41382045	0.856003	0.0458762	outcome	TRUE	reported	textfile	13	41956181	0.04366952	1.41E-06	class.Methanobacteria.id.119	TRUE	reported	hUoVwt	textfile	2	1	TRUE	NA	24.31596964
558	rs75208022	C	T	C	T	-0.227244713	0.0171648	NA	0.0946695	FALSE	FALSE	FALSE	KRSiRb	12	21185927	0.654787	0.0383896	outcome	TRUE	reported	textfile	12	21338861	0.048763001	5.92E-06	class.Methanobacteria.id.119	TRUE	reported	hUoVwt	textfile	2	1	TRUE	NA	21.71734472
559	rs894996	C	A	C	A	0.216999069	-0.00374869	NA	0.0706128	FALSE	FALSE	FALSE	KRSiRb	4	103497150	0.932255	0.044098	outcome	TRUE	reported	textfile	4	104418307	0.044907554	1.88E-06	class.Methanobacteria.id.119	TRUE	reported	hUoVwt	textfile	2	1	TRUE	NA	23.34946529
2588	rs12508214	C	T	C	T	-0.077464871	-0.000937916	NA	0.340242	FALSE	FALSE	FALSE	KRSiRb	4	7425210	0.968679	0.0238871	outcome	TRUE	reported	textfile	4	7426937	0.016893699	4.75E-06	genus.RuminococcaceaeUCG009.id.11366	TRUE	reported	hwFkUo	textfile	2	1	TRUE	NA	21.02616654
2589	rs138460696	A	G	A	G	0.13927429	-0.0357272	NA	0.0747176	FALSE	FALSE	FALSE	KRSiRb	2	66169644	0.410023	0.043366	outcome	TRUE	reported	textfile	2	66396776	0.031579435	9.81E-06	genus.RuminococcaceaeUCG009.id.11366	TRUE	reported	hwFkUo	textfile	2	1	TRUE	NA	19.45060862
2590	rs1550196	G	A	G	A	0.130841508	-0.0136049	NA	0.097915	FALSE	FALSE	FALSE	KRSiRb	17	34459936	0.722001	0.0382391	outcome	TRUE	reported	textfile	17	32786955	0.026247787	1.13E-06	genus.RuminococcaceaeUCG009.id.11366	TRUE	reported	hwFkUo	textfile	2	1	TRUE	NA	24.84881573
2591	rs2058609	A	G	A	G	0.081646419	-0.0465992	NA	0.277518	FALSE	FALSE	FALSE	KRSiRb	12	12817858	0.0640369	0.0251627	outcome	TRUE	reported	textfile	12	12970792	0.017471971	3.12E-06	genus.RuminococcaceaeUCG009.id.11366	TRUE	reported	hwFkUo	textfile	2	1	TRUE	NA	21.83687472
2592	rs2192926	A	G	A	G	-0.089048031	0.0322684	NA	0.327725	FALSE	FALSE	FALSE	KRSiRb	2	75285542	0.179875	0.0240605	outcome	TRUE	reported	textfile	2	75512668	0.019298901	4.88E-06	genus.RuminococcaceaeUCG009.id.11366	TRUE	reported	hwFkUo	textfile	2	1	TRUE	NA	21.29038355
2593	rs4079028	C	T	C	T	0.091562303	-0.0366667	NA	0.238907	FALSE	FALSE	FALSE	KRSiRb	1	202329957	0.165506	0.0264401	outcome	TRUE	reported	textfile	1	202299085	0.019936034	3.28E-06	genus.RuminococcaceaeUCG009.id.11366	TRUE	reported	hwFkUo	textfile	2	1	TRUE	NA	21.09385149
2594	rs4708333	T	G	T	G	-0.084032963	0.0569626	NA	0.340699	FALSE	FALSE	FALSE	KRSiRb	6	77396984	0.0170946	0.023887	outcome	TRUE	reported	textfile	6	78106701	0.017475702	1.56E-06	genus.RuminococcaceaeUCG009.id.11366	TRUE	reported	hwFkUo	textfile	2	1	TRUE	NA	23.12225004
2596	rs6952765	G	A	G	A	0.073209862	-0.0173695	NA	0.317517	FALSE	FALSE	FALSE	KRSiRb	7	31962098	0.473852	0.0242514	outcome	TRUE	reported	textfile	7	32001710	0.016677682	8.13E-06	genus.RuminococcaceaeUCG009.id.11366	TRUE	reported	hwFkUo	textfile	2	1	TRUE	NA	19.26938256
2597	rs758191	T	G	T	G	0.177019514	0.0641692	NA	0.101799	FALSE	FALSE	FALSE	KRSiRb	16	1929830	0.0918417	0.0380653	outcome	TRUE	reported	textfile	16	1979831	0.037511304	9.01E-06	genus.RuminococcaceaeUCG009.id.11366	TRUE	reported	hwFkUo	textfile	2	1	TRUE	NA	22.2698845
2598	rs78410648	A	G	A	G	0.120988897	-0.0103497	NA	0.109067	FALSE	FALSE	FALSE	KRSiRb	19	51896148	0.775917	0.0363601	outcome	TRUE	reported	textfile	19	52399401	0.027731677	9.67E-06	genus.RuminococcaceaeUCG009.id.11366	TRUE	reported	hwFkUo	textfile	2	1	TRUE	NA	19.03438146
2600	rs9558661	T	C	T	C	-0.089782261	0.0349462	NA	0.201375	FALSE	FALSE	FALSE	KRSiRb	13	105997744	0.215714	0.0282278	outcome	TRUE	reported	textfile	13	106650093	0.020073862	7.01E-06	genus.RuminococcaceaeUCG009.id.11366	TRUE	reported	hwFkUo	textfile	2	1	TRUE	NA	20.00410879
2063	rs112362903	A	G	A	G	-0.149047048	-0.104318	NA	0.0342561	FALSE	FALSE	FALSE	KRSiRb	17	35434008	0.102546	0.0638952	outcome	TRUE	reported	textfile	17	33761027	0.033327141	7.88E-06	genus.FamilyXIIIUCG001.id.11294	TRUE	reported	iDXSTa	textfile	2	1	TRUE	NA	20.00095073
2064	rs116979587	T	A	T	A	-0.121678937	0.0287909	NA	0.0483924	FALSE	TRUE	TRUE	KRSiRb	15	24906047	0.583817	0.0525557	outcome	TRUE	reported	textfile	15	25151194	0.02608207	3.05E-06	genus.FamilyXIIIUCG001.id.11294	TRUE	reported	iDXSTa	textfile	2	1	FALSE	NA	21.76440013
2065	rs12049454	T	C	T	C	-0.064729775	0.00752497	NA	0.39644	FALSE	FALSE	FALSE	KRSiRb	1	84762642	0.745631	0.0231962	outcome	TRUE	reported	textfile	1	85228325	0.013406537	1.17E-06	genus.FamilyXIIIUCG001.id.11294	TRUE	reported	iDXSTa	textfile	2	1	TRUE	NA	23.31175513
2066	rs1426266	T	C	T	C	-0.066552114	0.0311769	NA	0.272097	FALSE	FALSE	FALSE	KRSiRb	3	188506308	0.218188	0.0253191	outcome	TRUE	reported	textfile	3	188224096	0.013715073	1.25E-06	genus.FamilyXIIIUCG001.id.11294	TRUE	reported	iDXSTa	textfile	2	1	TRUE	NA	23.54655972
2067	rs2276529	C	G	C	G	-0.075940605	0.0645585	NA	0.20041	FALSE	TRUE	TRUE	KRSiRb	21	43733198	0.0215437	0.0280895	outcome	TRUE	reported	textfile	21	45153079	0.016509926	5.36E-06	genus.FamilyXIIIUCG001.id.11294	TRUE	reported	iDXSTa	textfile	2	1	FALSE	NA	21.15718347
2068	rs3842897	G	A	G	A	-0.112639326	0.0336079	NA	0.0889503	FALSE	FALSE	FALSE	KRSiRb	1	183534529	0.397366	0.03971	outcome	TRUE	reported	textfile	1	183503664	0.024275096	5.20E-06	genus.FamilyXIIIUCG001.id.11294	TRUE	reported	iDXSTa	textfile	2	1	TRUE	NA	21.53070121
2069	rs62414802	C	T	C	T	-0.061190403	0.0213067	NA	0.248493	FALSE	FALSE	FALSE	KRSiRb	6	75888918	0.414086	0.026088	outcome	TRUE	reported	textfile	6	76598635	0.013456987	4.29E-06	genus.FamilyXIIIUCG001.id.11294	TRUE	reported	iDXSTa	textfile	2	1	TRUE	NA	20.67621127
2070	rs7119679	G	A	G	A	-0.080908465	0.0463084	NA	0.242193	FALSE	FALSE	FALSE	KRSiRb	11	94948621	0.0815812	0.0265899	outcome	TRUE	reported	textfile	11	94681786	0.017478204	3.52E-06	genus.FamilyXIIIUCG001.id.11294	TRUE	reported	iDXSTa	textfile	2	1	TRUE	NA	21.42862553
2071	rs76463770	A	G	A	G	0.193129687	0.0894175	NA	0.0305369	FALSE	FALSE	FALSE	KRSiRb	3	45437598	0.172673	0.0655715	outcome	TRUE	reported	textfile	3	45479090	0.04198659	3.77E-06	genus.FamilyXIIIUCG001.id.11294	TRUE	reported	iDXSTa	textfile	2	1	TRUE	NA	21.15810971
2072	rs8076666	A	G	A	G	0.088655005	-0.033442	NA	0.118485	FALSE	FALSE	FALSE	KRSiRb	17	80250018	0.337304	0.0348533	outcome	TRUE	reported	textfile	17	78223817	0.019809411	8.02E-06	genus.FamilyXIIIUCG001.id.11294	TRUE	reported	iDXSTa	textfile	2	1	TRUE	NA	20.02919025
1857	rs11150282	T	C	T	C	0.098234998	0.00141783	NA	0.358946	FALSE	FALSE	FALSE	KRSiRb	16	80459808	0.952063	0.0235845	outcome	TRUE	reported	textfile	16	80493705	0.019712655	7.36E-07	order.Gastranaerophilales.id.1591	TRUE	reported	iEEQPz	textfile	2	1	TRUE	NA	24.83374623
1858	rs113884518	T	C	T	C	-0.205909694	-0.187576	NA	0.0244733	FALSE	FALSE	FALSE	KRSiRb	9	24648999	0.0104824	0.0732864	outcome	TRUE	reported	textfile	9	24648997	0.045537561	7.74E-06	order.Gastranaerophilales.id.1591	TRUE	reported	iEEQPz	textfile	2	1	TRUE	NA	20.44626825
1859	rs1221147	T	A	T	A	0.126305018	0.0228675	NA	0.150011	FALSE	TRUE	TRUE	KRSiRb	9	119284271	0.472622	0.0318391	outcome	TRUE	reported	textfile	9	122046549	0.027916132	4.86E-06	order.Gastranaerophilales.id.1591	TRUE	reported	iEEQPz	textfile	2	1	FALSE	NA	20.47060715
1860	rs16851659	G	C	G	C	-0.089516816	0.0453144	NA	0.34084	FALSE	TRUE	TRUE	KRSiRb	1	230387293	0.0553834	0.0236523	outcome	TRUE	reported	textfile	1	230523039	0.01865552	1.27E-06	order.Gastranaerophilales.id.1591	TRUE	reported	iEEQPz	textfile	2	1	FALSE	NA	23.02472941
1861	rs28678345	T	C	T	C	0.213082993	-0.0508439	NA	0.0488417	FALSE	FALSE	FALSE	KRSiRb	17	55828967	0.330305	0.0522279	outcome	TRUE	reported	textfile	17	53906328	0.047137686	8.06E-06	order.Gastranaerophilales.id.1591	TRUE	reported	iEEQPz	textfile	2	1	TRUE	NA	20.43436086
1862	rs367480	G	A	G	A	-0.084164921	0.0249289	NA	0.358173	FALSE	FALSE	FALSE	KRSiRb	11	2916401	0.290094	0.0235641	outcome	TRUE	reported	textfile	11	2937631	0.018594792	7.52E-06	order.Gastranaerophilales.id.1591	TRUE	reported	iEEQPz	textfile	2	1	TRUE	NA	20.48705771
1863	rs4129395	G	A	G	A	0.090426365	0.0126894	NA	0.48548	FALSE	FALSE	FALSE	KRSiRb	9	113213109	0.573728	0.0225561	outcome	TRUE	reported	textfile	9	115975389	0.01852532	1.22E-06	order.Gastranaerophilales.id.1591	TRUE	reported	iEEQPz	textfile	2	1	TRUE	NA	23.82641541
1864	rs73074665	A	T	A	T	0.164631221	-0.121559	NA	0.0648946	FALSE	TRUE	TRUE	KRSiRb	7	19971001	0.00908699	0.0465966	outcome	TRUE	reported	textfile	7	20010624	0.035603665	3.62E-06	order.Gastranaerophilales.id.1591	TRUE	reported	iEEQPz	textfile	2	1	FALSE	NA	21.38134328
1865	rs789069	A	C	A	C	-0.104129854	-0.00579033	NA	0.140767	FALSE	FALSE	FALSE	KRSiRb	18	1008277	0.857592	0.0322687	outcome	TRUE	reported	textfile	18	1008278	0.023445913	6.50E-06	order.Gastranaerophilales.id.1591	TRUE	reported	iEEQPz	textfile	2	1	TRUE	NA	19.72496406
1866	rs79790072	T	C	T	C	0.226102517	0.128385	NA	0.0315844	FALSE	FALSE	FALSE	KRSiRb	15	100207478	0.0465018	0.0644889	outcome	TRUE	reported	textfile	15	100747683	0.048801659	3.54E-06	order.Gastranaerophilales.id.1591	TRUE	reported	iEEQPz	textfile	2	1	TRUE	NA	21.4655303
1867	rs8028558	A	G	A	G	0.083459982	0.0194952	NA	0.356839	FALSE	FALSE	FALSE	KRSiRb	15	61763554	0.406941	0.0235084	outcome	TRUE	reported	textfile	15	62055753	0.018850404	9.78E-06	order.Gastranaerophilales.id.1591	TRUE	reported	iEEQPz	textfile	2	1	TRUE	NA	19.60267089
1868	rs9864379	T	C	T	C	-0.160521381	-0.0567895	NA	0.149969	FALSE	FALSE	FALSE	KRSiRb	3	14265449	0.07322	0.0317001	outcome	TRUE	reported	textfile	3	14306949	0.029275217	4.66E-08	order.Gastranaerophilales.id.1591	TRUE	reported	iEEQPz	textfile	2	1	TRUE	NA	30.06529912
934	rs10496759	G	C	G	C	0.063713288	0.00684324	NA	0.221761	FALSE	TRUE	TRUE	KRSiRb	2	136845834	0.802217	0.0273205	outcome	TRUE	reported	textfile	2	137603404	0.014430511	8.80E-06	family.Bifidobacteriaceae.id.433	TRUE	reported	iJ6A1r	textfile	2	1	FALSE	NA	19.49380491
935	rs10831953	G	A	G	A	0.053753749	0.0165175	NA	0.298565	FALSE	FALSE	FALSE	KRSiRb	11	13076504	0.50267	0.0246421	outcome	TRUE	reported	textfile	11	13098051	0.012374596	9.95E-06	family.Bifidobacteriaceae.id.433	TRUE	reported	iJ6A1r	textfile	2	1	TRUE	NA	18.86928568
936	rs10841473	G	C	G	C	-0.061303123	0.0134478	NA	0.232093	FALSE	TRUE	TRUE	KRSiRb	12	20225977	0.613248	0.0266059	outcome	TRUE	reported	textfile	12	20378911	0.012884445	2.28E-06	family.Bifidobacteriaceae.id.433	TRUE	reported	iJ6A1r	textfile	2	1	FALSE	NA	22.63777647
937	rs10857328	T	A	T	A	0.056200033	0.018579	NA	0.284806	FALSE	TRUE	TRUE	KRSiRb	4	160290772	0.456995	0.0249783	outcome	TRUE	reported	textfile	4	161211924	0.012639517	7.24E-06	family.Bifidobacteriaceae.id.433	TRUE	reported	iJ6A1r	textfile	2	1	FALSE	NA	19.77025106
938	rs12446429	T	C	T	C	0.081009916	-0.00247882	NA	0.195562	FALSE	FALSE	FALSE	KRSiRb	16	848055	0.932597	0.0293083	outcome	TRUE	reported	textfile	16	898055	0.019073029	8.53E-06	family.Bifidobacteriaceae.id.433	TRUE	reported	iJ6A1r	textfile	2	1	TRUE	NA	18.04002045
939	rs13020688	G	A	G	A	0.058404469	-0.00725802	NA	0.305701	FALSE	FALSE	FALSE	KRSiRb	2	192013806	0.767574	0.0245577	outcome	TRUE	reported	textfile	2	192878532	0.012208136	1.57E-06	family.Bifidobacteriaceae.id.433	TRUE	reported	iJ6A1r	textfile	2	1	TRUE	NA	22.88724097
940	rs182549	C	T	C	T	0.117069879	-0.0473647	NA	0.398866	FALSE	FALSE	FALSE	KRSiRb	2	135859184	0.0424483	0.0233428	outcome	TRUE	reported	textfile	2	136616754	0.01267034	5.94E-20	family.Bifidobacteriaceae.id.433	TRUE	reported	iJ6A1r	textfile	2	1	TRUE	NA	85.3716747
941	rs4567981	T	A	T	A	0.057776313	-0.0287369	NA	0.526	FALSE	TRUE	TRUE	KRSiRb	2	49679726	0.204249	0.0226356	outcome	TRUE	reported	textfile	2	49906864	0.011738841	8.88E-07	family.Bifidobacteriaceae.id.433	TRUE	reported	iJ6A1r	textfile	2	1	FALSE	NA	24.22418682
942	rs4957061	T	C	T	C	0.056987252	-0.00832962	NA	0.422734	FALSE	FALSE	FALSE	KRSiRb	5	520981	0.717565	0.0230281	outcome	TRUE	reported	textfile	5	521096	0.011690731	1.15E-06	family.Bifidobacteriaceae.id.433	TRUE	reported	iJ6A1r	textfile	2	1	TRUE	NA	23.76140382
943	rs540489	T	G	T	G	-0.06325184	-0.030446	NA	0.175579	FALSE	FALSE	FALSE	KRSiRb	17	74901626	0.303477	0.0295878	outcome	TRUE	reported	textfile	17	72897722	0.013816951	5.37E-06	family.Bifidobacteriaceae.id.433	TRUE	reported	iJ6A1r	textfile	2	1	TRUE	NA	20.95665156
944	rs55888705	A	G	A	G	0.053672952	0.0222941	NA	0.281483	FALSE	FALSE	FALSE	KRSiRb	4	1516099	0.371922	0.0249688	outcome	TRUE	reported	textfile	4	1517826	0.012058615	8.66E-06	family.Bifidobacteriaceae.id.433	TRUE	reported	iJ6A1r	textfile	2	1	TRUE	NA	19.81144281
945	rs677208	G	C	G	C	0.072858928	0.0227909	NA	0.170674	FALSE	TRUE	TRUE	KRSiRb	18	4304187	0.449554	0.0301404	outcome	TRUE	reported	textfile	18	4304187	0.016482072	6.00E-06	family.Bifidobacteriaceae.id.433	TRUE	reported	iJ6A1r	textfile	2	1	FALSE	NA	19.54078202
946	rs6899771	A	G	A	G	-0.09143118	-0.0032422	NA	0.100266	FALSE	FALSE	FALSE	KRSiRb	6	96958344	0.931266	0.0375898	outcome	TRUE	reported	textfile	6	97406220	0.020260353	7.28E-06	family.Bifidobacteriaceae.id.433	TRUE	reported	iJ6A1r	textfile	2	1	TRUE	NA	20.36547921
947	rs7174549	C	T	C	T	0.055172631	0.00536933	NA	0.360264	FALSE	FALSE	FALSE	KRSiRb	15	91920073	0.820056	0.0236042	outcome	TRUE	reported	textfile	15	92463303	0.01246547	6.87E-06	family.Bifidobacteriaceae.id.433	TRUE	reported	iJ6A1r	textfile	2	1	TRUE	NA	19.58980321
948	rs7322849	T	C	T	C	0.110675689	0.0130232	NA	0.0907048	FALSE	FALSE	FALSE	KRSiRb	13	112205515	0.742156	0.039584	outcome	TRUE	reported	textfile	13	112859829	0.020099551	1.74E-08	family.Bifidobacteriaceae.id.433	TRUE	reported	iJ6A1r	textfile	2	1	TRUE	NA	30.32017872
949	rs76671854	C	G	C	G	-0.089298109	0.0421817	NA	0.124636	FALSE	TRUE	TRUE	KRSiRb	5	170321185	0.218335	0.0342671	outcome	TRUE	reported	textfile	5	169748189	0.018317684	1.04E-06	family.Bifidobacteriaceae.id.433	TRUE	reported	iJ6A1r	textfile	2	1	FALSE	NA	23.76530537
950	rs857444	C	T	C	T	0.05539651	-0.0178224	NA	0.369872	FALSE	FALSE	FALSE	KRSiRb	6	14617360	0.447211	0.0234483	outcome	TRUE	reported	textfile	6	14617591	0.012066937	3.82E-06	family.Bifidobacteriaceae.id.433	TRUE	reported	iJ6A1r	textfile	2	1	TRUE	NA	21.07515217
2159	rs11252894	A	C	A	C	0.078405494	0.0139578	NA	0.240064	FALSE	FALSE	FALSE	KRSiRb	10	5030858	0.598811	0.0265301	outcome	TRUE	reported	textfile	10	5073050	0.016276917	1.11E-06	phylum.Verrucomicrobia.id.3982	TRUE	reported	iJUh57	textfile	2	1	TRUE	NA	23.20324326
2160	rs117107102	A	G	A	G	0.204282775	-0.0631812	NA	0.0465103	FALSE	FALSE	FALSE	KRSiRb	18	51947265	0.239684	0.0537357	outcome	TRUE	reported	textfile	18	49473635	0.042756505	2.68E-06	phylum.Verrucomicrobia.id.3982	TRUE	reported	iJUh57	textfile	2	1	TRUE	NA	22.82753943
2161	rs11729256	T	C	T	C	0.069698414	0.0131762	NA	0.169284	FALSE	FALSE	FALSE	KRSiRb	4	94106121	0.66227	0.0301666	outcome	TRUE	reported	textfile	4	95027272	0.01469534	2.23E-06	phylum.Verrucomicrobia.id.3982	TRUE	reported	iJUh57	textfile	2	1	TRUE	NA	22.49502677
2162	rs12512971	A	C	A	C	0.171056895	0.00660826	NA	0.0781395	FALSE	FALSE	FALSE	KRSiRb	4	16547352	0.876266	0.0424412	outcome	TRUE	reported	textfile	4	16548975	0.03980534	9.81E-06	phylum.Verrucomicrobia.id.3982	TRUE	reported	iJUh57	textfile	2	1	TRUE	NA	18.46709117
2163	rs12908520	G	A	G	A	0.059491573	0.0184587	NA	0.42881	FALSE	FALSE	FALSE	KRSiRb	15	97027427	0.417392	0.0227617	outcome	TRUE	reported	textfile	15	97570657	0.012823012	3.40E-06	phylum.Verrucomicrobia.id.3982	TRUE	reported	iJUh57	textfile	2	1	TRUE	NA	21.52438774
2164	rs2602429	C	T	C	T	0.076414823	-0.0411472	NA	0.26016	FALSE	FALSE	FALSE	KRSiRb	16	81029544	0.111315	0.0258412	outcome	TRUE	reported	textfile	16	81063149	0.015348672	8.71E-07	phylum.Verrucomicrobia.id.3982	TRUE	reported	iJUh57	textfile	2	1	TRUE	NA	24.78640903
2165	rs3995795	C	T	C	T	0.061091431	-0.0482977	NA	0.400715	FALSE	FALSE	FALSE	KRSiRb	10	11347615	0.0373956	0.0232042	outcome	TRUE	reported	textfile	10	11389614	0.013859187	9.72E-06	phylum.Verrucomicrobia.id.3982	TRUE	reported	iJUh57	textfile	2	1	TRUE	NA	19.43054969
2166	rs45598138	C	A	C	A	-0.143901454	0.0228486	NA	0.0251836	FALSE	FALSE	FALSE	KRSiRb	1	55056410	0.747828	0.071068	outcome	TRUE	reported	textfile	1	55522083	0.030540001	2.19E-06	phylum.Verrucomicrobia.id.3982	TRUE	reported	iJUh57	textfile	2	1	TRUE	NA	22.2020088
2167	rs61779207	G	A	G	A	-0.075525262	0.0570441	NA	0.223153	FALSE	FALSE	FALSE	KRSiRb	1	40608800	0.0372864	0.0273907	outcome	TRUE	reported	textfile	1	41074472	0.016438461	5.28E-06	phylum.Verrucomicrobia.id.3982	TRUE	reported	iJUh57	textfile	2	1	TRUE	NA	21.10873315
2168	rs74542928	T	C	T	C	0.115994333	-0.106163	NA	0.0484058	FALSE	FALSE	FALSE	KRSiRb	4	99623031	0.0406275	0.0518549	outcome	TRUE	reported	textfile	4	100544188	0.023132372	4.08E-07	phylum.Verrucomicrobia.id.3982	TRUE	reported	iJUh57	textfile	2	1	TRUE	NA	25.14393286
2169	rs76430504	T	C	T	C	-0.117530089	-0.00216328	NA	0.04942	FALSE	FALSE	FALSE	KRSiRb	5	40438056	0.966611	0.0516796	outcome	TRUE	reported	textfile	5	40438158	0.025458042	3.50E-06	phylum.Verrucomicrobia.id.3982	TRUE	reported	iJUh57	textfile	2	1	TRUE	NA	21.31317411
2170	rs9349825	A	G	A	G	-0.066024311	0.0764098	NA	0.189156	FALSE	FALSE	FALSE	KRSiRb	6	56476683	0.00723353	0.0284486	outcome	TRUE	reported	textfile	6	56341481	0.014391139	6.27E-06	phylum.Verrucomicrobia.id.3982	TRUE	reported	iJUh57	textfile	2	1	TRUE	NA	21.04831913
1025	rs10517600	T	G	T	G	0.062699295	-0.0171655	NA	0.621532	FALSE	FALSE	FALSE	KRSiRb	4	154711806	0.460726	0.0232705	outcome	TRUE	reported	textfile	4	155632958	0.01393642	6.83E-06	genus.unknowngenus.id.1000000073	TRUE	reported	iK2CaK	textfile	2	1	TRUE	NA	20.24057579
1026	rs10904722	C	T	C	T	-0.067231397	0.0324732	NA	0.236834	FALSE	FALSE	FALSE	KRSiRb	10	6672462	0.220143	0.0264839	outcome	TRUE	reported	textfile	10	6714424	0.014712327	5.05E-06	genus.unknowngenus.id.1000000073	TRUE	reported	iK2CaK	textfile	2	1	TRUE	NA	20.88245398
1027	rs118104867	C	T	C	T	0.214463834	-0.0463225	NA	0.0691126	FALSE	FALSE	FALSE	KRSiRb	8	122965298	0.304014	0.0450669	outcome	TRUE	reported	textfile	8	123977538	0.04550976	3.44E-06	genus.unknowngenus.id.1000000073	TRUE	reported	iK2CaK	textfile	2	1	TRUE	NA	22.20746779
1028	rs13409132	A	G	A	G	-0.165418684	0.0694424	NA	0.0362766	FALSE	FALSE	FALSE	KRSiRb	2	204751623	0.244197	0.0596297	outcome	TRUE	reported	textfile	2	205616346	0.035215443	4.37E-06	genus.unknowngenus.id.1000000073	TRUE	reported	iK2CaK	textfile	2	1	TRUE	NA	22.06494304
1029	rs17121075	G	A	G	A	0.07692543	0.00539002	NA	0.213997	FALSE	FALSE	FALSE	KRSiRb	14	85390452	0.845558	0.0276711	outcome	TRUE	reported	textfile	14	85856796	0.017223352	7.91E-06	genus.unknowngenus.id.1000000073	TRUE	reported	iK2CaK	textfile	2	1	TRUE	NA	19.94823658
1030	rs2191834	G	T	G	T	0.074637506	0.0151715	NA	0.23907	FALSE	FALSE	FALSE	KRSiRb	2	229078235	0.564534	0.0263338	outcome	TRUE	reported	textfile	2	229942951	0.015913614	2.50E-06	genus.unknowngenus.id.1000000073	TRUE	reported	iK2CaK	textfile	2	1	TRUE	NA	21.99766576
1031	rs28691777	C	T	C	T	0.137133741	0.0497903	NA	0.0431725	FALSE	FALSE	FALSE	KRSiRb	17	60072044	0.368458	0.0553615	outcome	TRUE	reported	textfile	17	58149405	0.026699624	6.96E-07	genus.unknowngenus.id.1000000073	TRUE	reported	iK2CaK	textfile	2	1	TRUE	NA	26.38021657
1032	rs34088226	A	G	A	G	-0.117806973	-0.010295	NA	0.0587311	FALSE	FALSE	FALSE	KRSiRb	5	4308833	0.830849	0.0481944	outcome	TRUE	reported	textfile	5	4308946	0.026923974	7.66E-06	genus.unknowngenus.id.1000000073	TRUE	reported	iK2CaK	textfile	2	1	TRUE	NA	19.14536583
1033	rs55682560	C	T	C	T	-0.131519432	-0.00192112	NA	0.0785594	FALSE	FALSE	FALSE	KRSiRb	15	86849059	0.963342	0.0417994	outcome	TRUE	reported	textfile	15	87392290	0.026131877	4.97E-07	genus.unknowngenus.id.1000000073	TRUE	reported	iK2CaK	textfile	2	1	TRUE	NA	25.33020114
1034	rs6588624	G	A	G	A	-0.066231659	0.0183847	NA	0.518231	FALSE	FALSE	FALSE	KRSiRb	1	56383867	0.414233	0.0225174	outcome	TRUE	reported	textfile	1	56849539	0.013814656	1.79E-06	genus.unknowngenus.id.1000000073	TRUE	reported	iK2CaK	textfile	2	1	TRUE	NA	22.98534979
1035	rs66714985	A	C	A	C	0.116907778	-0.00368057	NA	0.102441	FALSE	FALSE	FALSE	KRSiRb	8	3447600	0.920733	0.0369867	outcome	TRUE	reported	textfile	8	3305122	0.025244679	4.85E-06	genus.unknowngenus.id.1000000073	TRUE	reported	iK2CaK	textfile	2	1	TRUE	NA	21.44603976
1036	rs6755871	C	G	C	G	-0.061382475	-0.0052253	NA	0.486787	FALSE	TRUE	TRUE	KRSiRb	2	201586016	0.816709	0.0225442	outcome	TRUE	reported	textfile	2	202450739	0.013897576	9.33E-06	genus.unknowngenus.id.1000000073	TRUE	reported	iK2CaK	textfile	2	1	FALSE	NA	19.50790697
1037	rs7226487	A	G	A	G	-0.064368248	-0.0439377	NA	0.453248	FALSE	FALSE	FALSE	KRSiRb	18	76661168	0.0515608	0.0225694	outcome	TRUE	reported	textfile	18	74373125	0.013870145	3.58E-06	genus.unknowngenus.id.1000000073	TRUE	reported	iK2CaK	textfile	2	1	TRUE	NA	21.53680989
1038	rs7538034	T	G	T	G	-0.078597952	-0.00516789	NA	0.16206	FALSE	FALSE	FALSE	KRSiRb	1	70926011	0.866085	0.0306458	outcome	TRUE	reported	textfile	1	71391694	0.016598223	2.37E-06	genus.unknowngenus.id.1000000073	TRUE	reported	iK2CaK	textfile	2	1	TRUE	NA	22.42328669
1039	rs7725895	A	G	A	G	-0.116223759	0.0155759	NA	0.11984	FALSE	FALSE	FALSE	KRSiRb	5	142865333	0.654299	0.0347833	outcome	TRUE	reported	textfile	5	142244898	0.024036718	3.94E-06	genus.unknowngenus.id.1000000073	TRUE	reported	iK2CaK	textfile	2	1	TRUE	NA	23.37973039
1040	rs989682	A	G	A	G	0.070193983	0.033299	NA	0.229737	FALSE	FALSE	FALSE	KRSiRb	3	15522946	0.212906	0.026733	outcome	TRUE	reported	textfile	3	15564453	0.01553641	6.85E-06	genus.unknowngenus.id.1000000073	TRUE	reported	iK2CaK	textfile	2	1	TRUE	NA	20.41260469
1041	rs9979874	G	C	G	C	-0.073892457	0.0226887	NA	0.325989	FALSE	TRUE	TRUE	KRSiRb	21	37239723	0.346098	0.024081	outcome	TRUE	reported	textfile	21	38612024	0.015091139	1.05E-06	genus.unknowngenus.id.1000000073	TRUE	reported	iK2CaK	textfile	2	1	FALSE	NA	23.97486534
211	rs1007475	G	T	G	T	0.118065426	-0.0260136	NA	0.2793	FALSE	FALSE	FALSE	KRSiRb	6	148082269	0.301124	0.0251576	outcome	TRUE	reported	textfile	6	148403405	0.026127086	7.92E-06	genus.Butyrivibrio.id.1993	TRUE	reported	iNaprK	textfile	2	1	TRUE	NA	20.42036626
212	rs11761679	T	C	T	C	0.154775363	0.0026024	NA	0.140059	FALSE	FALSE	FALSE	KRSiRb	7	150899841	0.936025	0.0324218	outcome	TRUE	reported	textfile	7	150596929	0.032153939	2.20E-06	genus.Butyrivibrio.id.1993	TRUE	reported	iNaprK	textfile	2	1	TRUE	NA	23.17049412
213	rs142855850	A	G	A	G	0.205013198	-0.0136502	NA	0.0970112	FALSE	FALSE	FALSE	KRSiRb	10	22298971	0.722153	0.0383883	outcome	TRUE	reported	textfile	10	22587900	0.045713757	6.86E-06	genus.Butyrivibrio.id.1993	TRUE	reported	iNaprK	textfile	2	1	TRUE	NA	20.11267379
214	rs16934069	T	C	T	C	-0.133784151	0.0135502	NA	0.180493	FALSE	FALSE	FALSE	KRSiRb	9	116930885	0.646194	0.0295177	outcome	TRUE	reported	textfile	9	119693164	0.029944364	8.86E-06	genus.Butyrivibrio.id.1993	TRUE	reported	iNaprK	textfile	2	1	TRUE	NA	19.96085534
215	rs16941336	C	T	C	T	0.127487508	-0.0320925	NA	0.231173	FALSE	FALSE	FALSE	KRSiRb	17	20672384	0.232034	0.0268526	outcome	TRUE	reported	textfile	17	20575697	0.026793591	1.53E-06	genus.Butyrivibrio.id.1993	TRUE	reported	iNaprK	textfile	2	1	TRUE	NA	22.63984331
216	rs17163238	G	A	G	A	0.140986912	-0.00858334	NA	0.191884	FALSE	FALSE	FALSE	KRSiRb	5	129640328	0.76411	0.0286027	outcome	TRUE	reported	textfile	5	128976021	0.030911712	5.51E-06	genus.Butyrivibrio.id.1993	TRUE	reported	iNaprK	textfile	2	1	TRUE	NA	20.80230597
217	rs4537857	T	C	T	C	-0.124589674	0.02767	NA	0.331406	FALSE	FALSE	FALSE	KRSiRb	13	26718529	0.248379	0.0239713	outcome	TRUE	reported	textfile	13	27292666	0.026099163	1.80E-06	genus.Butyrivibrio.id.1993	TRUE	reported	iNaprK	textfile	2	1	TRUE	NA	22.78824812
218	rs486484	A	G	A	G	-0.108348689	0.0236757	NA	0.424835	FALSE	FALSE	FALSE	KRSiRb	20	830864	0.300255	0.0228555	outcome	TRUE	reported	textfile	20	811507	0.024000793	6.61E-06	genus.Butyrivibrio.id.1993	TRUE	reported	iNaprK	textfile	2	1	TRUE	NA	20.37962268
219	rs4928024	A	G	A	G	-0.174709994	-0.0193907	NA	0.184399	FALSE	FALSE	FALSE	KRSiRb	3	54254476	0.5113	0.0295224	outcome	TRUE	reported	textfile	3	54288503	0.038933257	8.19E-06	genus.Butyrivibrio.id.1993	TRUE	reported	iNaprK	textfile	2	1	TRUE	NA	20.13696543
220	rs72723662	C	T	C	T	0.224078206	0.00344589	NA	0.14398	FALSE	FALSE	FALSE	KRSiRb	14	75599220	0.916115	0.0327155	outcome	TRUE	reported	textfile	14	76065563	0.044933642	7.86E-07	genus.Butyrivibrio.id.1993	TRUE	reported	iNaprK	textfile	2	1	TRUE	NA	24.86886679
221	rs7412979	C	G	C	G	0.186778577	-0.0704894	NA	0.0796743	FALSE	TRUE	TRUE	KRSiRb	1	235417331	0.0913356	0.0417494	outcome	TRUE	reported	textfile	1	235580646	0.038911205	1.71E-06	genus.Butyrivibrio.id.1993	TRUE	reported	iNaprK	textfile	2	1	FALSE	NA	23.04118252
222	rs74622183	A	G	A	G	-0.201027447	0.0673023	NA	0.0885166	FALSE	FALSE	FALSE	KRSiRb	14	33681771	0.0901862	0.03972	outcome	TRUE	reported	textfile	14	34150977	0.042820448	2.46E-06	genus.Butyrivibrio.id.1993	TRUE	reported	iNaprK	textfile	2	1	TRUE	NA	22.03983308
223	rs77356209	T	C	T	C	0.216874487	0.0729703	NA	0.0457735	FALSE	FALSE	FALSE	KRSiRb	18	10267736	0.176133	0.0539418	outcome	TRUE	reported	textfile	18	10267733	0.04832994	6.66E-06	genus.Butyrivibrio.id.1993	TRUE	reported	iNaprK	textfile	2	1	TRUE	NA	20.13652
224	rs7752361	A	G	A	G	-0.119230279	0.00307319	NA	0.479415	FALSE	FALSE	FALSE	KRSiRb	6	111459502	0.891783	0.0225889	outcome	TRUE	reported	textfile	6	111780705	0.023997488	7.69E-07	genus.Butyrivibrio.id.1993	TRUE	reported	iNaprK	textfile	2	1	TRUE	NA	24.68547873
225	rs7763512	G	A	G	A	0.119845684	0.000973558	NA	0.423075	FALSE	FALSE	FALSE	KRSiRb	6	21959860	0.966039	0.0228662	outcome	TRUE	reported	textfile	6	21960091	0.025336711	3.11E-06	genus.Butyrivibrio.id.1993	TRUE	reported	iNaprK	textfile	2	1	TRUE	NA	22.37403543
226	rs9349693	A	G	A	G	0.117972728	0.00646856	NA	0.292387	FALSE	FALSE	FALSE	KRSiRb	6	54074926	0.793893	0.0247593	outcome	TRUE	reported	textfile	6	53939724	0.025986063	5.55E-06	genus.Butyrivibrio.id.1993	TRUE	reported	iNaprK	textfile	2	1	TRUE	NA	20.61020304
560	rs1020520	T	G	T	G	-0.059070472	-0.0456605	NA	0.149363	FALSE	FALSE	FALSE	KRSiRb	7	33563534	0.148545	0.0316058	outcome	TRUE	reported	textfile	7	33603146	0.013292872	8.89E-06	genus..Eubacteriumcoprostanoligenesgroup.id.11375	TRUE	reported	ipUfFM	textfile	2	1	TRUE	NA	19.74709595
561	rs10444197	A	G	A	G	-0.050582278	0.0385658	NA	0.349536	FALSE	FALSE	FALSE	KRSiRb	10	2173737	0.102976	0.0236514	outcome	TRUE	reported	textfile	10	2215931	0.011345529	5.98E-06	genus..Eubacteriumcoprostanoligenesgroup.id.11375	TRUE	reported	ipUfFM	textfile	2	1	TRUE	NA	19.87683661
562	rs11052069	T	C	T	C	0.047783175	0.00703127	NA	0.441289	FALSE	FALSE	FALSE	KRSiRb	12	32560985	0.757398	0.0227623	outcome	TRUE	reported	textfile	12	32713919	0.01078333	9.38E-06	genus..Eubacteriumcoprostanoligenesgroup.id.11375	TRUE	reported	ipUfFM	textfile	2	1	TRUE	NA	19.63560174
563	rs11720857	C	T	C	T	0.063077578	-0.0041205	NA	0.175702	FALSE	FALSE	FALSE	KRSiRb	3	114075660	0.889339	0.0296139	outcome	TRUE	reported	textfile	3	113794507	0.014448482	9.26E-06	genus..Eubacteriumcoprostanoligenesgroup.id.11375	TRUE	reported	ipUfFM	textfile	2	1	TRUE	NA	19.05923988
564	rs12906958	C	T	C	T	-0.053315925	0.0505292	NA	0.293284	FALSE	FALSE	FALSE	KRSiRb	15	36619397	0.0419991	0.0248481	outcome	TRUE	reported	textfile	15	36911598	0.011593477	4.35E-06	genus..Eubacteriumcoprostanoligenesgroup.id.11375	TRUE	reported	ipUfFM	textfile	2	1	TRUE	NA	21.14883686
565	rs17159861	C	T	C	T	0.096222758	-0.0338606	NA	0.108227	FALSE	FALSE	FALSE	KRSiRb	7	31045547	0.355052	0.0366126	outcome	TRUE	reported	textfile	7	31085162	0.016838828	1.04E-08	genus..Eubacteriumcoprostanoligenesgroup.id.11375	TRUE	reported	ipUfFM	textfile	2	1	TRUE	NA	32.65366101
566	rs2644213	G	A	G	A	0.053884526	0.00159124	NA	0.304005	FALSE	FALSE	FALSE	KRSiRb	10	82746340	0.948603	0.0246853	outcome	TRUE	reported	textfile	10	84506096	0.012124458	9.86E-06	genus..Eubacteriumcoprostanoligenesgroup.id.11375	TRUE	reported	ipUfFM	textfile	2	1	TRUE	NA	19.7516539
567	rs4076415	T	G	T	G	0.051515202	0.0129473	NA	0.369321	FALSE	FALSE	FALSE	KRSiRb	15	85897766	0.580025	0.0233982	outcome	TRUE	reported	textfile	15	86440997	0.011029435	1.99E-06	genus..Eubacteriumcoprostanoligenesgroup.id.11375	TRUE	reported	ipUfFM	textfile	2	1	TRUE	NA	21.81545538
568	rs4717831	A	T	A	T	0.078678267	-0.0110772	NA	0.146864	FALSE	TRUE	TRUE	KRSiRb	7	73892176	0.731646	0.032301	outcome	TRUE	reported	textfile	7	73306506	0.017403801	9.18E-06	genus..Eubacteriumcoprostanoligenesgroup.id.11375	TRUE	reported	ipUfFM	textfile	2	1	FALSE	NA	20.43719803
569	rs62024432	C	T	C	T	-0.076969763	0.0538363	NA	0.0951281	FALSE	FALSE	FALSE	KRSiRb	15	97326063	0.159851	0.0383021	outcome	TRUE	reported	textfile	15	97869293	0.017210135	7.50E-06	genus..Eubacteriumcoprostanoligenesgroup.id.11375	TRUE	reported	ipUfFM	textfile	2	1	TRUE	NA	20.0019227
570	rs6762473	C	A	C	A	0.052158365	0.00731842	NA	0.340137	FALSE	FALSE	FALSE	KRSiRb	3	127420731	0.75809	0.0237619	outcome	TRUE	reported	textfile	3	127139574	0.011235251	4.26E-06	genus..Eubacteriumcoprostanoligenesgroup.id.11375	TRUE	reported	ipUfFM	textfile	2	1	TRUE	NA	21.55174203
571	rs76898927	G	A	G	A	0.12305502	-0.0412413	NA	0.0541515	FALSE	FALSE	FALSE	KRSiRb	3	81546326	0.407213	0.0497598	outcome	TRUE	reported	textfile	3	81595477	0.026637491	4.79E-06	genus..Eubacteriumcoprostanoligenesgroup.id.11375	TRUE	reported	ipUfFM	textfile	2	1	TRUE	NA	21.34086599
572	rs79895140	T	C	T	C	-0.06410167	0.0408508	NA	0.115326	FALSE	FALSE	FALSE	KRSiRb	2	50570263	0.253478	0.0357731	outcome	TRUE	reported	textfile	2	50797401	0.014115288	8.62E-06	genus..Eubacteriumcoprostanoligenesgroup.id.11375	TRUE	reported	ipUfFM	textfile	2	1	TRUE	NA	20.62334946
573	rs9648214	T	C	T	C	-0.082871942	0.00691874	NA	0.0856895	FALSE	FALSE	FALSE	KRSiRb	7	16341181	0.86295	0.0400808	outcome	TRUE	reported	textfile	7	16380806	0.016430987	2.52E-07	genus..Eubacteriumcoprostanoligenesgroup.id.11375	TRUE	reported	ipUfFM	textfile	2	1	TRUE	NA	25.43827911
626	rs10231386	G	C	G	C	-0.172992892	0.0399299	NA	0.0780507	FALSE	TRUE	TRUE	KRSiRb	7	6680236	0.340623	0.041902	outcome	TRUE	reported	textfile	7	6719867	0.039040128	4.62E-06	genus.unknowngenus.id.1868	TRUE	reported	itDwwZ	textfile	2	1	FALSE	NA	19.63514226
627	rs1044939	C	T	C	T	0.109022423	0.0724266	NA	0.100022	FALSE	FALSE	FALSE	KRSiRb	12	57055922	0.0538282	0.0375614	outcome	TRUE	reported	textfile	12	57449705	0.024201732	7.02E-06	genus.unknowngenus.id.1868	TRUE	reported	itDwwZ	textfile	2	1	TRUE	NA	20.29265
628	rs115372687	A	G	A	G	0.108994191	0.00215759	NA	0.0882775	FALSE	FALSE	FALSE	KRSiRb	1	26894843	0.956747	0.0397815	outcome	TRUE	reported	textfile	1	27221334	0.024326429	9.13E-06	genus.unknowngenus.id.1868	TRUE	reported	itDwwZ	textfile	2	1	TRUE	NA	20.07474243
629	rs12634544	T	C	T	C	-0.081305087	0.0354517	NA	0.29643	FALSE	FALSE	FALSE	KRSiRb	3	12310084	0.150873	0.02468	outcome	TRUE	reported	textfile	3	12351583	0.015881969	2.60E-07	genus.unknowngenus.id.1868	TRUE	reported	itDwwZ	textfile	2	1	TRUE	NA	26.20756972
630	rs12930556	C	T	C	T	0.064211031	-0.026868	NA	0.458609	FALSE	FALSE	FALSE	KRSiRb	16	8776761	0.236684	0.0227057	outcome	TRUE	reported	textfile	16	8870618	0.013981592	4.54E-06	genus.unknowngenus.id.1868	TRUE	reported	itDwwZ	textfile	2	1	TRUE	NA	21.09143053
631	rs17291611	A	G	A	G	-0.090569118	0.0312899	NA	0.141837	FALSE	FALSE	FALSE	KRSiRb	10	107532729	0.331944	0.0322508	outcome	TRUE	reported	textfile	10	109292487	0.0190904	2.30E-06	genus.unknowngenus.id.1868	TRUE	reported	itDwwZ	textfile	2	1	TRUE	NA	22.50765348
632	rs3010848	G	A	G	A	-0.069672776	-0.0141639	NA	0.357342	FALSE	FALSE	FALSE	KRSiRb	1	221771781	0.548814	0.0236247	outcome	TRUE	reported	textfile	1	221945123	0.014663068	1.78E-06	genus.unknowngenus.id.1868	TRUE	reported	itDwwZ	textfile	2	1	TRUE	NA	22.57753541
633	rs35947731	C	T	C	T	-0.131217986	-0.0102324	NA	0.0916056	FALSE	FALSE	FALSE	KRSiRb	7	70514155	0.792967	0.0389865	outcome	TRUE	reported	textfile	7	69979141	0.028840707	5.43E-06	genus.unknowngenus.id.1868	TRUE	reported	itDwwZ	textfile	2	1	TRUE	NA	20.70021854
634	rs4848741	A	G	A	G	-0.068241437	-0.0190735	NA	0.239843	FALSE	FALSE	FALSE	KRSiRb	2	122060815	0.468757	0.0263264	outcome	TRUE	reported	textfile	2	122818391	0.014940265	5.53E-06	genus.unknowngenus.id.1868	TRUE	reported	itDwwZ	textfile	2	1	TRUE	NA	20.86314255
635	rs72819830	A	G	A	G	0.226766565	-0.0602917	NA	0.028273	FALSE	FALSE	FALSE	KRSiRb	2	81457810	0.377251	0.0682826	outcome	TRUE	reported	textfile	2	81684934	0.046721614	1.61E-06	genus.unknowngenus.id.1868	TRUE	reported	itDwwZ	textfile	2	1	TRUE	NA	23.55712947
2388	rs11620597	T	C	T	C	0.119479349	-0.0265405	NA	0.0252542	FALSE	FALSE	FALSE	KRSiRb	13	85504955	0.708513	0.0709916	outcome	TRUE	reported	textfile	13	86079090	0.027168773	7.80E-06	genus.Marvinbryantia.id.2005	TRUE	reported	ivBZbn	textfile	2	1	TRUE	NA	19.33951795
2389	rs11645029	G	C	G	C	-0.060618043	0.00701724	NA	0.502659	FALSE	TRUE	TRUE	KRSiRb	16	5888447	0.756547	0.0226349	outcome	TRUE	reported	textfile	16	5938448	0.013155125	4.15E-06	genus.Marvinbryantia.id.2005	TRUE	reported	ivBZbn	textfile	2	1	FALSE	NA	21.23312247
2390	rs1187983	C	T	C	T	-0.093545581	-0.01973	NA	0.104135	FALSE	FALSE	FALSE	KRSiRb	1	57976188	0.594288	0.0370425	outcome	TRUE	reported	textfile	1	58441860	0.019317443	2.02E-06	genus.Marvinbryantia.id.2005	TRUE	reported	ivBZbn	textfile	2	1	TRUE	NA	23.45023906
2391	rs12963345	G	C	G	C	-0.05968101	0.0015443	NA	0.435339	FALSE	TRUE	TRUE	KRSiRb	18	48729266	0.947306	0.0233665	outcome	TRUE	reported	textfile	18	46255637	0.013228853	6.60E-06	genus.Marvinbryantia.id.2005	TRUE	reported	ivBZbn	textfile	2	1	FALSE	NA	20.35297726
2392	rs146541147	G	A	G	A	0.118845391	0.0218016	NA	0.0334568	FALSE	FALSE	FALSE	KRSiRb	19	4542085	0.725648	0.0621272	outcome	TRUE	reported	textfile	19	4542097	0.02684231	6.86E-06	genus.Marvinbryantia.id.2005	TRUE	reported	ivBZbn	textfile	2	1	TRUE	NA	19.60310708
2393	rs2724813	A	G	A	G	-0.084076924	0.0452895	NA	0.237281	FALSE	FALSE	FALSE	KRSiRb	10	12474925	0.0884321	0.0265826	outcome	TRUE	reported	textfile	10	12516924	0.01675508	6.28E-07	genus.Marvinbryantia.id.2005	TRUE	reported	ivBZbn	textfile	2	1	TRUE	NA	25.1802836
2394	rs2842896	C	T	C	T	-0.0649396	-0.02298	NA	0.586862	FALSE	FALSE	FALSE	KRSiRb	6	132560525	0.318776	0.0230497	outcome	TRUE	reported	textfile	6	132881664	0.013114646	7.25E-07	genus.Marvinbryantia.id.2005	TRUE	reported	ivBZbn	textfile	2	1	TRUE	NA	24.51918745
2395	rs2863363	A	G	A	G	0.063486062	0.00701683	NA	0.244425	FALSE	FALSE	FALSE	KRSiRb	3	166321977	0.788918	0.02621	outcome	TRUE	reported	textfile	3	166039765	0.013632279	3.11E-06	genus.Marvinbryantia.id.2005	TRUE	reported	ivBZbn	textfile	2	1	TRUE	NA	21.68801706
2396	rs3125832	A	C	A	C	0.067932264	0.0209779	NA	0.227136	FALSE	FALSE	FALSE	KRSiRb	1	211226838	0.437142	0.0269977	outcome	TRUE	reported	textfile	1	211400180	0.015011987	5.03E-06	genus.Marvinbryantia.id.2005	TRUE	reported	ivBZbn	textfile	2	1	TRUE	NA	20.47744736
2397	rs61884471	G	A	G	A	0.124426313	7.96E-05	NA	0.11053	FALSE	FALSE	FALSE	KRSiRb	11	45805010	0.998228	0.0358359	outcome	TRUE	reported	textfile	11	45826561	0.024843116	1.01E-06	genus.Marvinbryantia.id.2005	TRUE	reported	ivBZbn	textfile	2	1	TRUE	NA	25.08489746
2398	rs72948274	A	C	A	C	-0.126353989	-0.010411	NA	0.0628645	FALSE	FALSE	FALSE	KRSiRb	11	79807639	0.821875	0.0462436	outcome	TRUE	reported	textfile	11	79518683	0.02722118	3.26E-06	genus.Marvinbryantia.id.2005	TRUE	reported	ivBZbn	textfile	2	1	TRUE	NA	21.54586923
2399	rs8006832	G	T	G	T	-0.095241547	-0.0359907	NA	0.093738	FALSE	FALSE	FALSE	KRSiRb	14	21109678	0.354767	0.0388928	outcome	TRUE	reported	textfile	14	21577837	0.021669867	6.58E-06	genus.Marvinbryantia.id.2005	TRUE	reported	ivBZbn	textfile	2	1	TRUE	NA	19.3170316
2459	rs117347059	G	C	G	C	-0.128261008	0.0602015	NA	0.187088	FALSE	TRUE	TRUE	KRSiRb	7	129793365	0.0381821	0.0290423	outcome	TRUE	reported	textfile	7	129433205	0.028512264	9.17E-06	genus.Gordonibacter.id.821	TRUE	reported	J1dOks	textfile	2	1	FALSE	NA	20.23605682
2460	rs13412653	A	C	A	C	0.107597447	0.0106456	NA	0.369544	FALSE	FALSE	FALSE	KRSiRb	2	29935628	0.648815	0.0233759	outcome	TRUE	reported	textfile	2	30158494	0.023922776	8.61E-06	genus.Gordonibacter.id.821	TRUE	reported	J1dOks	textfile	2	1	TRUE	NA	20.22929679
2461	rs16955299	G	A	G	A	-0.196422874	-0.0493947	NA	0.0993395	FALSE	FALSE	FALSE	KRSiRb	17	54879849	0.195445	0.0381533	outcome	TRUE	reported	textfile	17	52957210	0.043353771	6.37E-06	genus.Gordonibacter.id.821	TRUE	reported	J1dOks	textfile	2	1	TRUE	NA	20.52723073
2462	rs322296	G	A	G	A	0.178689528	0.0385911	NA	0.0749734	FALSE	FALSE	FALSE	KRSiRb	7	137252442	0.364505	0.0425567	outcome	TRUE	reported	textfile	7	136937189	0.037721957	4.02E-06	genus.Gordonibacter.id.821	TRUE	reported	J1dOks	textfile	2	1	TRUE	NA	22.43932414
2463	rs35042269	C	A	C	A	-0.180292677	0.0672576	NA	0.11307	FALSE	FALSE	FALSE	KRSiRb	4	8140880	0.0602948	0.0358014	outcome	TRUE	reported	textfile	4	8142607	0.040329634	8.11E-06	genus.Gordonibacter.id.821	TRUE	reported	J1dOks	textfile	2	1	TRUE	NA	19.98515924
2464	rs3765837	T	G	T	G	-0.190728517	-0.0302864	NA	0.0721563	FALSE	FALSE	FALSE	KRSiRb	1	210455105	0.486896	0.0435616	outcome	TRUE	reported	textfile	1	210628449	0.043360843	7.17E-06	genus.Gordonibacter.id.821	TRUE	reported	J1dOks	textfile	2	1	TRUE	NA	19.34798892
2465	rs4596722	A	G	A	G	0.102908274	-0.0228725	NA	0.499767	FALSE	FALSE	FALSE	KRSiRb	9	86172229	0.311991	0.0226224	outcome	TRUE	reported	textfile	9	88787144	0.023157103	9.06E-06	genus.Gordonibacter.id.821	TRUE	reported	J1dOks	textfile	2	1	TRUE	NA	19.74840994
2466	rs71545975	A	G	A	G	-0.153972004	0.040164	NA	0.171598	FALSE	FALSE	FALSE	KRSiRb	7	47104907	0.180293	0.0299764	outcome	TRUE	reported	textfile	7	47144505	0.033891756	7.04E-06	genus.Gordonibacter.id.821	TRUE	reported	J1dOks	textfile	2	1	TRUE	NA	20.6393199
2467	rs7220558	A	T	A	T	0.116884144	0.0148816	NA	0.404931	FALSE	TRUE	TRUE	KRSiRb	17	10245336	0.516974	0.0229649	outcome	TRUE	reported	textfile	17	10148653	0.02348337	6.71E-07	genus.Gordonibacter.id.821	TRUE	reported	J1dOks	textfile	2	1	FALSE	NA	24.77367065
2468	rs72714787	C	A	C	A	0.181404779	-0.0172885	NA	0.131342	FALSE	FALSE	FALSE	KRSiRb	4	135847346	0.604881	0.0334146	outcome	TRUE	reported	textfile	4	136768501	0.037710172	1.43E-06	genus.Gordonibacter.id.821	TRUE	reported	J1dOks	textfile	2	1	TRUE	NA	23.14090938
2469	rs72939513	A	G	A	G	-0.213989639	0.0040078	NA	0.0508106	FALSE	FALSE	FALSE	KRSiRb	1	82670413	0.938477	0.0519251	outcome	TRUE	reported	textfile	1	83136096	0.049059194	7.98E-06	genus.Gordonibacter.id.821	TRUE	reported	J1dOks	textfile	2	1	TRUE	NA	19.02587655
2470	rs7294633	C	T	C	T	0.128670034	0.0628785	NA	0.273926	FALSE	FALSE	FALSE	KRSiRb	12	28871601	0.0132871	0.0253954	outcome	TRUE	reported	textfile	12	29024534	0.024994637	3.44E-07	genus.Gordonibacter.id.821	TRUE	reported	J1dOks	textfile	2	1	TRUE	NA	26.50093298
2471	rs76287110	A	T	A	T	-0.242964921	0.0689404	NA	0.0815196	FALSE	TRUE	TRUE	KRSiRb	3	187732566	0.0954883	0.0413528	outcome	TRUE	reported	textfile	3	187450354	0.046617731	1.67E-07	genus.Gordonibacter.id.821	TRUE	reported	J1dOks	textfile	2	1	FALSE	NA	27.16344743
2472	rs768830	G	A	G	A	0.149852407	-0.019995	NA	0.156678	FALSE	FALSE	FALSE	KRSiRb	7	18930984	0.519136	0.0310154	outcome	TRUE	reported	textfile	7	18970607	0.033331454	7.76E-06	genus.Gordonibacter.id.821	TRUE	reported	J1dOks	textfile	2	1	TRUE	NA	20.21244859
2216	rs112893842	T	C	T	C	0.11076127	0.005161	NA	0.0906982	FALSE	FALSE	FALSE	KRSiRb	9	8786663	0.894962	0.03909	outcome	TRUE	reported	textfile	9	8786663	0.023254479	2.75E-06	family.Defluviitaleaceae.id.1924	TRUE	reported	j4TObn	textfile	2	1	TRUE	NA	22.68624541
2217	rs1582238	T	C	T	C	0.080192339	-0.0261165	NA	0.357333	FALSE	FALSE	FALSE	KRSiRb	1	118181062	0.268588	0.0236066	outcome	TRUE	reported	textfile	1	118723685	0.016706104	1.69E-06	family.Defluviitaleaceae.id.1924	TRUE	reported	j4TObn	textfile	2	1	TRUE	NA	23.04174682
2218	rs17051335	C	T	C	T	-0.13431353	-0.0593225	NA	0.10313	FALSE	FALSE	FALSE	KRSiRb	4	121281755	0.110044	0.0371231	outcome	TRUE	reported	textfile	4	122202910	0.029220144	4.58E-06	family.Defluviitaleaceae.id.1924	TRUE	reported	j4TObn	textfile	2	1	TRUE	NA	21.12879955
2219	rs1908593	T	C	T	C	0.070222973	0.00167792	NA	0.558804	FALSE	FALSE	FALSE	KRSiRb	18	61358915	0.941664	0.022929	outcome	TRUE	reported	textfile	18	59026148	0.015660058	7.86E-06	family.Defluviitaleaceae.id.1924	TRUE	reported	j4TObn	textfile	2	1	TRUE	NA	20.10813034
2220	rs28696126	A	T	A	T	-0.107106351	-0.0955753	NA	0.126956	FALSE	TRUE	TRUE	KRSiRb	7	80105225	0.00573271	0.034595	outcome	TRUE	reported	textfile	7	79734541	0.023817267	5.56E-06	family.Defluviitaleaceae.id.1924	TRUE	reported	j4TObn	textfile	2	1	FALSE	NA	20.22304725
2221	rs4344384	G	T	G	T	0.070880349	0.0309959	NA	0.496324	FALSE	FALSE	FALSE	KRSiRb	10	64647609	0.171003	0.0226415	outcome	TRUE	reported	textfile	10	66407366	0.015612105	5.86E-06	family.Defluviitaleaceae.id.1924	TRUE	reported	j4TObn	textfile	2	1	TRUE	NA	20.61240977
2222	rs4677103	A	G	A	G	0.097720319	0.0314751	NA	0.180952	FALSE	FALSE	FALSE	KRSiRb	3	72158643	0.288674	0.0296645	outcome	TRUE	reported	textfile	3	72207794	0.019703264	9.42E-07	family.Defluviitaleaceae.id.1924	TRUE	reported	j4TObn	textfile	2	1	TRUE	NA	24.59763763
2223	rs540220	T	C	T	C	-0.123953592	0.0653032	NA	0.087713	FALSE	FALSE	FALSE	KRSiRb	9	90569026	0.100743	0.0397884	outcome	TRUE	reported	textfile	9	93331308	0.028981413	9.48E-06	family.Defluviitaleaceae.id.1924	TRUE	reported	j4TObn	textfile	2	1	TRUE	NA	18.29275515
2224	rs55658617	T	C	T	C	0.17731425	0.0261795	NA	0.0357415	FALSE	FALSE	FALSE	KRSiRb	21	40439076	0.664959	0.0604499	outcome	TRUE	reported	textfile	21	41811003	0.03618445	1.41E-06	family.Defluviitaleaceae.id.1924	TRUE	reported	j4TObn	textfile	2	1	TRUE	NA	24.01282895
2225	rs72731813	C	T	C	T	-0.149751171	-0.11467	NA	0.0489281	FALSE	FALSE	FALSE	KRSiRb	4	146493591	0.0289874	0.0525131	outcome	TRUE	reported	textfile	4	147414743	0.02934152	2.76E-07	family.Defluviitaleaceae.id.1924	TRUE	reported	j4TObn	textfile	2	1	TRUE	NA	26.04805126
2226	rs9608282	T	G	T	G	0.139013635	-0.0410639	NA	0.032753	FALSE	FALSE	FALSE	KRSiRb	22	24408113	0.514232	0.0629561	outcome	TRUE	reported	textfile	22	24804081	0.029942857	4.61E-06	family.Defluviitaleaceae.id.1924	TRUE	reported	j4TObn	textfile	2	1	TRUE	NA	21.55402225
2227	rs9725395	A	G	A	G	-0.138356652	-0.00331066	NA	0.11424	FALSE	FALSE	FALSE	KRSiRb	1	84739949	0.925701	0.0355011	outcome	TRUE	reported	textfile	1	85205632	0.029518507	3.41E-06	family.Defluviitaleaceae.id.1924	TRUE	reported	j4TObn	textfile	2	1	TRUE	NA	21.96905181
65	rs1002941	G	A	G	A	0.105025041	-0.00920002	NA	0.246147	FALSE	FALSE	FALSE	KRSiRb	15	100702485	0.725129	0.0261652	outcome	TRUE	reported	textfile	15	101242690	0.023348442	8.15E-06	order.Victivallales.id.2254	TRUE	reported	j6Fk3C	textfile	2	1	TRUE	NA	20.23344845
66	rs11770843	C	T	C	T	0.109430892	-0.00554888	NA	0.329431	FALSE	FALSE	FALSE	KRSiRb	7	147098287	0.818236	0.024145	outcome	TRUE	reported	textfile	7	146795379	0.023487897	1.91E-06	order.Victivallales.id.2254	TRUE	reported	j6Fk3C	textfile	2	1	TRUE	NA	21.70659039
67	rs17114848	G	A	G	A	0.152376929	0.0744162	NA	0.0982119	FALSE	FALSE	FALSE	KRSiRb	15	24917388	0.0497737	0.0379307	outcome	TRUE	reported	textfile	15	25162535	0.032433167	4.06E-06	order.Victivallales.id.2254	TRUE	reported	j6Fk3C	textfile	2	1	TRUE	NA	22.07291631
68	rs2031282	A	G	A	G	0.122368503	0.0193421	NA	0.184968	FALSE	FALSE	FALSE	KRSiRb	13	20113040	0.515768	0.0297624	outcome	TRUE	reported	textfile	13	20687179	0.027032933	4.38E-06	order.Victivallales.id.2254	TRUE	reported	j6Fk3C	textfile	2	1	TRUE	NA	20.49051897
69	rs2731834	C	G	C	G	0.109437835	-0.0374637	NA	0.239974	FALSE	TRUE	TRUE	KRSiRb	5	95384541	0.157161	0.026482	outcome	TRUE	reported	textfile	5	94720245	0.023692997	4.24E-06	order.Victivallales.id.2254	TRUE	reported	j6Fk3C	textfile	2	1	FALSE	NA	21.33511494
70	rs2825714	A	G	A	G	-0.137410136	-0.00234123	NA	0.170538	FALSE	FALSE	FALSE	KRSiRb	21	19651652	0.937673	0.0299408	outcome	TRUE	reported	textfile	21	21023966	0.02892458	1.72E-06	order.Victivallales.id.2254	TRUE	reported	j6Fk3C	textfile	2	1	TRUE	NA	22.56853747
71	rs62570196	C	T	C	T	-0.216350467	0.0558445	NA	0.0422992	FALSE	FALSE	FALSE	KRSiRb	9	108323890	0.313739	0.0554339	outcome	TRUE	reported	textfile	9	111086170	0.043986577	1.08E-06	order.Victivallales.id.2254	TRUE	reported	j6Fk3C	textfile	2	1	TRUE	NA	24.19219867
72	rs72640280	A	G	A	G	0.220206945	-0.0173556	NA	0.0551219	FALSE	FALSE	FALSE	KRSiRb	1	11883735	0.72589	0.0495029	outcome	TRUE	reported	textfile	1	11943792	0.048619648	5.18E-06	order.Victivallales.id.2254	TRUE	reported	j6Fk3C	textfile	2	1	TRUE	NA	20.51343564
73	rs73113483	T	A	T	A	-0.131216985	-0.00152853	NA	0.123916	FALSE	TRUE	TRUE	KRSiRb	3	6181881	0.96456	0.0344019	outcome	TRUE	reported	textfile	3	6223568	0.0288713	8.66E-06	order.Victivallales.id.2254	TRUE	reported	j6Fk3C	textfile	2	1	FALSE	NA	20.65605733
74	rs77599476	A	G	A	G	0.230291775	0.0223508	NA	0.0550637	FALSE	FALSE	FALSE	KRSiRb	20	62762910	0.654763	0.0499846	outcome	TRUE	reported	textfile	20	61394262	0.048016811	1.86E-06	order.Victivallales.id.2254	TRUE	reported	j6Fk3C	textfile	2	1	TRUE	NA	23.00224515
195	rs10071529	G	C	G	C	0.125104505	-0.0838617	NA	0.10826	FALSE	TRUE	TRUE	KRSiRb	5	176860194	0.02133	0.0364285	outcome	TRUE	reported	textfile	5	176287195	0.027867407	8.64E-06	genus.unknowngenus.id.1000005472	TRUE	reported	jcEyVW	textfile	2	1	FALSE	NA	20.1536066
196	rs11779863	G	A	G	A	-0.077276806	-0.00165503	NA	0.158549	FALSE	FALSE	FALSE	KRSiRb	8	15549321	0.957678	0.0311868	outcome	TRUE	reported	textfile	8	15406830	0.017217056	6.69E-06	genus.unknowngenus.id.1000005472	TRUE	reported	jcEyVW	textfile	2	1	TRUE	NA	20.1456156
197	rs12566890	T	G	T	G	-0.10313363	0.0379239	NA	0.132798	FALSE	FALSE	FALSE	KRSiRb	1	61385192	0.255843	0.0333758	outcome	TRUE	reported	textfile	1	61850864	0.024177477	8.11E-06	genus.unknowngenus.id.1000005472	TRUE	reported	jcEyVW	textfile	2	1	TRUE	NA	18.19611405
198	rs13100746	C	T	C	T	0.063897883	-0.0117012	NA	0.44481	FALSE	FALSE	FALSE	KRSiRb	3	166128718	0.606023	0.0226875	outcome	TRUE	reported	textfile	3	165846506	0.014268538	7.29E-06	genus.unknowngenus.id.1000005472	TRUE	reported	jcEyVW	textfile	2	1	TRUE	NA	20.05459922
199	rs17235252	T	C	T	C	-0.12200211	0.0580965	NA	0.118889	FALSE	FALSE	FALSE	KRSiRb	7	82906721	0.0976203	0.0350718	outcome	TRUE	reported	textfile	7	82536037	0.02554629	2.16E-06	genus.unknowngenus.id.1000005472	TRUE	reported	jcEyVW	textfile	2	1	TRUE	NA	22.80756954
200	rs3932485	C	T	C	T	0.062620895	-0.00609424	NA	0.391453	FALSE	FALSE	FALSE	KRSiRb	3	184475694	0.791549	0.0230582	outcome	TRUE	reported	textfile	3	184193482	0.014162324	9.93E-06	genus.unknowngenus.id.1000005472	TRUE	reported	jcEyVW	textfile	2	1	TRUE	NA	19.55102312
201	rs515984	T	C	T	C	-0.087545066	-0.0397825	NA	0.116888	FALSE	FALSE	FALSE	KRSiRb	10	3479267	0.255378	0.0349773	outcome	TRUE	reported	textfile	10	3521459	0.019068514	6.61E-06	genus.unknowngenus.id.1000005472	TRUE	reported	jcEyVW	textfile	2	1	TRUE	NA	21.07801207
202	rs62188991	G	C	G	C	-0.110864082	-0.0239042	NA	0.059881	FALSE	TRUE	TRUE	KRSiRb	2	176509448	0.625939	0.0490393	outcome	TRUE	reported	textfile	2	177374176	0.02413552	5.27E-06	genus.unknowngenus.id.1000005472	TRUE	reported	jcEyVW	textfile	2	1	FALSE	NA	21.09931763
203	rs638542	G	A	G	A	-0.070591966	-0.00388222	NA	0.287439	FALSE	FALSE	FALSE	KRSiRb	1	109302630	0.875981	0.0248755	outcome	TRUE	reported	textfile	1	109845252	0.015704899	5.17E-06	genus.unknowngenus.id.1000005472	TRUE	reported	jcEyVW	textfile	2	1	TRUE	NA	20.20413487
204	rs739151	C	G	C	G	0.065265852	-0.0323608	NA	0.514045	FALSE	TRUE	TRUE	KRSiRb	22	42345460	0.151554	0.0225658	outcome	TRUE	reported	textfile	22	42741466	0.013977274	3.09E-06	genus.unknowngenus.id.1000005472	TRUE	reported	jcEyVW	textfile	2	1	FALSE	NA	21.80354276
205	rs74603314	T	C	T	C	0.230767094	-0.0211795	NA	0.0401323	FALSE	FALSE	FALSE	KRSiRb	14	46050515	0.714562	0.0579094	outcome	TRUE	reported	textfile	14	46519718	0.048970099	2.28E-06	genus.unknowngenus.id.1000005472	TRUE	reported	jcEyVW	textfile	2	1	TRUE	NA	22.20679064
206	rs76373661	G	A	G	A	0.090821805	0.00659555	NA	0.15887	FALSE	FALSE	FALSE	KRSiRb	3	3729464	0.830423	0.0307973	outcome	TRUE	reported	textfile	3	3771148	0.020298596	5.16E-06	genus.unknowngenus.id.1000005472	TRUE	reported	jcEyVW	textfile	2	1	TRUE	NA	20.01927096
207	rs7706512	G	A	G	A	0.065735114	-0.00123328	NA	0.521528	FALSE	FALSE	FALSE	KRSiRb	5	17443545	0.956415	0.022566	outcome	TRUE	reported	textfile	5	17443654	0.013897929	2.27E-06	genus.unknowngenus.id.1000005472	TRUE	reported	jcEyVW	textfile	2	1	TRUE	NA	22.37147729
208	rs7801843	A	G	A	G	-0.086949468	0.0052876	NA	0.151905	FALSE	FALSE	FALSE	KRSiRb	7	4066073	0.866372	0.0314236	outcome	TRUE	reported	textfile	7	4105705	0.01945094	9.47E-06	genus.unknowngenus.id.1000005472	TRUE	reported	jcEyVW	textfile	2	1	TRUE	NA	19.98263105
209	rs7853673	G	A	G	A	-0.062438944	0.0123854	NA	0.46229	FALSE	FALSE	FALSE	KRSiRb	9	113948961	0.584198	0.0226315	outcome	TRUE	reported	textfile	9	116711241	0.013983251	6.73E-06	genus.unknowngenus.id.1000005472	TRUE	reported	jcEyVW	textfile	2	1	TRUE	NA	19.93860603
210	rs949341	G	A	G	A	0.065660222	-0.0048442	NA	0.281041	FALSE	FALSE	FALSE	KRSiRb	11	112516062	0.847352	0.0251649	outcome	TRUE	reported	textfile	11	112386785	0.014721644	7.73E-06	genus.unknowngenus.id.1000005472	TRUE	reported	jcEyVW	textfile	2	1	TRUE	NA	19.89262386
746	rs1035406	G	A	G	A	-0.113540052	0.0118735	NA	0.115501	FALSE	FALSE	FALSE	KRSiRb	5	120037042	0.736465	0.0352812	outcome	TRUE	reported	textfile	5	119372737	0.025086266	5.84E-06	family.Rhodospirillaceae.id.2717	TRUE	reported	jivs4D	textfile	2	1	TRUE	NA	20.48453603
747	rs11591293	G	T	G	T	0.074318385	-0.0178375	NA	0.426709	FALSE	FALSE	FALSE	KRSiRb	10	111660039	0.433798	0.0227895	outcome	TRUE	reported	textfile	10	113419797	0.015872409	2.67E-06	family.Rhodospirillaceae.id.2717	TRUE	reported	jivs4D	textfile	2	1	TRUE	NA	21.92334586
748	rs12977163	G	C	G	C	0.07309515	-0.0170257	NA	0.390121	FALSE	TRUE	TRUE	KRSiRb	19	28150740	0.463383	0.0232183	outcome	TRUE	reported	textfile	19	28641647	0.016349062	7.63E-06	family.Rhodospirillaceae.id.2717	TRUE	reported	jivs4D	textfile	2	1	FALSE	NA	19.9890172
749	rs13336560	C	T	C	T	-0.070171864	0.036971	NA	0.544005	FALSE	FALSE	FALSE	KRSiRb	16	88487835	0.106825	0.0229259	outcome	TRUE	reported	textfile	16	88554243	0.01580613	9.17E-06	family.Rhodospirillaceae.id.2717	TRUE	reported	jivs4D	textfile	2	1	TRUE	NA	19.70946913
750	rs1549633	A	C	A	C	0.099931243	-0.00709258	NA	0.115586	FALSE	FALSE	FALSE	KRSiRb	5	27945538	0.840331	0.0352042	outcome	TRUE	reported	textfile	5	27945645	0.021863395	4.70E-06	family.Rhodospirillaceae.id.2717	TRUE	reported	jivs4D	textfile	2	1	TRUE	NA	20.89139193
751	rs1923415	A	G	A	G	-0.099923761	-0.0101486	NA	0.0885798	FALSE	FALSE	FALSE	KRSiRb	6	88558996	0.795839	0.0392236	outcome	TRUE	reported	textfile	6	89268715	0.022732585	9.64E-06	family.Rhodospirillaceae.id.2717	TRUE	reported	jivs4D	textfile	2	1	TRUE	NA	19.32145806
752	rs3754624	C	T	C	T	0.09713892	-0.0116608	NA	0.176138	FALSE	FALSE	FALSE	KRSiRb	2	224769095	0.692574	0.0294937	outcome	TRUE	reported	textfile	2	225633812	0.020006404	1.71E-06	family.Rhodospirillaceae.id.2717	TRUE	reported	jivs4D	textfile	2	1	TRUE	NA	23.57482471
753	rs4278423	T	C	T	C	0.107529262	0.0157542	NA	0.0633603	FALSE	FALSE	FALSE	KRSiRb	10	2628361	0.734622	0.046475	outcome	TRUE	reported	textfile	10	2670553	0.023572494	3.12E-06	family.Rhodospirillaceae.id.2717	TRUE	reported	jivs4D	textfile	2	1	TRUE	NA	20.80857128
754	rs4822789	G	C	G	C	0.073432075	-0.010132	NA	0.386986	FALSE	TRUE	TRUE	KRSiRb	22	26777135	0.661305	0.0231266	outcome	TRUE	reported	textfile	22	27173098	0.01605212	7.01E-06	family.Rhodospirillaceae.id.2717	TRUE	reported	jivs4D	textfile	2	1	FALSE	NA	20.92699186
755	rs55876211	C	T	C	T	-0.091185056	0.0170397	NA	0.254132	FALSE	FALSE	FALSE	KRSiRb	3	84422115	0.511163	0.0259345	outcome	TRUE	reported	textfile	3	84471266	0.019639521	2.87E-06	family.Rhodospirillaceae.id.2717	TRUE	reported	jivs4D	textfile	2	1	TRUE	NA	21.5568627
756	rs61933850	G	A	G	A	0.164808335	0.00536771	NA	0.137057	FALSE	FALSE	FALSE	KRSiRb	12	72745618	0.871532	0.0331928	outcome	TRUE	reported	textfile	12	73139398	0.036064663	7.23E-06	family.Rhodospirillaceae.id.2717	TRUE	reported	jivs4D	textfile	2	1	TRUE	NA	20.88308168
757	rs6679026	T	C	T	C	0.111983836	0.0335014	NA	0.100586	FALSE	FALSE	FALSE	KRSiRb	1	78153828	0.373359	0.0376337	outcome	TRUE	reported	textfile	1	78619512	0.025108815	9.95E-06	family.Rhodospirillaceae.id.2717	TRUE	reported	jivs4D	textfile	2	1	TRUE	NA	19.89107462
758	rs7001029	C	T	C	T	0.117365754	0.0320086	NA	0.0932602	FALSE	FALSE	FALSE	KRSiRb	8	130946157	0.412019	0.0390184	outcome	TRUE	reported	textfile	8	131958403	0.026132422	5.35E-06	family.Rhodospirillaceae.id.2717	TRUE	reported	jivs4D	textfile	2	1	TRUE	NA	20.17081568
759	rs72714493	A	G	A	G	0.08168583	0.00449625	NA	0.15331	FALSE	FALSE	FALSE	KRSiRb	1	91740661	0.886582	0.0315239	outcome	TRUE	reported	textfile	1	92206218	0.018079132	7.35E-06	family.Rhodospirillaceae.id.2717	TRUE	reported	jivs4D	textfile	2	1	TRUE	NA	20.41447902
760	rs74354280	C	T	C	T	-0.091189567	0.0651617	NA	0.27818	FALSE	FALSE	FALSE	KRSiRb	4	133271763	0.00907047	0.024972	outcome	TRUE	reported	textfile	4	134192918	0.02049069	6.67E-06	family.Rhodospirillaceae.id.2717	TRUE	reported	jivs4D	textfile	2	1	TRUE	NA	19.80510463
761	rs76784716	A	G	A	G	0.136049347	0.0845076	NA	0.113613	FALSE	FALSE	FALSE	KRSiRb	2	168176830	0.0184957	0.035876	outcome	TRUE	reported	textfile	2	169033340	0.028576745	1.49E-06	family.Rhodospirillaceae.id.2717	TRUE	reported	jivs4D	textfile	2	1	TRUE	NA	22.66560961
762	rs9813022	A	G	A	G	-0.08424439	0.00785944	NA	0.375038	FALSE	FALSE	FALSE	KRSiRb	3	13685237	0.735643	0.0232783	outcome	TRUE	reported	textfile	3	13726736	0.016358324	2.53E-07	family.Rhodospirillaceae.id.2717	TRUE	reported	jivs4D	textfile	2	1	TRUE	NA	26.52188383
279	rs10093869	A	G	A	G	-0.057779486	0.00815504	NA	0.423941	FALSE	FALSE	FALSE	KRSiRb	8	1318658	0.722633	0.0229757	outcome	TRUE	reported	textfile	8	1266824	0.012538929	3.67E-06	genus.Odoribacter.id.952	TRUE	reported	JNtLPT	textfile	2	1	TRUE	NA	21.23373836
280	rs10423795	C	T	C	T	0.055069483	0.0319317	NA	0.383287	FALSE	FALSE	FALSE	KRSiRb	19	49019831	0.170667	0.0233067	outcome	TRUE	reported	textfile	19	49523088	0.012116411	6.58E-06	genus.Odoribacter.id.952	TRUE	reported	JNtLPT	textfile	2	1	TRUE	NA	20.65732134
281	rs16918425	A	T	A	T	0.099978081	-0.0492996	NA	0.0469782	FALSE	TRUE	TRUE	KRSiRb	11	6827129	0.355739	0.0533825	outcome	TRUE	reported	textfile	11	6848360	0.022378451	8.85E-06	genus.Odoribacter.id.952	TRUE	reported	JNtLPT	textfile	2	1	FALSE	NA	19.959495
282	rs28417404	A	G	A	G	-0.072689645	-0.0914727	NA	0.0960071	FALSE	FALSE	FALSE	KRSiRb	14	70477507	0.0170106	0.0383296	outcome	TRUE	reported	textfile	14	70944224	0.016137195	3.68E-06	genus.Odoribacter.id.952	TRUE	reported	JNtLPT	textfile	2	1	TRUE	NA	20.29032492
283	rs4793970	A	G	A	G	-0.057632938	-0.0375076	NA	0.36187	FALSE	FALSE	FALSE	KRSiRb	17	48686600	0.111107	0.0235417	outcome	TRUE	reported	textfile	17	46763962	0.012915412	6.03E-06	genus.Odoribacter.id.952	TRUE	reported	JNtLPT	textfile	2	1	TRUE	NA	19.91246336
284	rs503751	C	G	C	G	0.061829433	-0.0446445	NA	0.528286	FALSE	TRUE	TRUE	KRSiRb	15	57771683	0.0475992	0.0225371	outcome	TRUE	reported	textfile	15	58063881	0.011888659	2.08E-07	genus.Odoribacter.id.952	TRUE	reported	JNtLPT	textfile	2	1	FALSE	NA	27.0473541
285	rs6856150	G	A	G	A	0.088192184	0.0193518	NA	0.122665	FALSE	FALSE	FALSE	KRSiRb	4	11905935	0.572191	0.0342615	outcome	TRUE	reported	textfile	4	11907559	0.019414623	6.06E-06	genus.Odoribacter.id.952	TRUE	reported	JNtLPT	textfile	2	1	TRUE	NA	20.63489541
286	rs74553962	T	G	T	G	0.121448819	0.0153921	NA	0.0762766	FALSE	FALSE	FALSE	KRSiRb	8	68765245	0.718505	0.0427016	outcome	TRUE	reported	textfile	8	69677480	0.026410563	9.49E-06	genus.Odoribacter.id.952	TRUE	reported	JNtLPT	textfile	2	1	TRUE	NA	21.14614829
287	rs77779484	G	A	G	A	-0.133489405	0.00551191	NA	0.0614474	FALSE	FALSE	FALSE	KRSiRb	12	67262163	0.907141	0.0472534	outcome	TRUE	reported	textfile	12	67655943	0.026852607	6.56E-07	genus.Odoribacter.id.952	TRUE	reported	JNtLPT	textfile	2	1	TRUE	NA	24.71272765
2114	rs11251024	G	A	G	A	0.104201088	0.00964295	NA	0.263956	FALSE	FALSE	FALSE	KRSiRb	10	2053532	0.705597	0.0255256	outcome	TRUE	reported	textfile	10	2095726	0.020673705	6.63E-07	genus.unknowngenus.id.1000006162	TRUE	reported	JPOavQ	textfile	2	1	TRUE	NA	25.40433771
2115	rs11606187	A	G	A	G	-0.154539114	0.0335946	NA	0.14536	FALSE	FALSE	FALSE	KRSiRb	11	91856434	0.296432	0.0321751	outcome	TRUE	reported	textfile	11	91589600	0.032628781	3.31E-06	genus.unknowngenus.id.1000006162	TRUE	reported	JPOavQ	textfile	2	1	TRUE	NA	22.43236889
2116	rs13219468	G	C	G	C	0.115343714	-0.0357772	NA	0.285983	FALSE	TRUE	TRUE	KRSiRb	6	68224756	0.155063	0.025162	outcome	TRUE	reported	textfile	6	68934648	0.023695802	1.41E-06	genus.unknowngenus.id.1000006162	TRUE	reported	JPOavQ	textfile	2	1	FALSE	NA	23.69436303
2117	rs13385922	T	C	T	C	0.092949422	0.0132306	NA	0.346838	FALSE	FALSE	FALSE	KRSiRb	2	233172678	0.576541	0.0236919	outcome	TRUE	reported	textfile	2	234081324	0.020134823	3.97E-06	genus.unknowngenus.id.1000006162	TRUE	reported	JPOavQ	textfile	2	1	TRUE	NA	21.31070192
2118	rs166849	G	A	G	A	0.09110531	0.0370973	NA	0.414393	FALSE	FALSE	FALSE	KRSiRb	2	199914143	0.104735	0.0228668	outcome	TRUE	reported	textfile	2	200778866	0.020223942	7.74E-06	genus.unknowngenus.id.1000006162	TRUE	reported	JPOavQ	textfile	2	1	TRUE	NA	20.29344404
2119	rs2172426	C	T	C	T	-0.102119829	0.0063959	NA	0.403857	FALSE	FALSE	FALSE	KRSiRb	8	18371511	0.781644	0.0230752	outcome	TRUE	reported	textfile	8	18229020	0.019894658	3.17E-07	genus.unknowngenus.id.1000006162	TRUE	reported	JPOavQ	textfile	2	1	TRUE	NA	26.34797255
2120	rs267959	A	G	A	G	0.098861186	0.006048	NA	0.276269	FALSE	FALSE	FALSE	KRSiRb	5	10737690	0.810451	0.0252164	outcome	TRUE	reported	textfile	5	10737802	0.020967556	2.62E-06	genus.unknowngenus.id.1000006162	TRUE	reported	JPOavQ	textfile	2	1	TRUE	NA	22.23084698
2121	rs2930903	C	G	C	G	0.090833483	0.0203895	NA	0.360455	FALSE	TRUE	TRUE	KRSiRb	19	887824	0.387567	0.023598	outcome	TRUE	reported	textfile	19	887824	0.020943373	6.84E-06	genus.unknowngenus.id.1000006162	TRUE	reported	JPOavQ	textfile	2	1	FALSE	NA	18.81042811
2122	rs4383094	T	C	T	C	0.149188097	0.0421345	NA	0.140925	FALSE	FALSE	FALSE	KRSiRb	15	81402631	0.194754	0.0324951	outcome	TRUE	reported	textfile	15	81694972	0.032066228	4.28E-06	genus.unknowngenus.id.1000006162	TRUE	reported	JPOavQ	textfile	2	1	TRUE	NA	21.6457479
2123	rs55921101	A	T	A	T	-0.109245446	0.00986277	NA	0.23693	FALSE	TRUE	TRUE	KRSiRb	10	125405692	0.710583	0.0265791	outcome	TRUE	reported	textfile	10	127094261	0.023620072	4.32E-06	genus.unknowngenus.id.1000006162	TRUE	reported	JPOavQ	textfile	2	1	FALSE	NA	21.39164831
2124	rs60775321	T	C	T	C	-0.096242537	-0.0350169	NA	0.288237	FALSE	FALSE	FALSE	KRSiRb	15	96775441	0.160373	0.024944	outcome	TRUE	reported	textfile	15	97318671	0.021384172	7.10E-06	genus.unknowngenus.id.1000006162	TRUE	reported	JPOavQ	textfile	2	1	TRUE	NA	20.25579288
2125	rs72671304	T	C	T	C	0.172321792	-0.0176066	NA	0.0748862	FALSE	FALSE	FALSE	KRSiRb	14	38956767	0.68231	0.043015	outcome	TRUE	reported	textfile	14	39425971	0.037002808	3.80E-06	genus.unknowngenus.id.1000006162	TRUE	reported	JPOavQ	textfile	2	1	TRUE	NA	21.6875773
2126	rs7911787	G	T	G	T	-0.223070508	-0.0644695	NA	0.0321245	FALSE	FALSE	FALSE	KRSiRb	10	96859811	0.311964	0.0637611	outcome	TRUE	reported	textfile	10	98619568	0.047023233	3.39E-06	genus.unknowngenus.id.1000006162	TRUE	reported	JPOavQ	textfile	2	1	TRUE	NA	22.50398049
2127	rs8126061	T	C	T	C	-0.159135032	-0.00230417	NA	0.126454	FALSE	FALSE	FALSE	KRSiRb	20	3424592	0.946021	0.0340327	outcome	TRUE	reported	textfile	20	3405239	0.035190375	7.36E-06	genus.unknowngenus.id.1000006162	TRUE	reported	JPOavQ	textfile	2	1	TRUE	NA	20.44955218
2128	rs9542068	T	C	T	C	0.099070907	0.0131548	NA	0.334873	FALSE	FALSE	FALSE	KRSiRb	13	69732699	0.582465	0.0239271	outcome	TRUE	reported	textfile	13	70306831	0.021814934	6.52E-06	genus.unknowngenus.id.1000006162	TRUE	reported	JPOavQ	textfile	2	1	TRUE	NA	20.62454951
227	rs10084203	A	G	A	G	0.054969862	-0.0335389	NA	0.130335	FALSE	FALSE	FALSE	KRSiRb	2	190439423	0.316481	0.0334814	outcome	TRUE	reported	textfile	2	191304149	0.012356262	8.59E-06	genus.Butyricicoccus.id.2055	TRUE	reported	jRgm0b	textfile	2	1	TRUE	NA	19.79133439
228	rs12034718	A	G	A	G	0.0701199	0.000335149	NA	0.224102	FALSE	FALSE	FALSE	KRSiRb	1	66913912	0.990124	0.0270771	outcome	TRUE	reported	textfile	1	67379595	0.01582135	9.58E-06	genus.Butyricicoccus.id.2055	TRUE	reported	jRgm0b	textfile	2	1	TRUE	NA	19.64244293
229	rs12585793	T	C	T	C	-0.262206199	0.119	NA	0.0289192	FALSE	FALSE	FALSE	KRSiRb	13	26444103	0.0736495	0.066526	outcome	TRUE	reported	textfile	13	27018240	0.056472877	5.79E-06	genus.Butyricicoccus.id.2055	TRUE	reported	jRgm0b	textfile	2	1	TRUE	NA	21.55788164
230	rs2017189	G	T	G	T	-0.050695599	-0.0209451	NA	0.472631	FALSE	FALSE	FALSE	KRSiRb	4	7458426	0.3528	0.0225417	outcome	TRUE	reported	textfile	4	7460153	0.011024022	3.87E-06	genus.Butyricicoccus.id.2055	TRUE	reported	jRgm0b	textfile	2	1	TRUE	NA	21.14756533
231	rs4962426	G	T	G	T	0.061421574	-0.0515158	NA	0.197049	FALSE	FALSE	FALSE	KRSiRb	10	125219639	0.0700568	0.0284375	outcome	TRUE	reported	textfile	10	126908208	0.013597912	7.38E-06	genus.Butyricicoccus.id.2055	TRUE	reported	jRgm0b	textfile	2	1	TRUE	NA	20.40315978
232	rs56221232	T	C	T	C	0.082802732	0.0314132	NA	0.101561	FALSE	FALSE	FALSE	KRSiRb	2	152596896	0.401588	0.0374507	outcome	TRUE	reported	textfile	2	153453410	0.016740066	7.62E-07	genus.Butyricicoccus.id.2055	TRUE	reported	jRgm0b	textfile	2	1	TRUE	NA	24.46667767
233	rs62478070	T	G	T	G	0.224039318	0.0141364	NA	0.0261407	FALSE	FALSE	FALSE	KRSiRb	7	157895458	0.841303	0.0706021	outcome	TRUE	reported	textfile	7	157688150	0.049495932	5.94E-06	genus.Butyricicoccus.id.2055	TRUE	reported	jRgm0b	textfile	2	1	TRUE	NA	20.48846731
234	rs7322368	T	C	T	C	0.081573314	-0.0435998	NA	0.090407	FALSE	FALSE	FALSE	KRSiRb	13	99561736	0.264892	0.0391064	outcome	TRUE	reported	textfile	13	100213990	0.018316651	5.52E-06	genus.Butyricicoccus.id.2055	TRUE	reported	jRgm0b	textfile	2	1	TRUE	NA	19.83371514
235	rs75238760	T	A	T	A	0.061942289	-0.00939326	NA	0.13223	FALSE	TRUE	TRUE	KRSiRb	18	25319149	0.777818	0.0332901	outcome	TRUE	reported	textfile	18	22899113	0.013994184	6.80E-06	genus.Butyricicoccus.id.2055	TRUE	reported	jRgm0b	textfile	2	1	FALSE	NA	19.59202564
1779	rs11128180	A	G	A	G	0.059294412	-0.0229511	NA	0.232641	FALSE	FALSE	FALSE	KRSiRb	3	70543064	0.389424	0.0266667	outcome	TRUE	reported	textfile	3	70592215	0.012876923	3.67E-06	class.Betaproteobacteria.id.2867	TRUE	reported	JRLMVB	textfile	2	1	TRUE	NA	21.20329403
1780	rs12467854	G	C	G	C	0.06413625	0.0130573	NA	0.211418	FALSE	TRUE	TRUE	KRSiRb	2	238967062	0.637095	0.0276775	outcome	TRUE	reported	textfile	2	239888758	0.013176625	1.10E-06	class.Betaproteobacteria.id.2867	TRUE	reported	JRLMVB	textfile	2	1	FALSE	NA	23.691838
1781	rs1511453	A	G	A	G	0.092349246	0.143778	NA	0.057804	FALSE	FALSE	FALSE	KRSiRb	4	23586839	0.00187655	0.0462444	outcome	TRUE	reported	textfile	4	23588462	0.019915827	4.76E-06	class.Betaproteobacteria.id.2867	TRUE	reported	JRLMVB	textfile	2	1	TRUE	NA	21.50156234
1782	rs1928341	A	G	A	G	0.052558097	-0.00973115	NA	0.404534	FALSE	FALSE	FALSE	KRSiRb	1	153267537	0.672901	0.0230503	outcome	TRUE	reported	textfile	1	153240013	0.011040784	2.02E-06	class.Betaproteobacteria.id.2867	TRUE	reported	JRLMVB	textfile	2	1	TRUE	NA	22.66101912
1783	rs2321387	G	A	G	A	-0.049459619	-0.0273383	NA	0.429855	FALSE	FALSE	FALSE	KRSiRb	13	58115206	0.230891	0.0228187	outcome	TRUE	reported	textfile	13	58689340	0.010942399	5.80E-06	class.Betaproteobacteria.id.2867	TRUE	reported	JRLMVB	textfile	2	1	TRUE	NA	20.43037978
1784	rs2367850	G	C	G	C	0.064005972	0.022363	NA	0.221476	FALSE	TRUE	TRUE	KRSiRb	3	193738485	0.419762	0.0277169	outcome	TRUE	reported	textfile	3	193456274	0.013037436	9.12E-07	class.Betaproteobacteria.id.2867	TRUE	reported	JRLMVB	textfile	2	1	FALSE	NA	24.10219609
1785	rs2613606	C	T	C	T	-0.051310589	-0.00975768	NA	0.419219	FALSE	FALSE	FALSE	KRSiRb	7	111644969	0.671097	0.0229786	outcome	TRUE	reported	textfile	7	111285025	0.010909103	2.20E-06	class.Betaproteobacteria.id.2867	TRUE	reported	JRLMVB	textfile	2	1	TRUE	NA	22.1225872
1786	rs320161	A	G	A	G	0.057228557	-0.0662102	NA	0.230033	FALSE	FALSE	FALSE	KRSiRb	9	102136835	0.0136751	0.0268526	outcome	TRUE	reported	textfile	9	104899117	0.012619964	7.33E-06	class.Betaproteobacteria.id.2867	TRUE	reported	JRLMVB	textfile	2	1	TRUE	NA	20.56408351
1787	rs4033856	C	T	C	T	0.083242265	0.0393022	NA	0.087329	FALSE	FALSE	FALSE	KRSiRb	4	45640468	0.325373	0.0399625	outcome	TRUE	reported	textfile	4	45642485	0.016723677	5.17E-07	class.Betaproteobacteria.id.2867	TRUE	reported	JRLMVB	textfile	2	1	TRUE	NA	24.77560312
1788	rs6087811	T	G	T	G	-0.097817738	0.00370207	NA	0.101506	FALSE	FALSE	FALSE	KRSiRb	20	32008327	0.921896	0.0377588	outcome	TRUE	reported	textfile	20	30596130	0.019852201	7.44E-07	class.Betaproteobacteria.id.2867	TRUE	reported	JRLMVB	textfile	2	1	TRUE	NA	24.27827934
1789	rs62395635	T	C	T	C	0.109740893	-0.0562861	NA	0.0617117	FALSE	FALSE	FALSE	KRSiRb	5	174070793	0.230208	0.046912	outcome	TRUE	reported	textfile	5	173497796	0.02360002	2.94E-06	class.Betaproteobacteria.id.2867	TRUE	reported	JRLMVB	textfile	2	1	TRUE	NA	21.62281526
1790	rs72747231	C	G	C	G	-0.137280671	0.072466	NA	0.0474104	FALSE	TRUE	TRUE	KRSiRb	9	81591103	0.171681	0.0530179	outcome	TRUE	reported	textfile	9	84206018	0.029033768	2.06E-06	class.Betaproteobacteria.id.2867	TRUE	reported	JRLMVB	textfile	2	1	FALSE	NA	22.35692048
1791	rs75242906	C	T	C	T	-0.121083253	-0.0142898	NA	0.0838356	FALSE	FALSE	FALSE	KRSiRb	15	56494209	0.72778	0.0410532	outcome	TRUE	reported	textfile	15	56786407	0.028074987	9.27E-06	class.Betaproteobacteria.id.2867	TRUE	reported	JRLMVB	textfile	2	1	TRUE	NA	18.60068905
2254	rs1135612	G	A	G	A	0.052978507	-0.0364587	NA	0.209931	FALSE	FALSE	FALSE	KRSiRb	7	75980359	0.188243	0.0277085	outcome	TRUE	reported	textfile	7	75609677	0.01191767	9.26E-06	class.Negativicutes.id.2164	TRUE	reported	juuAbY	textfile	2	1	TRUE	NA	19.76135495
2255	rs13086907	G	A	G	A	0.062531199	-0.0195301	NA	0.22284	FALSE	FALSE	FALSE	KRSiRb	3	142416275	0.472758	0.0272007	outcome	TRUE	reported	textfile	3	142135117	0.013173503	1.95E-06	class.Negativicutes.id.2164	TRUE	reported	juuAbY	textfile	2	1	TRUE	NA	22.5315445
2256	rs1447205	G	C	G	C	-0.050205329	-0.0185208	NA	0.358881	FALSE	TRUE	TRUE	KRSiRb	8	41374078	0.431545	0.0235468	outcome	TRUE	reported	textfile	8	41231597	0.010838203	2.93E-06	class.Negativicutes.id.2164	TRUE	reported	juuAbY	textfile	2	1	FALSE	NA	21.45779405
2257	rs1643968	T	C	T	C	-0.056528439	0.0211197	NA	0.358686	FALSE	FALSE	FALSE	KRSiRb	5	165839623	0.368479	0.023484	outcome	TRUE	reported	textfile	5	165266628	0.011229806	4.15E-07	class.Negativicutes.id.2164	TRUE	reported	juuAbY	textfile	2	1	TRUE	NA	25.3390004
2258	rs1649999	A	G	A	G	0.074898861	-0.0182591	NA	0.0967611	FALSE	FALSE	FALSE	KRSiRb	10	78326315	0.633798	0.0383282	outcome	TRUE	reported	textfile	10	80086072	0.01664577	7.58E-06	class.Negativicutes.id.2164	TRUE	reported	juuAbY	textfile	2	1	TRUE	NA	20.24615921
2259	rs2834062	A	G	A	G	0.0489057	-0.0238529	NA	0.313297	FALSE	FALSE	FALSE	KRSiRb	21	33005177	0.334541	0.0247178	outcome	TRUE	reported	textfile	21	34377485	0.010884164	8.44E-06	class.Negativicutes.id.2164	TRUE	reported	juuAbY	textfile	2	1	TRUE	NA	20.18965068
2260	rs4463806	T	C	T	C	-0.05439664	0.0328491	NA	0.192081	FALSE	FALSE	FALSE	KRSiRb	10	113838234	0.250487	0.0285851	outcome	TRUE	reported	textfile	10	115597993	0.012936525	7.81E-06	class.Negativicutes.id.2164	TRUE	reported	juuAbY	textfile	2	1	TRUE	NA	17.68108392
2261	rs4722181	T	G	T	G	0.050130576	-0.00870787	NA	0.471637	FALSE	FALSE	FALSE	KRSiRb	7	22777952	0.700092	0.0226063	outcome	TRUE	reported	textfile	7	22817571	0.010579796	2.00E-06	class.Negativicutes.id.2164	TRUE	reported	juuAbY	textfile	2	1	TRUE	NA	22.45178124
2262	rs60274479	T	C	T	C	-0.065962286	-0.0183265	NA	0.198063	FALSE	FALSE	FALSE	KRSiRb	16	21238604	0.518983	0.0284171	outcome	TRUE	reported	textfile	16	21249925	0.013413689	1.16E-06	class.Negativicutes.id.2164	TRUE	reported	juuAbY	textfile	2	1	TRUE	NA	24.18215111
2263	rs61249479	A	C	A	C	0.077707533	0.0280249	NA	0.155331	FALSE	FALSE	FALSE	KRSiRb	9	122150629	0.368128	0.0311393	outcome	TRUE	reported	textfile	9	124912908	0.01686282	2.95E-06	class.Negativicutes.id.2164	TRUE	reported	juuAbY	textfile	2	1	TRUE	NA	21.23566349
2264	rs71405394	G	A	G	A	-0.114177822	0.0520546	NA	0.0688501	FALSE	FALSE	FALSE	KRSiRb	15	100704883	0.240465	0.0443462	outcome	TRUE	reported	textfile	15	101245088	0.02404996	2.17E-06	class.Negativicutes.id.2164	TRUE	reported	juuAbY	textfile	2	1	TRUE	NA	22.5390077
2265	rs73232831	G	A	G	A	-0.151828859	-0.0654763	NA	0.0351168	FALSE	FALSE	FALSE	KRSiRb	4	17411803	0.279806	0.0605838	outcome	TRUE	reported	textfile	4	17413426	0.03149318	1.87E-06	class.Negativicutes.id.2164	TRUE	reported	juuAbY	textfile	2	1	TRUE	NA	23.24211393
2266	rs9423647	G	A	G	A	0.047817029	0.0354563	NA	0.558687	FALSE	FALSE	FALSE	KRSiRb	10	5537855	0.118468	0.0227104	outcome	TRUE	reported	textfile	10	5579818	0.010528201	6.06E-06	class.Negativicutes.id.2164	TRUE	reported	juuAbY	textfile	2	1	TRUE	NA	20.62798667
2447	rs117186816	G	A	G	A	-0.206475619	0.0396226	NA	0.0905332	FALSE	FALSE	FALSE	KRSiRb	11	124065421	0.322919	0.0400845	outcome	TRUE	reported	textfile	11	123936128	0.043636232	6.52E-06	family.Christensenellaceae.id.1866	TRUE	reported	k6neYN	textfile	2	1	TRUE	NA	22.38943165
2448	rs12380890	A	G	A	G	-0.050397219	-0.00112515	NA	0.440895	FALSE	FALSE	FALSE	KRSiRb	9	38002259	0.960339	0.022626	outcome	TRUE	reported	textfile	9	38002256	0.011104738	5.78E-06	family.Christensenellaceae.id.1866	TRUE	reported	k6neYN	textfile	2	1	TRUE	NA	20.5966463
2449	rs12657403	A	G	A	G	0.078107959	0.00619234	NA	0.0539522	FALSE	FALSE	FALSE	KRSiRb	5	3174671	0.900829	0.049692	outcome	TRUE	reported	textfile	5	3174785	0.017188664	5.59E-06	family.Christensenellaceae.id.1866	TRUE	reported	k6neYN	textfile	2	1	TRUE	NA	20.64934759
2450	rs4076564	G	A	G	A	-0.188623195	-0.0408184	NA	0.0543528	FALSE	FALSE	FALSE	KRSiRb	6	169240162	0.415386	0.0501177	outcome	TRUE	reported	textfile	6	169640257	0.039209045	8.06E-06	family.Christensenellaceae.id.1866	TRUE	reported	k6neYN	textfile	2	1	TRUE	NA	23.14289393
2451	rs4805124	C	G	C	G	0.048650752	-0.0299073	NA	0.494968	FALSE	TRUE	TRUE	KRSiRb	19	35393300	0.184793	0.0225522	outcome	TRUE	reported	textfile	19	35884202	0.010906688	8.36E-06	family.Christensenellaceae.id.1866	TRUE	reported	k6neYN	textfile	2	1	FALSE	NA	19.89726278
2452	rs62573205	G	A	G	A	-0.065480354	-0.0111504	NA	0.19845	FALSE	FALSE	FALSE	KRSiRb	9	134895153	0.6933	0.0282732	outcome	TRUE	reported	textfile	9	137786999	0.013350288	1.49E-06	family.Christensenellaceae.id.1866	TRUE	reported	k6neYN	textfile	2	1	TRUE	NA	24.05696121
2453	rs7211194	C	T	C	T	0.049209379	0.0312774	NA	0.48169	FALSE	FALSE	FALSE	KRSiRb	17	13638624	0.166111	0.0225861	outcome	TRUE	reported	textfile	17	13541941	0.011091636	9.94E-06	family.Christensenellaceae.id.1866	TRUE	reported	k6neYN	textfile	2	1	TRUE	NA	19.68360094
2454	rs72706624	G	T	G	T	0.088262607	-0.0122555	NA	0.108618	FALSE	FALSE	FALSE	KRSiRb	9	15518854	0.737452	0.0365585	outcome	TRUE	reported	textfile	9	15518852	0.019757489	6.38E-06	family.Christensenellaceae.id.1866	TRUE	reported	k6neYN	textfile	2	1	TRUE	NA	19.95675861
2455	rs77867022	G	T	G	T	-0.160443345	-6.88E-05	NA	0.0722978	FALSE	FALSE	FALSE	KRSiRb	7	120693647	0.998736	0.0434369	outcome	TRUE	reported	textfile	7	120333701	0.037958856	8.82E-06	family.Christensenellaceae.id.1866	TRUE	reported	k6neYN	textfile	2	1	TRUE	NA	17.86558268
2456	rs870002	C	T	C	T	0.048895121	0.020115	NA	0.429601	FALSE	FALSE	FALSE	KRSiRb	8	61307592	0.378613	0.0228461	outcome	TRUE	reported	textfile	8	62220151	0.010981691	6.54E-06	family.Christensenellaceae.id.1866	TRUE	reported	k6neYN	textfile	2	1	TRUE	NA	19.82406036
2457	rs892686	A	G	A	G	0.050610664	0.0200815	NA	0.474358	FALSE	FALSE	FALSE	KRSiRb	9	80428461	0.37592	0.0226797	outcome	TRUE	reported	textfile	9	83043376	0.010965057	4.12E-06	family.Christensenellaceae.id.1866	TRUE	reported	k6neYN	textfile	2	1	TRUE	NA	21.30405542
2458	rs9608766	T	C	T	C	-0.068213442	0.0424418	NA	0.258009	FALSE	FALSE	FALSE	KRSiRb	22	29432051	0.10101	0.0258795	outcome	TRUE	reported	textfile	22	29828040	0.01495997	3.33E-06	family.Christensenellaceae.id.1866	TRUE	reported	k6neYN	textfile	2	1	TRUE	NA	20.79114864
2627	rs12693845	C	T	C	T	-0.080544718	0.0183419	NA	0.408814	FALSE	FALSE	FALSE	KRSiRb	2	198447960	0.430915	0.0232876	outcome	TRUE	reported	textfile	2	199312684	0.017742876	8.96E-06	genus.Lactobacillus.id.1837	TRUE	reported	k7oV3H	textfile	2	1	TRUE	NA	20.60753736
2628	rs1530559	G	A	G	A	0.080400057	-0.0264452	NA	0.463057	FALSE	FALSE	FALSE	KRSiRb	2	134998059	0.244078	0.0227025	outcome	TRUE	reported	textfile	2	135755629	0.017820739	4.93E-06	genus.Lactobacillus.id.1837	TRUE	reported	k7oV3H	textfile	2	1	TRUE	NA	20.35454009
2629	rs16861661	G	A	G	A	-0.183146977	-0.0184868	NA	0.0655242	FALSE	FALSE	FALSE	KRSiRb	1	18174965	0.687393	0.0459418	outcome	TRUE	reported	textfile	1	18501459	0.038148013	1.28E-06	genus.Lactobacillus.id.1837	TRUE	reported	k7oV3H	textfile	2	1	TRUE	NA	23.04918987
2630	rs328312	T	A	T	A	0.081509206	0.0471841	NA	0.46247	FALSE	TRUE	TRUE	KRSiRb	16	73857011	0.0379332	0.022733	outcome	TRUE	reported	textfile	16	73890910	0.016944121	1.41E-06	genus.Lactobacillus.id.1837	TRUE	reported	k7oV3H	textfile	2	1	FALSE	NA	23.14063312
2631	rs6092149	A	T	A	T	-0.080134426	0.0573171	NA	0.424821	FALSE	TRUE	TRUE	KRSiRb	20	55617934	0.0119182	0.0227941	outcome	TRUE	reported	textfile	20	54192992	0.01714896	3.29E-06	genus.Lactobacillus.id.1837	TRUE	reported	k7oV3H	textfile	2	1	FALSE	NA	21.83547713
2632	rs62314653	C	A	C	A	0.187691889	0.084077	NA	0.0590349	FALSE	FALSE	FALSE	KRSiRb	4	108975306	0.0801918	0.0480558	outcome	TRUE	reported	textfile	4	109896462	0.039458456	2.24E-06	genus.Lactobacillus.id.1837	TRUE	reported	k7oV3H	textfile	2	1	TRUE	NA	22.62615905
2633	rs7399658	G	A	G	A	-0.107133701	-0.0163779	NA	0.184085	FALSE	FALSE	FALSE	KRSiRb	13	23260829	0.576825	0.0293495	outcome	TRUE	reported	textfile	13	23834968	0.022188263	3.12E-06	genus.Lactobacillus.id.1837	TRUE	reported	k7oV3H	textfile	2	1	TRUE	NA	23.31339953
2634	rs768253	T	G	T	G	-0.079195015	-0.0210877	NA	0.439109	FALSE	FALSE	FALSE	KRSiRb	8	68097868	0.354319	0.0227669	outcome	TRUE	reported	textfile	8	69010103	0.017179101	4.25E-06	genus.Lactobacillus.id.1837	TRUE	reported	k7oV3H	textfile	2	1	TRUE	NA	21.25175619
2635	rs77478751	A	G	A	G	-0.219885755	0.00999841	NA	0.117995	FALSE	FALSE	FALSE	KRSiRb	3	173433875	0.778063	0.0354749	outcome	TRUE	reported	textfile	3	173151665	0.047575911	7.33E-06	genus.Lactobacillus.id.1837	TRUE	reported	k7oV3H	textfile	2	1	TRUE	NA	21.36092052
2636	rs921925	A	C	A	C	0.098507745	0.0206214	NA	0.212347	FALSE	FALSE	FALSE	KRSiRb	19	6928006	0.453179	0.0274906	outcome	TRUE	reported	textfile	19	6928017	0.020322897	9.72E-07	genus.Lactobacillus.id.1837	TRUE	reported	k7oV3H	textfile	2	1	TRUE	NA	23.49467938
1629	rs11069458	T	C	T	C	-0.068094659	0.0149184	NA	0.187083	FALSE	FALSE	FALSE	KRSiRb	13	101750335	0.60746	0.029041	outcome	TRUE	reported	textfile	13	102402685	0.015502996	7.72E-06	genus.Bilophila.id.3170	TRUE	reported	k7uR6h	textfile	2	1	TRUE	NA	19.29278075
1630	rs116261629	G	C	G	C	0.128112276	0.0143754	NA	0.0925068	FALSE	TRUE	TRUE	KRSiRb	6	20505397	0.7127	0.0390391	outcome	TRUE	reported	textfile	6	20505628	0.026135828	8.62E-07	genus.Bilophila.id.3170	TRUE	reported	k7uR6h	textfile	2	1	FALSE	NA	24.02752107
1631	rs1241171	G	A	G	A	-0.069265389	-0.00608662	NA	0.145015	FALSE	FALSE	FALSE	KRSiRb	1	102834365	0.848621	0.0318875	outcome	TRUE	reported	textfile	1	103299921	0.015014825	4.24E-06	genus.Bilophila.id.3170	TRUE	reported	k7uR6h	textfile	2	1	TRUE	NA	21.28099872
1632	rs1571225	C	T	C	T	0.082682569	0.0259503	NA	0.16592	FALSE	FALSE	FALSE	KRSiRb	9	4940871	0.392435	0.0303438	outcome	TRUE	reported	textfile	9	4940871	0.017062147	1.12E-06	genus.Bilophila.id.3170	TRUE	reported	k7uR6h	textfile	2	1	TRUE	NA	23.48337781
1633	rs1969927	G	A	G	A	0.056458855	0.0043069	NA	0.336178	FALSE	FALSE	FALSE	KRSiRb	12	100393069	0.85663	0.023839	outcome	TRUE	reported	textfile	12	100786847	0.012693476	9.07E-06	genus.Bilophila.id.3170	TRUE	reported	k7uR6h	textfile	2	1	TRUE	NA	19.78349421
1634	rs2713349	A	T	A	T	0.061722789	-0.00574448	NA	0.298613	FALSE	TRUE	TRUE	KRSiRb	7	9470737	0.816092	0.0246995	outcome	TRUE	reported	textfile	7	9510367	0.014017424	8.63E-06	genus.Bilophila.id.3170	TRUE	reported	k7uR6h	textfile	2	1	FALSE	NA	19.38896664
1635	rs2728491	G	T	G	T	-0.062741568	0.0182458	NA	0.23839	FALSE	FALSE	FALSE	KRSiRb	7	47172134	0.49007	0.0264356	outcome	TRUE	reported	textfile	7	47211732	0.013945646	6.33E-06	genus.Bilophila.id.3170	TRUE	reported	k7uR6h	textfile	2	1	TRUE	NA	20.24106981
1636	rs3827020	C	T	C	T	0.076647909	-0.0107844	NA	0.195174	FALSE	FALSE	FALSE	KRSiRb	20	63349639	0.707483	0.02874	outcome	TRUE	reported	textfile	20	61980991	0.016064223	1.79E-06	genus.Bilophila.id.3170	TRUE	reported	k7uR6h	textfile	2	1	TRUE	NA	22.7657087
1637	rs4798126	G	A	G	A	0.073288019	0.0215857	NA	0.196944	FALSE	FALSE	FALSE	KRSiRb	18	3765773	0.448763	0.0284967	outcome	TRUE	reported	textfile	18	3765773	0.016798984	7.15E-06	genus.Bilophila.id.3170	TRUE	reported	k7uR6h	textfile	2	1	TRUE	NA	19.03267942
1638	rs542415	T	C	T	C	-0.061362319	0.0526537	NA	0.390858	FALSE	FALSE	FALSE	KRSiRb	15	49719357	0.0228334	0.0231321	outcome	TRUE	reported	textfile	15	50011554	0.013343594	4.71E-06	genus.Bilophila.id.3170	TRUE	reported	k7uR6h	textfile	2	1	TRUE	NA	21.14744428
1639	rs60178956	G	A	G	A	-0.062481785	-6.66E-05	NA	0.227732	FALSE	FALSE	FALSE	KRSiRb	8	89866110	0.998027	0.0269193	outcome	TRUE	reported	textfile	8	90878338	0.014148499	8.06E-06	genus.Bilophila.id.3170	TRUE	reported	k7uR6h	textfile	2	1	TRUE	NA	19.50231287
1640	rs6793291	C	A	C	A	0.112729046	0.0266016	NA	0.051893	FALSE	FALSE	FALSE	KRSiRb	3	194698802	0.608149	0.0518836	outcome	TRUE	reported	textfile	3	194419531	0.024163294	3.11E-06	genus.Bilophila.id.3170	TRUE	reported	k7uR6h	textfile	2	1	TRUE	NA	21.76503587
1641	rs72676854	T	C	T	C	0.123208756	0.0470573	NA	0.0511395	FALSE	FALSE	FALSE	KRSiRb	8	108978710	0.366828	0.052145	outcome	TRUE	reported	textfile	8	109990939	0.026882038	5.62E-06	genus.Bilophila.id.3170	TRUE	reported	k7uR6h	textfile	2	1	TRUE	NA	21.00674502
1642	rs7802841	C	A	C	A	0.067009659	-0.0177115	NA	0.301962	FALSE	FALSE	FALSE	KRSiRb	7	138899094	0.471313	0.0245875	outcome	TRUE	reported	textfile	7	138583840	0.013770056	1.77E-06	genus.Bilophila.id.3170	TRUE	reported	k7uR6h	textfile	2	1	TRUE	NA	23.68118349
1643	rs8013541	A	T	A	T	-0.05719913	-0.0218329	NA	0.430062	FALSE	TRUE	TRUE	KRSiRb	14	67173854	0.336838	0.0227324	outcome	TRUE	reported	textfile	14	67640571	0.01256729	5.48E-06	genus.Bilophila.id.3170	TRUE	reported	k7uR6h	textfile	2	1	FALSE	NA	20.71550728
1644	rs9899990	A	G	A	G	-0.102702281	-0.00961736	NA	0.0841101	FALSE	FALSE	FALSE	KRSiRb	17	9218262	0.814692	0.0410336	outcome	TRUE	reported	textfile	17	9121579	0.023387821	9.07E-06	genus.Bilophila.id.3170	TRUE	reported	k7uR6h	textfile	2	1	TRUE	NA	19.28326884
2417	rs11627628	T	C	T	C	0.143960728	-0.00353793	NA	0.0750955	FALSE	FALSE	FALSE	KRSiRb	14	21011446	0.934597	0.0431128	outcome	TRUE	reported	textfile	14	21479605	0.029022314	1.01E-06	genus.Oscillibacter.id.2063	TRUE	reported	KEtupJ	textfile	2	1	TRUE	NA	24.60503546
2418	rs11990279	T	C	T	C	-0.082493414	0.032305	NA	0.198328	FALSE	FALSE	FALSE	KRSiRb	8	11258805	0.252893	0.0282546	outcome	TRUE	reported	textfile	8	11116314	0.018045748	4.94E-06	genus.Oscillibacter.id.2063	TRUE	reported	KEtupJ	textfile	2	1	TRUE	NA	20.89723266
2419	rs12417956	C	G	C	G	0.078543098	0.0205944	NA	0.27526	FALSE	TRUE	TRUE	KRSiRb	11	25951904	0.412517	0.0251313	outcome	TRUE	reported	textfile	11	25973451	0.017407454	6.03E-06	genus.Oscillibacter.id.2063	TRUE	reported	KEtupJ	textfile	2	1	FALSE	NA	20.35848902
2420	rs12649930	T	G	T	G	0.121588701	0.0661271	NA	0.101058	FALSE	FALSE	FALSE	KRSiRb	4	3654564	0.0801475	0.0377905	outcome	TRUE	reported	textfile	4	3656291	0.025961173	4.09E-06	genus.Oscillibacter.id.2063	TRUE	reported	KEtupJ	textfile	2	1	TRUE	NA	21.9350089
2421	rs133832	A	C	A	C	-0.079552688	0.0290526	NA	0.284222	FALSE	FALSE	FALSE	KRSiRb	22	44438827	0.246354	0.0250615	outcome	TRUE	reported	textfile	22	44834707	0.016241059	1.15E-06	genus.Oscillibacter.id.2063	TRUE	reported	KEtupJ	textfile	2	1	TRUE	NA	23.99280526
2422	rs137917150	T	A	T	A	-0.174992153	0.116133	NA	0.0933038	FALSE	TRUE	TRUE	KRSiRb	12	81972611	0.00240963	0.0382715	outcome	TRUE	reported	textfile	12	82366390	0.038839403	4.62E-06	genus.Oscillibacter.id.2063	TRUE	reported	KEtupJ	textfile	2	1	FALSE	NA	20.29981394
2423	rs16866406	A	G	A	G	0.098876509	-0.00897191	NA	0.152428	FALSE	FALSE	FALSE	KRSiRb	2	178592420	0.774205	0.0312742	outcome	TRUE	reported	textfile	2	179457147	0.02087954	3.08E-06	genus.Oscillibacter.id.2063	TRUE	reported	KEtupJ	textfile	2	1	TRUE	NA	22.42561677
2424	rs16934185	A	G	A	G	-0.129567532	-0.019213	NA	0.101954	FALSE	FALSE	FALSE	KRSiRb	9	1798324	0.609122	0.0375746	outcome	TRUE	reported	textfile	9	1798324	0.028156999	4.38E-06	genus.Oscillibacter.id.2063	TRUE	reported	KEtupJ	textfile	2	1	TRUE	NA	21.17481584
2425	rs234108	A	G	A	G	0.074955279	0.0271889	NA	0.396371	FALSE	FALSE	FALSE	KRSiRb	1	184973539	0.237594	0.0230215	outcome	TRUE	reported	textfile	1	184942671	0.015263201	9.16E-07	genus.Oscillibacter.id.2063	TRUE	reported	KEtupJ	textfile	2	1	TRUE	NA	24.11644024
2426	rs36095275	C	T	C	T	-0.07523683	0.0341413	NA	0.416581	FALSE	FALSE	FALSE	KRSiRb	14	31800923	0.13684	0.0229496	outcome	TRUE	reported	textfile	14	32270129	0.015686113	1.40E-06	genus.Oscillibacter.id.2063	TRUE	reported	KEtupJ	textfile	2	1	TRUE	NA	23.00542703
2427	rs4506202	A	G	A	G	-0.071132334	0.0431309	NA	0.533241	FALSE	FALSE	FALSE	KRSiRb	8	21740565	0.0568146	0.0226441	outcome	TRUE	reported	textfile	8	21598077	0.01522611	3.21E-06	genus.Oscillibacter.id.2063	TRUE	reported	KEtupJ	textfile	2	1	TRUE	NA	21.82509748
2428	rs61883564	A	G	A	G	-0.1013514	-0.00756865	NA	0.13626	FALSE	FALSE	FALSE	KRSiRb	11	79302798	0.817452	0.0327897	outcome	TRUE	reported	textfile	11	79013843	0.022101565	3.39E-06	genus.Oscillibacter.id.2063	TRUE	reported	KEtupJ	textfile	2	1	TRUE	NA	21.02874963
2429	rs6901560	C	G	C	G	0.085503217	-0.0149036	NA	0.186848	FALSE	TRUE	TRUE	KRSiRb	6	36964218	0.60729	0.0289983	outcome	TRUE	reported	textfile	6	36931994	0.018693038	6.21E-06	genus.Oscillibacter.id.2063	TRUE	reported	KEtupJ	textfile	2	1	FALSE	NA	20.9220932
2430	rs75453768	G	T	G	T	0.122120078	-0.0566282	NA	0.097939	FALSE	FALSE	FALSE	KRSiRb	10	114710047	0.137877	0.0381658	outcome	TRUE	reported	textfile	10	116469806	0.026862946	5.35E-06	genus.Oscillibacter.id.2063	TRUE	reported	KEtupJ	textfile	2	1	TRUE	NA	20.66649693
2431	rs761240	T	G	T	G	-0.176639573	0.0260469	NA	0.050123	FALSE	FALSE	FALSE	KRSiRb	20	50891355	0.62324	0.0530202	outcome	TRUE	reported	textfile	20	49507892	0.038881196	2.04E-06	genus.Oscillibacter.id.2063	TRUE	reported	KEtupJ	textfile	2	1	TRUE	NA	20.63938638
2432	rs9393920	A	G	A	G	-0.074466242	-0.022129	NA	0.378717	FALSE	FALSE	FALSE	KRSiRb	6	28612816	0.339862	0.0231854	outcome	TRUE	reported	textfile	6	28580593	0.015108116	9.92E-07	genus.Oscillibacter.id.2063	TRUE	reported	KEtupJ	textfile	2	1	TRUE	NA	24.29395672
2492	rs118038478	A	G	A	G	0.205675553	-0.0464375	NA	0.0706956	FALSE	FALSE	FALSE	KRSiRb	16	47203698	0.287735	0.043681	outcome	TRUE	reported	textfile	16	47237609	0.046891721	7.85E-06	genus.Prevotella7.id.11182	TRUE	reported	kK2m3u	textfile	2	1	TRUE	NA	19.23857952
2493	rs12124567	A	G	A	G	-0.121281313	0.0130213	NA	0.20109	FALSE	FALSE	FALSE	KRSiRb	1	3427238	0.645529	0.0283082	outcome	TRUE	reported	textfile	1	3343802	0.027501731	9.49E-06	genus.Prevotella7.id.11182	TRUE	reported	kK2m3u	textfile	2	1	TRUE	NA	19.44767644
2494	rs12195431	T	C	T	C	0.196527815	-0.0374473	NA	0.0970856	FALSE	FALSE	FALSE	KRSiRb	6	90309935	0.328047	0.0382876	outcome	TRUE	reported	textfile	6	91019654	0.044232188	8.73E-06	genus.Prevotella7.id.11182	TRUE	reported	kK2m3u	textfile	2	1	TRUE	NA	19.74109351
2495	rs16937247	G	C	G	C	0.146097858	0.0277994	NA	0.201861	FALSE	TRUE	TRUE	KRSiRb	11	19921569	0.325653	0.0282828	outcome	TRUE	reported	textfile	11	19943115	0.035152923	9.64E-06	genus.Prevotella7.id.11182	TRUE	reported	kK2m3u	textfile	2	1	FALSE	NA	17.27288221
2496	rs2240542	C	T	C	T	0.120849888	0.0332305	NA	0.264281	FALSE	FALSE	FALSE	KRSiRb	2	241126899	0.194523	0.0256148	outcome	TRUE	reported	textfile	2	242066314	0.026177616	4.84E-06	genus.Prevotella7.id.11182	TRUE	reported	kK2m3u	textfile	2	1	TRUE	NA	21.31239806
2497	rs2918132	C	T	C	T	-0.11464837	0.0256642	NA	0.374789	FALSE	FALSE	FALSE	KRSiRb	10	131202057	0.271525	0.0233405	outcome	TRUE	reported	textfile	10	133000320	0.025491556	6.42E-06	genus.Prevotella7.id.11182	TRUE	reported	kK2m3u	textfile	2	1	TRUE	NA	20.22754044
2498	rs430270	A	C	A	C	0.13915522	-0.0546312	NA	0.190742	FALSE	FALSE	FALSE	KRSiRb	3	60488646	0.0582358	0.0288456	outcome	TRUE	reported	textfile	3	60474379	0.029705527	2.87E-06	genus.Prevotella7.id.11182	TRUE	reported	kK2m3u	textfile	2	1	TRUE	NA	21.94443894
2499	rs57404562	C	A	C	A	0.15548647	0.0077555	NA	0.130426	FALSE	FALSE	FALSE	KRSiRb	2	11961636	0.816356	0.0333951	outcome	TRUE	reported	textfile	2	12101762	0.031605691	6.22E-07	genus.Prevotella7.id.11182	TRUE	reported	kK2m3u	textfile	2	1	TRUE	NA	24.20218789
2500	rs79263163	A	C	A	C	-0.143981995	-0.029744	NA	0.201166	FALSE	FALSE	FALSE	KRSiRb	11	39800223	0.291598	0.0282035	outcome	TRUE	reported	textfile	11	39821773	0.031500978	7.51E-06	genus.Prevotella7.id.11182	TRUE	reported	kK2m3u	textfile	2	1	TRUE	NA	20.89143629
2501	rs9426434	T	C	T	C	-0.123657205	-0.0216271	NA	0.351109	FALSE	FALSE	FALSE	KRSiRb	1	29409704	0.364026	0.0238257	outcome	TRUE	reported	textfile	1	29736216	0.027851446	9.72E-06	genus.Prevotella7.id.11182	TRUE	reported	kK2m3u	textfile	2	1	TRUE	NA	19.71257488
2502	rs9608249	A	G	A	G	-0.158213329	0.0889986	NA	0.113252	FALSE	FALSE	FALSE	KRSiRb	22	24217984	0.0101953	0.0346415	outcome	TRUE	reported	textfile	22	24613952	0.033631703	2.07E-06	genus.Prevotella7.id.11182	TRUE	reported	kK2m3u	textfile	2	1	TRUE	NA	22.13035696
2503	rs9959718	G	A	G	A	0.133012021	0.0130212	NA	0.202567	FALSE	FALSE	FALSE	KRSiRb	18	73775429	0.642479	0.0280487	outcome	TRUE	reported	textfile	18	71442664	0.027536133	1.90E-06	genus.Prevotella7.id.11182	TRUE	reported	kK2m3u	textfile	2	1	TRUE	NA	23.33328487
2654	rs13291169	C	G	C	G	0.070092873	-0.00705776	NA	0.141807	FALSE	TRUE	TRUE	KRSiRb	9	114126004	0.828442	0.0325693	outcome	TRUE	reported	textfile	9	116888284	0.014875617	2.61E-06	phylum.Bacteroidetes.id.905	TRUE	reported	kMAGge	textfile	2	1	FALSE	NA	22.20228875
2655	rs17343978	A	C	A	C	-0.055604102	-0.00406548	NA	0.203585	FALSE	FALSE	FALSE	KRSiRb	22	27037922	0.884385	0.0279582	outcome	TRUE	reported	textfile	22	27433885	0.012027223	7.22E-06	phylum.Bacteroidetes.id.905	TRUE	reported	kMAGge	textfile	2	1	TRUE	NA	21.37385879
2656	rs2032750	T	C	T	C	-0.051085659	0.00722826	NA	0.458695	FALSE	FALSE	FALSE	KRSiRb	2	53603889	0.75057	0.0227384	outcome	TRUE	reported	textfile	2	53831026	0.010680423	1.71E-06	phylum.Bacteroidetes.id.905	TRUE	reported	kMAGge	textfile	2	1	TRUE	NA	22.87816003
2657	rs62531359	T	G	T	G	0.06577884	-0.00662303	NA	0.180777	FALSE	FALSE	FALSE	KRSiRb	8	70003946	0.822944	0.0295989	outcome	TRUE	reported	textfile	8	70916181	0.014988611	8.42E-06	phylum.Bacteroidetes.id.905	TRUE	reported	kMAGge	textfile	2	1	TRUE	NA	19.25970559
2658	rs62575403	C	T	C	T	0.145423872	-0.0776162	NA	0.0427313	FALSE	FALSE	FALSE	KRSiRb	9	133628698	0.167284	0.0562036	outcome	TRUE	reported	textfile	9	136493820	0.031107867	2.96E-06	phylum.Bacteroidetes.id.905	TRUE	reported	kMAGge	textfile	2	1	TRUE	NA	21.8540001
2659	rs6586324	T	C	T	C	0.047779239	-0.0120455	NA	0.425624	FALSE	FALSE	FALSE	KRSiRb	21	42522025	0.597138	0.0227909	outcome	TRUE	reported	textfile	21	43942135	0.010543692	7.37E-06	phylum.Bacteroidetes.id.905	TRUE	reported	kMAGge	textfile	2	1	TRUE	NA	20.53492092
2660	rs72706335	T	C	T	C	-0.223193178	-0.0808496	NA	0.0246987	FALSE	FALSE	FALSE	KRSiRb	1	157525648	0.266667	0.0727868	outcome	TRUE	reported	textfile	1	157495438	0.049338227	7.13E-06	phylum.Bacteroidetes.id.905	TRUE	reported	kMAGge	textfile	2	1	TRUE	NA	20.4641992
2661	rs73512608	G	A	G	A	-0.123117207	0.00054208	NA	0.0537271	FALSE	FALSE	FALSE	KRSiRb	13	69948551	0.991344	0.0499637	outcome	TRUE	reported	textfile	13	70522683	0.02367433	2.54E-07	phylum.Bacteroidetes.id.905	TRUE	reported	kMAGge	textfile	2	1	TRUE	NA	27.0446967
2662	rs73846128	A	G	A	G	-0.066426181	0.0239675	NA	0.147184	FALSE	FALSE	FALSE	KRSiRb	3	89291104	0.450875	0.0317889	outcome	TRUE	reported	textfile	3	89340254	0.013348134	4.78E-07	phylum.Bacteroidetes.id.905	TRUE	reported	kMAGge	textfile	2	1	TRUE	NA	24.76494988
2663	rs73975615	G	A	G	A	-0.207162752	0.00901757	NA	0.00749155	FALSE	FALSE	FALSE	KRSiRb	17	6557880	0.945272	0.131364	outcome	TRUE	reported	textfile	17	6461200	0.044262873	1.20E-06	phylum.Bacteroidetes.id.905	TRUE	reported	kMAGge	textfile	2	1	TRUE	NA	21.90504472
2664	rs7546249	T	A	T	A	-0.056917331	-0.00893945	NA	0.296063	FALSE	TRUE	TRUE	KRSiRb	1	176823554	0.716765	0.0246412	outcome	TRUE	reported	textfile	1	176792690	0.01183824	1.42E-06	phylum.Bacteroidetes.id.905	TRUE	reported	kMAGge	textfile	2	1	FALSE	NA	23.11611108
2665	rs929878	C	T	C	T	-0.054000099	-0.0330906	NA	0.212916	FALSE	FALSE	FALSE	KRSiRb	16	74256742	0.229908	0.0275618	outcome	TRUE	reported	textfile	16	74290641	0.012152588	6.51E-06	phylum.Bacteroidetes.id.905	TRUE	reported	kMAGge	textfile	2	1	TRUE	NA	19.74474653
2280	rs1145877	A	G	A	G	-0.073548024	-0.0640138	NA	0.137415	FALSE	FALSE	FALSE	KRSiRb	6	81677104	0.0510517	0.03281	outcome	TRUE	reported	textfile	6	82386821	0.016241333	7.20E-06	genus.Sutterella.id.2896	TRUE	reported	kOb3HP	textfile	2	1	TRUE	NA	20.50683686
2281	rs11591622	T	G	T	G	-0.0688382	-0.0248031	NA	0.161578	FALSE	FALSE	FALSE	KRSiRb	10	100760930	0.418452	0.0306548	outcome	TRUE	reported	textfile	10	102520687	0.015137492	6.50E-06	genus.Sutterella.id.2896	TRUE	reported	kOb3HP	textfile	2	1	TRUE	NA	20.6800297
2282	rs13173038	A	G	A	G	-0.071807564	0.00514112	NA	0.246779	FALSE	FALSE	FALSE	KRSiRb	5	59203357	0.844353	0.0261863	outcome	TRUE	reported	textfile	5	58499183	0.015162698	2.73E-06	genus.Sutterella.id.2896	TRUE	reported	kOb3HP	textfile	2	1	TRUE	NA	22.42783838
2283	rs143438747	T	C	T	C	-0.145792693	-0.125998	NA	0.0763876	FALSE	FALSE	FALSE	KRSiRb	1	62812878	0.003857	0.0436035	outcome	TRUE	reported	textfile	1	63278549	0.030686706	3.28E-06	genus.Sutterella.id.2896	TRUE	reported	kOb3HP	textfile	2	1	TRUE	NA	22.57204831
2284	rs2050185	G	A	G	A	0.057513842	0.0198776	NA	0.377014	FALSE	FALSE	FALSE	KRSiRb	6	147615645	0.393556	0.0232982	outcome	TRUE	reported	textfile	6	147936781	0.012876636	7.97E-06	genus.Sutterella.id.2896	TRUE	reported	kOb3HP	textfile	2	1	TRUE	NA	19.94986319
2285	rs2321387	G	A	G	A	-0.059287622	-0.0273383	NA	0.429855	FALSE	FALSE	FALSE	KRSiRb	13	58115206	0.230891	0.0228187	outcome	TRUE	reported	textfile	13	58689340	0.012450922	1.87E-06	genus.Sutterella.id.2896	TRUE	reported	kOb3HP	textfile	2	1	TRUE	NA	22.67383792
2286	rs2613606	C	T	C	T	-0.055679377	-0.00975768	NA	0.419219	FALSE	FALSE	FALSE	KRSiRb	7	111644969	0.671097	0.0229786	outcome	TRUE	reported	textfile	7	111285025	0.012411747	7.20E-06	genus.Sutterella.id.2896	TRUE	reported	kOb3HP	textfile	2	1	TRUE	NA	20.12439837
2287	rs607327	C	T	C	T	0.057833353	0.0241305	NA	0.374259	FALSE	FALSE	FALSE	KRSiRb	11	111824985	0.2999	0.0232775	outcome	TRUE	reported	textfile	11	111695709	0.012905264	6.63E-06	genus.Sutterella.id.2896	TRUE	reported	kOb3HP	textfile	2	1	TRUE	NA	20.08273963
2288	rs62501473	G	A	G	A	0.069423259	-0.0121619	NA	0.26247	FALSE	FALSE	FALSE	KRSiRb	7	150429663	0.635325	0.0256446	outcome	TRUE	reported	textfile	7	150126751	0.014941649	5.52E-06	genus.Sutterella.id.2896	TRUE	reported	kOb3HP	textfile	2	1	TRUE	NA	21.58802611
2289	rs7499539	A	G	A	G	0.061747829	0.016292	NA	0.262895	FALSE	FALSE	FALSE	KRSiRb	16	85004459	0.525416	0.0256559	outcome	TRUE	reported	textfile	16	85038065	0.013099845	2.36E-06	genus.Sutterella.id.2896	TRUE	reported	kOb3HP	textfile	2	1	TRUE	NA	22.21831254
2290	rs7638039	T	C	T	C	0.064562374	-0.0254266	NA	0.247011	FALSE	FALSE	FALSE	KRSiRb	3	70539788	0.331419	0.026179	outcome	TRUE	reported	textfile	3	70588939	0.014388651	8.66E-06	genus.Sutterella.id.2896	TRUE	reported	kOb3HP	textfile	2	1	TRUE	NA	20.13347895
2291	rs9350083	T	G	T	G	-0.059306886	-0.026056	NA	0.356091	FALSE	FALSE	FALSE	KRSiRb	6	18583647	0.269338	0.0235889	outcome	TRUE	reported	textfile	6	18583878	0.013392944	8.23E-06	genus.Sutterella.id.2896	TRUE	reported	kOb3HP	textfile	2	1	TRUE	NA	19.60912147
2129	rs11251024	G	A	G	A	0.104201088	0.00964295	NA	0.263956	FALSE	FALSE	FALSE	KRSiRb	10	2053532	0.705597	0.0255256	outcome	TRUE	reported	textfile	10	2095726	0.020673705	6.63E-07	family.unknownfamily.id.1000006161	TRUE	reported	kweuE1	textfile	2	1	TRUE	NA	25.40433771
2130	rs11606187	A	G	A	G	-0.154539114	0.0335946	NA	0.14536	FALSE	FALSE	FALSE	KRSiRb	11	91856434	0.296432	0.0321751	outcome	TRUE	reported	textfile	11	91589600	0.032628781	3.31E-06	family.unknownfamily.id.1000006161	TRUE	reported	kweuE1	textfile	2	1	TRUE	NA	22.43236889
2131	rs13219468	G	C	G	C	0.115343714	-0.0357772	NA	0.285983	FALSE	TRUE	TRUE	KRSiRb	6	68224756	0.155063	0.025162	outcome	TRUE	reported	textfile	6	68934648	0.023695802	1.41E-06	family.unknownfamily.id.1000006161	TRUE	reported	kweuE1	textfile	2	1	FALSE	NA	23.69436303
2132	rs13385922	T	C	T	C	0.092949422	0.0132306	NA	0.346838	FALSE	FALSE	FALSE	KRSiRb	2	233172678	0.576541	0.0236919	outcome	TRUE	reported	textfile	2	234081324	0.020134823	3.97E-06	family.unknownfamily.id.1000006161	TRUE	reported	kweuE1	textfile	2	1	TRUE	NA	21.31070192
2133	rs166849	G	A	G	A	0.09110531	0.0370973	NA	0.414393	FALSE	FALSE	FALSE	KRSiRb	2	199914143	0.104735	0.0228668	outcome	TRUE	reported	textfile	2	200778866	0.020223942	7.74E-06	family.unknownfamily.id.1000006161	TRUE	reported	kweuE1	textfile	2	1	TRUE	NA	20.29344404
2134	rs2172426	C	T	C	T	-0.102119829	0.0063959	NA	0.403857	FALSE	FALSE	FALSE	KRSiRb	8	18371511	0.781644	0.0230752	outcome	TRUE	reported	textfile	8	18229020	0.019894658	3.17E-07	family.unknownfamily.id.1000006161	TRUE	reported	kweuE1	textfile	2	1	TRUE	NA	26.34797255
2135	rs267959	A	G	A	G	0.098861186	0.006048	NA	0.276269	FALSE	FALSE	FALSE	KRSiRb	5	10737690	0.810451	0.0252164	outcome	TRUE	reported	textfile	5	10737802	0.020967556	2.62E-06	family.unknownfamily.id.1000006161	TRUE	reported	kweuE1	textfile	2	1	TRUE	NA	22.23084698
2136	rs2930903	C	G	C	G	0.090833483	0.0203895	NA	0.360455	FALSE	TRUE	TRUE	KRSiRb	19	887824	0.387567	0.023598	outcome	TRUE	reported	textfile	19	887824	0.020943373	6.84E-06	family.unknownfamily.id.1000006161	TRUE	reported	kweuE1	textfile	2	1	FALSE	NA	18.81042811
2137	rs4383094	T	C	T	C	0.149188097	0.0421345	NA	0.140925	FALSE	FALSE	FALSE	KRSiRb	15	81402631	0.194754	0.0324951	outcome	TRUE	reported	textfile	15	81694972	0.032066228	4.28E-06	family.unknownfamily.id.1000006161	TRUE	reported	kweuE1	textfile	2	1	TRUE	NA	21.6457479
2138	rs55921101	A	T	A	T	-0.109245446	0.00986277	NA	0.23693	FALSE	TRUE	TRUE	KRSiRb	10	125405692	0.710583	0.0265791	outcome	TRUE	reported	textfile	10	127094261	0.023620072	4.32E-06	family.unknownfamily.id.1000006161	TRUE	reported	kweuE1	textfile	2	1	FALSE	NA	21.39164831
2139	rs60775321	T	C	T	C	-0.096242537	-0.0350169	NA	0.288237	FALSE	FALSE	FALSE	KRSiRb	15	96775441	0.160373	0.024944	outcome	TRUE	reported	textfile	15	97318671	0.021384172	7.10E-06	family.unknownfamily.id.1000006161	TRUE	reported	kweuE1	textfile	2	1	TRUE	NA	20.25579288
2140	rs72671304	T	C	T	C	0.172321792	-0.0176066	NA	0.0748862	FALSE	FALSE	FALSE	KRSiRb	14	38956767	0.68231	0.043015	outcome	TRUE	reported	textfile	14	39425971	0.037002808	3.80E-06	family.unknownfamily.id.1000006161	TRUE	reported	kweuE1	textfile	2	1	TRUE	NA	21.6875773
2141	rs7911787	G	T	G	T	-0.223070508	-0.0644695	NA	0.0321245	FALSE	FALSE	FALSE	KRSiRb	10	96859811	0.311964	0.0637611	outcome	TRUE	reported	textfile	10	98619568	0.047023233	3.39E-06	family.unknownfamily.id.1000006161	TRUE	reported	kweuE1	textfile	2	1	TRUE	NA	22.50398049
2142	rs8126061	T	C	T	C	-0.159135032	-0.00230417	NA	0.126454	FALSE	FALSE	FALSE	KRSiRb	20	3424592	0.946021	0.0340327	outcome	TRUE	reported	textfile	20	3405239	0.035190375	7.36E-06	family.unknownfamily.id.1000006161	TRUE	reported	kweuE1	textfile	2	1	TRUE	NA	20.44955218
2143	rs9542068	T	C	T	C	0.099070907	0.0131548	NA	0.334873	FALSE	FALSE	FALSE	KRSiRb	13	69732699	0.582465	0.0239271	outcome	TRUE	reported	textfile	13	70306831	0.021814934	6.52E-06	family.unknownfamily.id.1000006161	TRUE	reported	kweuE1	textfile	2	1	TRUE	NA	20.62454951
125	rs10060821	T	C	T	C	0.062420757	-0.070217	NA	0.242554	FALSE	FALSE	FALSE	KRSiRb	5	84124178	0.00835969	0.0266257	outcome	TRUE	reported	textfile	5	83419996	0.014081774	9.00E-06	genus.unknowngenus.id.826	TRUE	reported	KxfhNB	textfile	2	1	TRUE	NA	19.64912984
126	rs10782329	C	T	C	T	0.060279093	0.0205549	NA	0.309325	FALSE	FALSE	FALSE	KRSiRb	6	153459472	0.402176	0.024536	outcome	TRUE	reported	textfile	6	153780607	0.013755249	7.90E-06	genus.unknowngenus.id.826	TRUE	reported	KxfhNB	textfile	2	1	TRUE	NA	19.20421259
127	rs11257188	A	C	A	C	-0.109509032	-0.00356804	NA	0.13239	FALSE	FALSE	FALSE	KRSiRb	10	6195193	0.916092	0.0338661	outcome	TRUE	reported	textfile	10	6237156	0.022583213	1.85E-06	genus.unknowngenus.id.826	TRUE	reported	KxfhNB	textfile	2	1	TRUE	NA	23.51410313
128	rs116151565	A	G	A	G	0.111567164	-0.0154867	NA	0.122286	FALSE	FALSE	FALSE	KRSiRb	8	127656119	0.658449	0.0350333	outcome	TRUE	reported	textfile	8	128668364	0.024565024	6.20E-06	genus.unknowngenus.id.826	TRUE	reported	KxfhNB	textfile	2	1	TRUE	NA	20.62711081
129	rs13147561	A	G	A	G	-0.099312671	0.00877981	NA	0.0932861	FALSE	FALSE	FALSE	KRSiRb	4	61361475	0.822338	0.0391014	outcome	TRUE	reported	textfile	4	62227193	0.022799364	9.57E-06	genus.unknowngenus.id.826	TRUE	reported	KxfhNB	textfile	2	1	TRUE	NA	18.97421687
130	rs142372196	A	G	A	G	-0.073620071	-0.00517535	NA	0.100715	FALSE	FALSE	FALSE	KRSiRb	13	84085969	0.890478	0.0375845	outcome	TRUE	reported	textfile	13	84660104	0.016090736	5.44E-06	genus.unknowngenus.id.826	TRUE	reported	KxfhNB	textfile	2	1	TRUE	NA	20.93344207
131	rs55922055	T	C	T	C	-0.239699163	0.0575131	NA	0.0308849	FALSE	FALSE	FALSE	KRSiRb	2	3610688	0.373616	0.0646417	outcome	TRUE	reported	textfile	2	3658278	0.047604294	2.28E-07	genus.unknowngenus.id.826	TRUE	reported	KxfhNB	textfile	2	1	TRUE	NA	25.35366675
132	rs599752	C	T	C	T	-0.063020708	0.017184	NA	0.273976	FALSE	FALSE	FALSE	KRSiRb	19	39049271	0.496551	0.0252733	outcome	TRUE	reported	textfile	19	39539911	0.013796438	4.06E-06	genus.unknowngenus.id.826	TRUE	reported	KxfhNB	textfile	2	1	TRUE	NA	20.86568317
133	rs6431586	A	G	A	G	-0.095415193	0.00179596	NA	0.0835857	FALSE	FALSE	FALSE	KRSiRb	2	233210989	0.965061	0.041	outcome	TRUE	reported	textfile	2	234119635	0.020571543	2.72E-06	genus.unknowngenus.id.826	TRUE	reported	KxfhNB	textfile	2	1	TRUE	NA	21.5130175
134	rs72846345	T	C	T	C	0.087766079	0.00733554	NA	0.0812755	FALSE	FALSE	FALSE	KRSiRb	2	133429019	0.857844	0.0409533	outcome	TRUE	reported	textfile	2	134186590	0.019090256	2.58E-06	genus.unknowngenus.id.826	TRUE	reported	KxfhNB	textfile	2	1	TRUE	NA	21.13634496
135	rs740358	G	T	G	T	-0.130156684	0.0643576	NA	0.064409	FALSE	FALSE	FALSE	KRSiRb	7	112509802	0.161767	0.0459975	outcome	TRUE	reported	textfile	7	112149857	0.026476273	9.18E-07	genus.unknowngenus.id.826	TRUE	reported	KxfhNB	textfile	2	1	TRUE	NA	24.16680568
136	rs7935794	C	G	C	G	-0.127423606	0.0412362	NA	0.0559297	FALSE	TRUE	TRUE	KRSiRb	11	62731572	0.398834	0.0488751	outcome	TRUE	reported	textfile	11	62499044	0.027406622	3.10E-06	genus.unknowngenus.id.826	TRUE	reported	KxfhNB	textfile	2	1	FALSE	NA	21.6166685
137	rs9571849	T	C	T	C	0.137141259	0.0629956	NA	0.0782873	FALSE	FALSE	FALSE	KRSiRb	13	67866292	0.143341	0.0430456	outcome	TRUE	reported	textfile	13	68440424	0.03173764	8.12E-06	genus.unknowngenus.id.826	TRUE	reported	KxfhNB	textfile	2	1	TRUE	NA	18.67183517
138	rs999857	G	A	G	A	0.076311518	-0.00407591	NA	0.258761	FALSE	FALSE	FALSE	KRSiRb	4	177370038	0.87513	0.0259371	outcome	TRUE	reported	textfile	4	178291192	0.016582742	5.24E-06	genus.unknowngenus.id.826	TRUE	reported	KxfhNB	textfile	2	1	TRUE	NA	21.17714926
1083	rs1074800	A	G	A	G	0.049243827	-0.00360561	NA	0.419567	FALSE	FALSE	FALSE	KRSiRb	5	3002432	0.874663	0.0228582	outcome	TRUE	reported	textfile	5	3002546	0.010887044	6.15E-06	order.Erysipelotrichales.id.2148	TRUE	reported	l5nDzb	textfile	2	1	TRUE	NA	20.45896397
1084	rs10781552	C	T	C	T	-0.055221236	-0.0207496	NA	0.280515	FALSE	FALSE	FALSE	KRSiRb	10	132083729	0.408412	0.0250996	outcome	TRUE	reported	textfile	10	133897233	0.011607425	2.33E-06	order.Erysipelotrichales.id.2148	TRUE	reported	l5nDzb	textfile	2	1	TRUE	NA	22.63291403
1085	rs17530232	A	G	A	G	0.103049982	0.0468292	NA	0.0536107	FALSE	FALSE	FALSE	KRSiRb	13	39811320	0.350217	0.0501293	outcome	TRUE	reported	textfile	13	40385457	0.022464754	2.79E-06	order.Erysipelotrichales.id.2148	TRUE	reported	l5nDzb	textfile	2	1	TRUE	NA	21.04226599
1086	rs1884466	C	T	C	T	-0.047536345	0.0355435	NA	0.520016	FALSE	FALSE	FALSE	KRSiRb	1	63673525	0.117534	0.0227085	outcome	TRUE	reported	textfile	1	64139196	0.01069386	9.53E-06	order.Erysipelotrichales.id.2148	TRUE	reported	l5nDzb	textfile	2	1	TRUE	NA	19.75980182
1087	rs2300774	G	A	G	A	0.052415201	0.00912913	NA	0.441428	FALSE	FALSE	FALSE	KRSiRb	3	196066841	0.687019	0.0226583	outcome	TRUE	reported	textfile	3	195793712	0.010678379	8.95E-07	order.Erysipelotrichales.id.2148	TRUE	reported	l5nDzb	textfile	2	1	TRUE	NA	24.09371946
1088	rs290833	T	G	T	G	-0.049737371	-0.0287333	NA	0.493898	FALSE	FALSE	FALSE	KRSiRb	1	96991871	0.204826	0.0226617	outcome	TRUE	reported	textfile	1	97457427	0.011137647	8.03E-06	order.Erysipelotrichales.id.2148	TRUE	reported	l5nDzb	textfile	2	1	TRUE	NA	19.94246109
1089	rs35161940	T	C	T	C	-0.080604056	-0.0331097	NA	0.107443	FALSE	FALSE	FALSE	KRSiRb	17	72331083	0.363887	0.0364651	outcome	TRUE	reported	textfile	17	70327224	0.01676409	1.85E-06	order.Erysipelotrichales.id.2148	TRUE	reported	l5nDzb	textfile	2	1	TRUE	NA	23.11818979
1090	rs4078432	C	T	C	T	-0.060892934	-0.0139668	NA	0.172792	FALSE	FALSE	FALSE	KRSiRb	14	48528003	0.641762	0.0300207	outcome	TRUE	reported	textfile	14	48997206	0.013376363	4.23E-06	order.Erysipelotrichales.id.2148	TRUE	reported	l5nDzb	textfile	2	1	TRUE	NA	20.72324247
1091	rs56970041	T	G	T	G	0.072414447	-0.00695491	NA	0.0612911	FALSE	FALSE	FALSE	KRSiRb	14	79891267	0.882133	0.0469086	outcome	TRUE	reported	textfile	14	80357610	0.016447064	5.40E-06	order.Erysipelotrichales.id.2148	TRUE	reported	l5nDzb	textfile	2	1	TRUE	NA	19.38535115
1092	rs62504403	C	T	C	T	0.068115892	0.00596213	NA	0.194476	FALSE	FALSE	FALSE	KRSiRb	8	38946033	0.833562	0.0283727	outcome	TRUE	reported	textfile	8	38803551	0.012788339	1.12E-07	order.Erysipelotrichales.id.2148	TRUE	reported	l5nDzb	textfile	2	1	TRUE	NA	28.37060623
1093	rs7234058	T	C	T	C	-0.094575892	-0.0306173	NA	0.0902815	FALSE	FALSE	FALSE	KRSiRb	18	5830508	0.437018	0.0393924	outcome	TRUE	reported	textfile	18	5830507	0.019409083	9.12E-07	order.Erysipelotrichales.id.2148	TRUE	reported	l5nDzb	textfile	2	1	TRUE	NA	23.74383457
1094	rs7826267	T	G	T	G	-0.083907147	-0.0589853	NA	0.067356	FALSE	FALSE	FALSE	KRSiRb	8	3097430	0.206037	0.0466458	outcome	TRUE	reported	textfile	8	2954952	0.019913089	9.28E-06	order.Erysipelotrichales.id.2148	TRUE	reported	l5nDzb	textfile	2	1	TRUE	NA	17.75499848
1095	rs8003149	C	T	C	T	0.053879756	0.00567412	NA	0.333135	FALSE	FALSE	FALSE	KRSiRb	14	55689786	0.812377	0.0239051	outcome	TRUE	reported	textfile	14	56156504	0.01168879	4.08E-06	order.Erysipelotrichales.id.2148	TRUE	reported	l5nDzb	textfile	2	1	TRUE	NA	21.2477099
2044	rs112334273	G	A	G	A	0.062745897	-0.0124725	NA	0.277276	FALSE	FALSE	FALSE	KRSiRb	21	39331325	0.621534	0.0252645	outcome	TRUE	reported	textfile	21	40703251	0.012741527	9.26E-07	phylum.Firmicutes.id.1672	TRUE	reported	lCG7Iu	textfile	2	1	TRUE	NA	24.2508914
2045	rs12554342	G	C	G	C	-0.052570302	-0.00616597	NA	0.211346	FALSE	TRUE	TRUE	KRSiRb	9	114078521	0.823362	0.0276224	outcome	TRUE	reported	textfile	9	116840801	0.01169079	6.81E-06	phylum.Firmicutes.id.1672	TRUE	reported	lCG7Iu	textfile	2	1	FALSE	NA	20.22056214
[truncated: 1,235 more rows]
