# Supplementary material for: Genetic insights into gut microbiota and risk of prostatitis: a Mendelian randomization study
Source: Front Microbiol. 2024 Apr 12;15:1389715. doi: 10.3389/fmicb.2024.1389715 (PMC11045958; doi:10.3389/fmicb.2024.1389715)
Supplement: Supplementary file 2 [file Data_Sheet_2.CSV]

	id.exposure	id.outcome	outcome	exposure	method	nsnp	b	se	pval	lo_ci	up_ci	or	or_lci95	or_uci95
442	f8W7kn	KRSiRb	outcome	class.Actinobacteria.id.419	Weighted mode	15	-0.244493528	0.201052988	0.244067187	-0.638557385	0.14957033	0.783101057	0.528053653	1.161335144
440	f8W7kn	KRSiRb	outcome	class.Actinobacteria.id.419	MR Egger	15	-0.121682983	0.325581457	0.714621693	-0.759822639	0.516456673	0.88542902	0.46774938	1.676078222
441	f8W7kn	KRSiRb	outcome	class.Actinobacteria.id.419	Weighted median	15	-0.034452369	0.150458628	0.818882643	-0.32935128	0.260446543	0.966134357	0.719390265	1.297509351
443	f8W7kn	KRSiRb	outcome	class.Actinobacteria.id.419	Simple mode	15	0.03101853	0.261497383	0.907262485	-0.48151634	0.543553401	1.031504618	0.617845817	1.722115369
444	f8W7kn	KRSiRb	outcome	class.Actinobacteria.id.419	Maximum likelihood	15	0.010405047	0.102027514	0.918770361	-0.18956888	0.210378975	1.010459368	0.827315729	1.234145682
439	f8W7kn	KRSiRb	outcome	class.Actinobacteria.id.419	Inverse variance weighted	15	0.009801927	0.109275022	0.928525925	-0.204377116	0.22398097	1.009850123	0.815154905	1.251047212
506	Hg4io1	KRSiRb	outcome	class.Alphaproteobacteria.id.2379	MR Egger	7	0.440864648	0.549095536	0.458485923	-0.635362602	1.517091898	1.554050344	0.529743367	4.558948015
507	Hg4io1	KRSiRb	outcome	class.Alphaproteobacteria.id.2379	Weighted median	7	-0.121397195	0.166434431	0.465757309	-0.44760868	0.20481429	0.885682101	0.639154749	1.227297122
508	Hg4io1	KRSiRb	outcome	class.Alphaproteobacteria.id.2379	Weighted mode	7	-0.173940427	0.256025126	0.522223512	-0.675749675	0.327868821	0.840346958	0.508774862	1.388006883
509	Hg4io1	KRSiRb	outcome	class.Alphaproteobacteria.id.2379	Simple mode	7	-0.160737607	0.257945129	0.556118285	-0.666310061	0.344834846	0.851515473	0.513600239	1.411756743
510	Hg4io1	KRSiRb	outcome	class.Alphaproteobacteria.id.2379	Maximum likelihood	7	0.042876391	0.123851756	0.729199011	-0.199873052	0.285625834	1.043808863	0.818834696	1.330594498
505	Hg4io1	KRSiRb	outcome	class.Alphaproteobacteria.id.2379	Inverse variance weighted	7	0.040350645	0.141196323	0.775049014	-0.236394147	0.317095437	1.041175793	0.789469445	1.373133614
745	LwoRrC	KRSiRb	outcome	class.Bacilli.id.1673	Inverse variance weighted	18	-0.070693286	0.100004436	0.479627692	-0.26670198	0.125315409	0.931747629	0.765901291	1.133505914
750	LwoRrC	KRSiRb	outcome	class.Bacilli.id.1673	Maximum likelihood	18	-0.071577798	0.10134174	0.480000813	-0.270207609	0.127052012	0.93092385	0.763221026	1.135476075
746	LwoRrC	KRSiRb	outcome	class.Bacilli.id.1673	MR Egger	18	0.173872199	0.27361322	0.534107707	-0.362409712	0.710154109	1.189903485	0.695997151	2.03430474
748	LwoRrC	KRSiRb	outcome	class.Bacilli.id.1673	Weighted mode	18	0.079978531	0.204923557	0.701173056	-0.321671641	0.481628702	1.08326381	0.72493619	1.618708651
749	LwoRrC	KRSiRb	outcome	class.Bacilli.id.1673	Simple mode	18	0.084296445	0.23220502	0.721060009	-0.370825395	0.539418285	1.087951364	0.690164437	1.715008925
747	LwoRrC	KRSiRb	outcome	class.Bacilli.id.1673	Weighted median	18	0.025918253	0.13866983	0.851734169	-0.245874614	0.297711119	1.026257051	0.782020273	1.346772674
1074	UmJIKk	KRSiRb	outcome	class.Bacteroidia.id.912	Maximum likelihood	12	-0.063126069	0.134728248	0.639395844	-0.327193436	0.200941298	0.93882511	0.720944273	1.222553003
1069	UmJIKk	KRSiRb	outcome	class.Bacteroidia.id.912	Inverse variance weighted	12	-0.060286399	0.13127692	0.646068468	-0.317589162	0.197016364	0.941494852	0.727901777	1.217763968
1070	UmJIKk	KRSiRb	outcome	class.Bacteroidia.id.912	MR Egger	12	0.138309046	0.306438004	0.661371491	-0.462309443	0.738927534	1.148330382	0.629827414	2.093688901
1072	UmJIKk	KRSiRb	outcome	class.Bacteroidia.id.912	Weighted mode	12	0.015446166	0.276310607	0.956422767	-0.526122625	0.557014956	1.015566074	0.590891642	1.745454458
1071	UmJIKk	KRSiRb	outcome	class.Bacteroidia.id.912	Weighted median	12	-0.009262214	0.189613476	0.961040533	-0.380904626	0.362380198	0.990780548	0.68324305	1.436745085
1073	UmJIKk	KRSiRb	outcome	class.Bacteroidia.id.912	Simple mode	12	0.015446166	0.319611301	0.962321173	-0.610991983	0.641884315	1.015566074	0.542812141	1.900057815
632	JRLMVB	KRSiRb	outcome	class.Betaproteobacteria.id.2867	MR Egger	10	0.298448447	0.690836978	0.677141923	-1.05559203	1.652488924	1.347766054	0.347986348	5.219955745
636	JRLMVB	KRSiRb	outcome	class.Betaproteobacteria.id.2867	Maximum likelihood	10	0.033585318	0.142550959	0.813741377	-0.245814563	0.312985198	1.034155672	0.782067236	1.367501289
631	JRLMVB	KRSiRb	outcome	class.Betaproteobacteria.id.2867	Inverse variance weighted	10	0.030554537	0.207530529	0.882951178	-0.376205299	0.437314373	1.031026117	0.686461388	1.548542821
633	JRLMVB	KRSiRb	outcome	class.Betaproteobacteria.id.2867	Weighted median	10	0.026455487	0.19097116	0.889820517	-0.347847986	0.40075896	1.02680854	0.706206221	1.492957363
634	JRLMVB	KRSiRb	outcome	class.Betaproteobacteria.id.2867	Weighted mode	10	0.023158081	0.24443623	0.926596528	-0.455936929	0.502253091	1.023428311	0.633853814	1.652440178
635	JRLMVB	KRSiRb	outcome	class.Betaproteobacteria.id.2867	Simple mode	10	0.023158081	0.289492689	0.937991467	-0.544247589	0.590563751	1.023428311	0.580278227	1.805005703
157	6nYwlJ	KRSiRb	outcome	class.Clostridia.id.1859	Inverse variance weighted	11	-0.090757987	0.131675532	0.490662961	-0.348842029	0.167326055	0.9132387	0.705504571	1.182139645
162	6nYwlJ	KRSiRb	outcome	class.Clostridia.id.1859	Maximum likelihood	11	-0.090757374	0.134062864	0.498421027	-0.353520587	0.172005839	0.91323926	0.702211536	1.187684768
160	6nYwlJ	KRSiRb	outcome	class.Clostridia.id.1859	Weighted mode	11	0.101119774	0.253424823	0.698271517	-0.395592879	0.597832426	1.106409152	0.673280747	1.8181735
161	6nYwlJ	KRSiRb	outcome	class.Clostridia.id.1859	Simple mode	11	0.106168947	0.275932	0.708467911	-0.434657774	0.646995668	1.112009732	0.647486216	1.909794545
158	6nYwlJ	KRSiRb	outcome	class.Clostridia.id.1859	MR Egger	11	-0.173129621	0.584771426	0.773899127	-1.319281615	0.973022374	0.841028593	0.267327277	2.645929374
159	6nYwlJ	KRSiRb	outcome	class.Clostridia.id.1859	Weighted median	11	-0.003366153	0.173501277	0.984520963	-0.343428656	0.336696351	0.996639507	0.709334086	1.400313795
934	QXcEu9	KRSiRb	outcome	class.Coriobacteriia.id.809	Weighted mode	14	-0.413915166	0.316933448	0.214189869	-1.035104723	0.207274392	0.661057029	0.355189182	1.230320115
935	QXcEu9	KRSiRb	outcome	class.Coriobacteriia.id.809	Simple mode	14	-0.408306257	0.321880097	0.226863052	-1.039191246	0.222578733	0.664775256	0.353740655	1.249294176
932	QXcEu9	KRSiRb	outcome	class.Coriobacteriia.id.809	MR Egger	14	0.529312968	0.490508007	0.301750865	-0.432082726	1.490708662	1.697765488	0.649155673	4.440241032
933	QXcEu9	KRSiRb	outcome	class.Coriobacteriia.id.809	Weighted median	14	-0.085044455	0.167874807	0.612439365	-0.414079076	0.243990167	0.918471453	0.660948684	1.27633178
931	QXcEu9	KRSiRb	outcome	class.Coriobacteriia.id.809	Inverse variance weighted	14	-0.059863786	0.120880971	0.620438347	-0.29679049	0.177062918	0.941892824	0.743199704	1.193706197
936	QXcEu9	KRSiRb	outcome	class.Coriobacteriia.id.809	Maximum likelihood	14	-0.058717465	0.122879679	0.632760388	-0.299561636	0.182126706	0.942973155	0.74114304	1.199766202
500	HcbT8K	KRSiRb	outcome	class.Deltaproteobacteria.id.3087	MR Egger	13	0.325918068	0.285116386	0.277263722	-0.232910048	0.884746184	1.385301863	0.792224832	2.422369476
501	HcbT8K	KRSiRb	outcome	class.Deltaproteobacteria.id.3087	Weighted median	13	0.085506754	0.156742374	0.585393058	-0.221708299	0.392721808	1.089268919	0.801149026	1.481006329
502	HcbT8K	KRSiRb	outcome	class.Deltaproteobacteria.id.3087	Weighted mode	13	0.088099968	0.191518962	0.653734892	-0.287277197	0.463477133	1.092097291	0.750303718	1.589591608
504	HcbT8K	KRSiRb	outcome	class.Deltaproteobacteria.id.3087	Maximum likelihood	13	0.033993417	0.110816842	0.759031259	-0.183207594	0.251194428	1.034577796	0.832595296	1.285560009
499	HcbT8K	KRSiRb	outcome	class.Deltaproteobacteria.id.3087	Inverse variance weighted	13	0.032338839	0.108937723	0.766576296	-0.181179098	0.245856775	1.032867421	0.834285926	1.278716417
503	HcbT8K	KRSiRb	outcome	class.Deltaproteobacteria.id.3087	Simple mode	13	0.066521408	0.251351582	0.795766339	-0.426127692	0.559170509	1.068783845	0.65303295	1.749220935
24	0sMhHt	KRSiRb	outcome	class.Erysipelotrichia.id.2147	Maximum likelihood	13	0.20368186	0.131723993	0.122037541	-0.054497167	0.461860887	1.225908081	0.946961191	1.587024511
19	0sMhHt	KRSiRb	outcome	class.Erysipelotrichia.id.2147	Inverse variance weighted	13	0.197356616	0.129657414	0.127974237	-0.056771915	0.451485148	1.218178386	0.944809541	1.570643092
20	0sMhHt	KRSiRb	outcome	class.Erysipelotrichia.id.2147	MR Egger	13	0.89226873	0.561664485	0.140454579	-0.208593661	1.99313112	2.440660574	0.811725004	7.338475474
21	0sMhHt	KRSiRb	outcome	class.Erysipelotrichia.id.2147	Weighted median	13	0.226248826	0.171838866	0.187961468	-0.110555352	0.563053004	1.253887627	0.89533677	1.756025478
23	0sMhHt	KRSiRb	outcome	class.Erysipelotrichia.id.2147	Simple mode	13	0.288660821	0.273906086	0.312701255	-0.248195108	0.825516751	1.334638971	0.780207704	2.283060233
22	0sMhHt	KRSiRb	outcome	class.Erysipelotrichia.id.2147	Weighted mode	13	0.261417725	0.256811218	0.328792522	-0.241932263	0.764767712	1.29877008	0.785109357	2.148495247
834	NmMm06	KRSiRb	outcome	class.Gammaproteobacteria.id.3303	Maximum likelihood	7	0.189663906	0.16838314	0.26000344	-0.140367048	0.519694859	1.208843244	0.869039198	1.681514473
830	NmMm06	KRSiRb	outcome	class.Gammaproteobacteria.id.3303	MR Egger	7	0.678274636	0.58300306	0.297158208	-0.464411362	1.820960634	1.970475011	0.628504958	6.177790196
829	NmMm06	KRSiRb	outcome	class.Gammaproteobacteria.id.3303	Inverse variance weighted	7	0.182235238	0.178337469	0.306848993	-0.167306201	0.531776677	1.199896422	0.845940544	1.701953446
832	NmMm06	KRSiRb	outcome	class.Gammaproteobacteria.id.3303	Weighted mode	7	0.234509836	0.318886375	0.489831076	-0.39050746	0.859527132	1.264288908	0.676713382	2.362043494
833	NmMm06	KRSiRb	outcome	class.Gammaproteobacteria.id.3303	Simple mode	7	0.221861417	0.325651324	0.521103949	-0.416415179	0.860138012	1.248398359	0.659406442	2.363486861
831	NmMm06	KRSiRb	outcome	class.Gammaproteobacteria.id.3303	Weighted median	7	0.138109655	0.220856929	0.531750954	-0.294769925	0.570989235	1.148101438	0.744702905	1.770017148
72	1vi3id	KRSiRb	outcome	class.Lentisphaeria.id.2250	Maximum likelihood	8	0.035234432	0.083710773	0.673823155	-0.128838683	0.199307546	1.035862519	0.87911577	1.220557286
67	1vi3id	KRSiRb	outcome	class.Lentisphaeria.id.2250	Inverse variance weighted	8	0.034204145	0.082477178	0.678353903	-0.127451124	0.195859415	1.034795834	0.880336442	1.216355892
71	1vi3id	KRSiRb	outcome	class.Lentisphaeria.id.2250	Simple mode	8	-0.040655013	0.148836308	0.792619234	-0.332374178	0.251064151	0.960160315	0.717218905	1.285392541
70	1vi3id	KRSiRb	outcome	class.Lentisphaeria.id.2250	Weighted mode	8	-0.033409462	0.142336061	0.821142263	-0.312388142	0.245569217	0.96714247	0.731697471	1.278348765
69	1vi3id	KRSiRb	outcome	class.Lentisphaeria.id.2250	Weighted median	8	-0.014667387	0.105555233	0.889486014	-0.221555643	0.19222087	0.985439655	0.801271335	1.211938168
68	1vi3id	KRSiRb	outcome	class.Lentisphaeria.id.2250	MR Egger	8	-0.001410061	0.294112389	0.996330151	-0.577870342	0.575050221	0.998590933	0.561092029	1.777219778
402	E5gS5C	KRSiRb	outcome	class.Melainabacteria.id.1589	Maximum likelihood	10	0.137945032	0.087008251	0.112869868	-0.03259114	0.308481203	1.14791245	0.967934229	1.36135592
398	E5gS5C	KRSiRb	outcome	class.Melainabacteria.id.1589	MR Egger	10	0.547473716	0.319998283	0.125471352	-0.07972292	1.174670351	1.728879854	0.923372159	3.237075671
397	E5gS5C	KRSiRb	outcome	class.Melainabacteria.id.1589	Inverse variance weighted	10	0.128704034	0.111236372	0.247259313	-0.089319254	0.346727323	1.137353457	0.914553552	1.414430989
399	E5gS5C	KRSiRb	outcome	class.Melainabacteria.id.1589	Weighted median	10	0.085083094	0.122343309	0.486776203	-0.154709791	0.32487598	1.088807537	0.856663753	1.383859009
400	E5gS5C	KRSiRb	outcome	class.Melainabacteria.id.1589	Weighted mode	10	0.115452871	0.204634766	0.586407631	-0.285631271	0.516537013	1.122381616	0.751539679	1.676212883
401	E5gS5C	KRSiRb	outcome	class.Melainabacteria.id.1589	Simple mode	10	0.060467094	0.21181331	0.781742447	-0.354686993	0.475621181	1.06233264	0.70139295	1.609013375
522	hUoVwt	KRSiRb	outcome	class.Methanobacteria.id.119	Maximum likelihood	10	-0.095408701	0.067927653	0.160151117	-0.2285469	0.037729498	0.909001348	0.795688978	1.038450292
517	hUoVwt	KRSiRb	outcome	class.Methanobacteria.id.119	Inverse variance weighted	10	-0.094270374	0.067243163	0.160935412	-0.226066973	0.037526225	0.910036679	0.797664678	1.038239225
519	hUoVwt	KRSiRb	outcome	class.Methanobacteria.id.119	Weighted median	10	-0.083037476	0.084475852	0.325620755	-0.248610145	0.082535193	0.920316656	0.779883955	1.086036893
521	hUoVwt	KRSiRb	outcome	class.Methanobacteria.id.119	Simple mode	10	-0.098892384	0.122288821	0.439552823	-0.338578474	0.140793705	0.905840185	0.712782842	1.151187139
520	hUoVwt	KRSiRb	outcome	class.Methanobacteria.id.119	Weighted mode	10	-0.089423758	0.11885893	0.471057657	-0.322387261	0.143539746	0.914457983	0.724417597	1.15435269
518	hUoVwt	KRSiRb	outcome	class.Methanobacteria.id.119	MR Egger	10	-0.011635807	0.27737615	0.967566994	-0.555293062	0.532021448	0.988431627	0.573904047	1.702370085
1212	yBAVsh	KRSiRb	outcome	class.Mollicutes.id.3920	Maximum likelihood	12	-0.159336989	0.108086496	0.140438019	-0.37118652	0.052512543	0.852708957	0.689915246	1.053915781
1207	yBAVsh	KRSiRb	outcome	class.Mollicutes.id.3920	Inverse variance weighted	12	-0.160191624	0.141749949	0.25843407	-0.438021525	0.117638277	0.851980513	0.645311892	1.124837158
1209	yBAVsh	KRSiRb	outcome	class.Mollicutes.id.3920	Weighted median	12	-0.117682199	0.154944099	0.447545194	-0.421372632	0.186008235	0.888978526	0.656145555	1.204432178
1211	yBAVsh	KRSiRb	outcome	class.Mollicutes.id.3920	Simple mode	12	-0.163238719	0.273221265	0.562297581	-0.698752399	0.37227496	0.849388399	0.497205231	1.451031902
1210	yBAVsh	KRSiRb	outcome	class.Mollicutes.id.3920	Weighted mode	12	-0.144402657	0.25683024	0.585221223	-0.647789928	0.358984614	0.865539162	0.523200811	1.43187477
1208	yBAVsh	KRSiRb	outcome	class.Mollicutes.id.3920	MR Egger	12	-0.136243201	0.505361513	0.792952763	-1.126751766	0.854265365	0.872630382	0.32408425	2.349647612
639	juuAbY	KRSiRb	outcome	class.Negativicutes.id.2164	Weighted median	12	-0.254330904	0.175868463	0.148137166	-0.599033092	0.090371284	0.775435165	0.549342543	1.094580608
641	juuAbY	KRSiRb	outcome	class.Negativicutes.id.2164	Simple mode	12	-0.404005308	0.329074535	0.245182964	-1.048991397	0.240980781	0.667640577	0.350290875	1.272496579
640	juuAbY	KRSiRb	outcome	class.Negativicutes.id.2164	Weighted mode	12	-0.387955662	0.323277648	0.255320352	-1.021579853	0.245668528	0.678442423	0.360025703	1.278475724
642	juuAbY	KRSiRb	outcome	class.Negativicutes.id.2164	Maximum likelihood	12	-0.092948478	0.132443374	0.482805225	-0.352537491	0.166640535	0.911240448	0.702902217	1.181329542
637	juuAbY	KRSiRb	outcome	class.Negativicutes.id.2164	Inverse variance weighted	12	-0.091655234	0.131396212	0.485459585	-0.34919181	0.165881342	0.912419667	0.705257842	1.180433026
638	juuAbY	KRSiRb	outcome	class.Negativicutes.id.2164	MR Egger	12	0.218069372	0.460520632	0.646004656	-0.684551066	1.120689811	1.243673341	0.504316583	3.066969102
1140	wh3Er3	KRSiRb	outcome	class.Verrucomicrobiae.id.4029	Maximum likelihood	11	-0.268658428	0.113043496	0.017473336	-0.490223679	-0.047093176	0.76440431	0.612489378	0.953998503
1135	wh3Er3	KRSiRb	outcome	class.Verrucomicrobiae.id.4029	Inverse variance weighted	11	-0.260721872	0.144587165	0.071354317	-0.544112715	0.022668971	0.770495186	0.580356497	1.022927864
1137	wh3Er3	KRSiRb	outcome	class.Verrucomicrobiae.id.4029	Weighted median	11	-0.27223723	0.165111526	0.099186945	-0.595855822	0.051381362	0.761673548	0.551090729	1.052724286
1136	wh3Er3	KRSiRb	outcome	class.Verrucomicrobiae.id.4029	MR Egger	11	-0.74498314	0.487702027	0.160975254	-1.700879112	0.210912832	0.474742304	0.182522995	1.234804715
1138	wh3Er3	KRSiRb	outcome	class.Verrucomicrobiae.id.4029	Weighted mode	11	-0.324967669	0.264784288	0.247820767	-0.843944873	0.194009535	0.722550714	0.430010835	1.21410786
1139	wh3Er3	KRSiRb	outcome	class.Verrucomicrobiae.id.4029	Simple mode	11	0.14715015	0.317963646	0.653422257	-0.476058597	0.770358897	1.158527903	0.621227079	2.160541526
242	9wB2Sj	KRSiRb	outcome	family.Acidaminococcaceae.id.2166	MR Egger	7	0.504198542	0.60113024	0.439854138	-0.674016728	1.682413811	1.655658047	0.509657306	5.378523055
246	9wB2Sj	KRSiRb	outcome	family.Acidaminococcaceae.id.2166	Maximum likelihood	7	0.083488754	0.130405651	0.52202735	-0.172106323	0.33908383	1.08707299	0.841889656	1.40366101
241	9wB2Sj	KRSiRb	outcome	family.Acidaminococcaceae.id.2166	Inverse variance weighted	7	0.076460423	0.190761913	0.688555613	-0.297432927	0.450353773	1.079459468	0.742722398	1.56886711
243	9wB2Sj	KRSiRb	outcome	family.Acidaminococcaceae.id.2166	Weighted median	7	0.067277994	0.172643695	0.696763766	-0.271103648	0.405659637	1.069592778	0.762537457	1.500291821
244	9wB2Sj	KRSiRb	outcome	family.Acidaminococcaceae.id.2166	Weighted mode	7	0.064835892	0.210105849	0.768069377	-0.346971572	0.476643356	1.066983909	0.706825421	1.61065891
245	9wB2Sj	KRSiRb	outcome	family.Acidaminococcaceae.id.2166	Simple mode	7	0.035405107	0.241707723	0.888340908	-0.438342031	0.509152244	1.03603933	0.645105099	1.663880033
487	gYQQvJ	KRSiRb	outcome	family.Actinomycetaceae.id.421	Inverse variance weighted	4	0.198870663	0.136543097	0.145263267	-0.068753808	0.466495134	1.220024161	0.933556486	1.594396243
492	gYQQvJ	KRSiRb	outcome	family.Actinomycetaceae.id.421	Maximum likelihood	4	0.200982854	0.140321003	0.152055777	-0.074046311	0.47601202	1.222603809	0.928628687	1.609642363
489	gYQQvJ	KRSiRb	outcome	family.Actinomycetaceae.id.421	Weighted median	4	0.17222271	0.161917965	0.287491014	-0.145136501	0.489581922	1.187942371	0.864904225	1.631633927
490	gYQQvJ	KRSiRb	outcome	family.Actinomycetaceae.id.421	Weighted mode	4	0.16683922	0.176228222	0.413624141	-0.178568094	0.512246535	1.181564279	0.836467096	1.669036536
491	gYQQvJ	KRSiRb	outcome	family.Actinomycetaceae.id.421	Simple mode	4	0.158962747	0.221613343	0.524996553	-0.275399406	0.5933249	1.172294274	0.759268806	1.809996479
488	gYQQvJ	KRSiRb	outcome	family.Actinomycetaceae.id.421	MR Egger	4	0.213059195	0.298120248	0.54896927	-0.371256491	0.797374881	1.237457901	0.689866974	2.219706281
360	d9gB5o	KRSiRb	outcome	family.Alcaligenaceae.id.2875	Maximum likelihood	11	0.070557044	0.141402764	0.617794008	-0.206592374	0.347706463	1.073105782	0.813351125	1.415816594
355	d9gB5o	KRSiRb	outcome	family.Alcaligenaceae.id.2875	Inverse variance weighted	11	0.064802579	0.187987535	0.730306818	-0.30365299	0.433258147	1.066948365	0.738116956	1.542274303
359	d9gB5o	KRSiRb	outcome	family.Alcaligenaceae.id.2875	Simple mode	11	0.067254229	0.310959968	0.833118106	-0.542227309	0.676735767	1.069567359	0.581451736	1.96744504
357	d9gB5o	KRSiRb	outcome	family.Alcaligenaceae.id.2875	Weighted median	11	0.035102031	0.19668521	0.858355392	-0.35040098	0.420605041	1.035725379	0.70440558	1.522882684
356	d9gB5o	KRSiRb	outcome	family.Alcaligenaceae.id.2875	MR Egger	11	-0.160984433	0.903310525	0.862500247	-1.931473062	1.609504195	0.851305323	0.144934544	5.000331423
358	d9gB5o	KRSiRb	outcome	family.Alcaligenaceae.id.2875	Weighted mode	11	0.023633869	0.301761321	0.939118722	-0.567818319	0.615086058	1.023915362	0.566760582	1.849815784
1238	YZAh3p	KRSiRb	outcome	family.Bacteroidaceae.id.917	MR Egger	9	0.975514817	0.811235048	0.268260296	-0.614505878	2.565535511	2.652532428	0.540908104	13.00762223
1241	YZAh3p	KRSiRb	outcome	family.Bacteroidaceae.id.917	Simple mode	9	0.127267984	0.287576282	0.669809641	-0.43638153	0.690917497	1.135721332	0.646371069	1.995545601
1239	YZAh3p	KRSiRb	outcome	family.Bacteroidaceae.id.917	Weighted median	9	0.078044891	0.183724211	0.670987056	-0.282054563	0.438144345	1.081171193	0.75423253	1.549828602
1242	YZAh3p	KRSiRb	outcome	family.Bacteroidaceae.id.917	Maximum likelihood	9	-0.061785344	0.147204831	0.674687369	-0.350306813	0.226736125	0.94008466	0.704471915	1.254498793
1240	YZAh3p	KRSiRb	outcome	family.Bacteroidaceae.id.917	Weighted mode	9	0.116431305	0.272280946	0.680209392	-0.41723935	0.65010196	1.123480331	0.658863202	1.915736148
1237	YZAh3p	KRSiRb	outcome	family.Bacteroidaceae.id.917	Inverse variance weighted	9	-0.059245305	0.162935861	0.716148357	-0.378599594	0.260108983	0.942475547	0.684819764	1.297071438
183	7kWVnP	KRSiRb	outcome	family.BacteroidalesS24.7group.id.11173	Weighted median	8	0.250697109	0.138475899	0.070233397	-0.020715653	0.522109872	1.284920835	0.979497442	1.685580259
186	7kWVnP	KRSiRb	outcome	family.BacteroidalesS24.7group.id.11173	Maximum likelihood	8	0.131221682	0.102366732	0.199885376	-0.069417113	0.331860477	1.14022052	0.932937459	1.393558402
181	7kWVnP	KRSiRb	outcome	family.BacteroidalesS24.7group.id.11173	Inverse variance weighted	8	0.127080182	0.100605158	0.206532503	-0.070105927	0.324266291	1.135508061	0.932295059	1.383015543
184	7kWVnP	KRSiRb	outcome	family.BacteroidalesS24.7group.id.11173	Weighted mode	8	0.252598615	0.193815716	0.233702477	-0.127280188	0.632477417	1.287366443	0.880486936	1.882267971
185	7kWVnP	KRSiRb	outcome	family.BacteroidalesS24.7group.id.11173	Simple mode	8	0.249477966	0.224664167	0.303488445	-0.190863802	0.689819733	1.283355286	0.826245114	1.993356164
182	7kWVnP	KRSiRb	outcome	family.BacteroidalesS24.7group.id.11173	MR Egger	8	-0.071979864	0.400575231	0.863309888	-0.857107317	0.713147589	0.930549633	0.424387928	2.040403513
544	iJ6A1r	KRSiRb	outcome	family.Bifidobacteriaceae.id.433	Weighted mode	11	-0.333867307	0.207835459	0.139265872	-0.741224807	0.073490193	0.716148804	0.476529901	1.076257982
542	iJ6A1r	KRSiRb	outcome	family.Bifidobacteriaceae.id.433	MR Egger	11	-0.557968451	0.357863411	0.153387122	-1.259380737	0.143443835	0.572370683	0.283829737	1.154241982
546	iJ6A1r	KRSiRb	outcome	family.Bifidobacteriaceae.id.433	Maximum likelihood	11	-0.080299426	0.110778733	0.468535964	-0.297425742	0.13682689	0.922839983	0.742727735	1.146629639
541	iJ6A1r	KRSiRb	outcome	family.Bifidobacteriaceae.id.433	Inverse variance weighted	11	-0.078765462	0.109565961	0.472211012	-0.293514746	0.135983821	0.924256672	0.745638228	1.145663358
543	iJ6A1r	KRSiRb	outcome	family.Bifidobacteriaceae.id.433	Weighted median	11	-0.091017858	0.147511486	0.537220099	-0.38014037	0.198104654	0.913001407	0.683765423	1.21908997
545	iJ6A1r	KRSiRb	outcome	family.Bifidobacteriaceae.id.433	Simple mode	11	-0.001815351	0.263174886	0.994631995	-0.517638128	0.514007426	0.998186296	0.595926389	1.671978116
644	k6neYN	KRSiRb	outcome	family.Christensenellaceae.id.1866	MR Egger	11	-0.1845171	0.200228264	0.380811156	-0.576964497	0.207930297	0.831505721	0.561600522	1.231127353
647	k6neYN	KRSiRb	outcome	family.Christensenellaceae.id.1866	Simple mode	11	0.077647827	0.224032263	0.736080109	-0.361455408	0.516751061	1.080741983	0.696661661	1.676571712
646	k6neYN	KRSiRb	outcome	family.Christensenellaceae.id.1866	Weighted mode	11	-0.045932445	0.164900473	0.786267889	-0.369137372	0.277272482	0.955106482	0.691330435	1.319525869
648	k6neYN	KRSiRb	outcome	family.Christensenellaceae.id.1866	Maximum likelihood	11	0.010491494	0.105075387	0.920465555	-0.195456265	0.216439252	1.010546722	0.822459313	1.241647656
643	k6neYN	KRSiRb	outcome	family.Christensenellaceae.id.1866	Inverse variance weighted	11	0.010028237	0.103021463	0.922455403	-0.191893829	0.211950304	1.010078689	0.825394497	1.236086455
645	k6neYN	KRSiRb	outcome	family.Christensenellaceae.id.1866	Weighted median	11	0.003599879	0.144148886	0.98007623	-0.278931939	0.286131696	1.003606366	0.756591396	1.331267767
81	3Sbbuj	KRSiRb	outcome	family.Clostridiaceae1.id.1869	Weighted median	10	0.265311392	0.17460697	0.128642304	-0.076918269	0.607541052	1.303836917	0.925965531	1.835911433
82	3Sbbuj	KRSiRb	outcome	family.Clostridiaceae1.id.1869	Weighted mode	10	0.346117317	0.321276332	0.309365252	-0.283584293	0.975818927	1.413568442	0.75307964	2.653339212
83	3Sbbuj	KRSiRb	outcome	family.Clostridiaceae1.id.1869	Simple mode	10	0.346117317	0.371781439	0.37616626	-0.382574303	1.074808938	1.413568442	0.682103206	2.929433142
80	3Sbbuj	KRSiRb	outcome	family.Clostridiaceae1.id.1869	MR Egger	10	0.043403163	0.424959823	0.921163356	-0.789518091	0.876324416	1.044358857	0.45406356	2.402054508
84	3Sbbuj	KRSiRb	outcome	family.Clostridiaceae1.id.1869	Maximum likelihood	10	-0.006370385	0.127981703	0.960301096	-0.257214523	0.244473754	0.993649863	0.773202326	1.276949147
79	3Sbbuj	KRSiRb	outcome	family.Clostridiaceae1.id.1869	Inverse variance weighted	10	-0.006445557	0.13754161	0.962622741	-0.276027113	0.263135999	0.993575171	0.758792358	1.301003642
32	0UJhRk	KRSiRb	outcome	family.ClostridialesvadinBB60group.id.11286	MR Egger	15	-0.256624386	0.237701875	0.299941066	-0.72252006	0.209271288	0.773658756	0.485527155	1.232779391
34	0UJhRk	KRSiRb	outcome	family.ClostridialesvadinBB60group.id.11286	Weighted mode	15	-0.112975391	0.178615508	0.537250313	-0.463061787	0.237111005	0.89317264	0.629353745	1.267581818
33	0UJhRk	KRSiRb	outcome	family.ClostridialesvadinBB60group.id.11286	Weighted median	15	-0.051407033	0.115801694	0.657098272	-0.278378352	0.175564287	0.949891955	0.757010351	1.191918611
31	0UJhRk	KRSiRb	outcome	family.ClostridialesvadinBB60group.id.11286	Inverse variance weighted	15	-0.023343472	0.086635603	0.787587774	-0.193149253	0.146462309	0.976926879	0.824358927	1.157731294
36	0UJhRk	KRSiRb	outcome	family.ClostridialesvadinBB60group.id.11286	Maximum likelihood	15	-0.023666365	0.088111048	0.788239806	-0.196364018	0.149031288	0.976611487	0.821713062	1.160709305
35	0UJhRk	KRSiRb	outcome	family.ClostridialesvadinBB60group.id.11286	Simple mode	15	-0.022708634	0.202555369	0.912327173	-0.419717158	0.374299889	0.977547266	0.657232686	1.453973116
1036	TTHEAw	KRSiRb	outcome	family.Coriobacteriaceae.id.811	Weighted mode	14	-0.413915166	0.324832951	0.224886448	-1.05058775	0.222757418	0.661057029	0.349732134	1.249517427
1037	TTHEAw	KRSiRb	outcome	family.Coriobacteriaceae.id.811	Simple mode	14	-0.408306257	0.340387711	0.251727093	-1.075466171	0.258853657	0.664775256	0.341138689	1.295444212
1034	TTHEAw	KRSiRb	outcome	family.Coriobacteriaceae.id.811	MR Egger	14	0.529312968	0.490508007	0.301750865	-0.432082726	1.490708662	1.697765488	0.649155673	4.440241032
1035	TTHEAw	KRSiRb	outcome	family.Coriobacteriaceae.id.811	Weighted median	14	-0.085044455	0.169668733	0.616203475	-0.417595172	0.247506262	0.918471453	0.658628806	1.280827383
1033	TTHEAw	KRSiRb	outcome	family.Coriobacteriaceae.id.811	Inverse variance weighted	14	-0.059863786	0.120880971	0.620438347	-0.29679049	0.177062918	0.941892824	0.743199704	1.193706197
1038	TTHEAw	KRSiRb	outcome	family.Coriobacteriaceae.id.811	Maximum likelihood	14	-0.058717465	0.122879679	0.632760388	-0.299561636	0.182126706	0.942973155	0.74114304	1.199766202
594	j4TObn	KRSiRb	outcome	family.Defluviitaleaceae.id.1924	Maximum likelihood	11	0.113313852	0.09887395	0.251777136	-0.08047909	0.307106795	1.119983387	0.922674196	1.359486146
589	j4TObn	KRSiRb	outcome	family.Defluviitaleaceae.id.1924	Inverse variance weighted	11	0.107239197	0.111716123	0.337092525	-0.111724405	0.326202799	1.113200497	0.894290686	1.385696358
592	j4TObn	KRSiRb	outcome	family.Defluviitaleaceae.id.1924	Weighted mode	11	0.132044759	0.225482712	0.571116722	-0.309901357	0.573990875	1.141159395	0.733519309	1.775338085
590	j4TObn	KRSiRb	outcome	family.Defluviitaleaceae.id.1924	MR Egger	11	0.221120869	0.400077784	0.593931605	-0.563031587	1.005273325	1.247474202	0.569480016	2.732654073
593	j4TObn	KRSiRb	outcome	family.Defluviitaleaceae.id.1924	Simple mode	11	0.127007063	0.23064189	0.593948794	-0.325051041	0.579065167	1.135425037	0.722490476	1.784369562
591	j4TObn	KRSiRb	outcome	family.Defluviitaleaceae.id.1924	Weighted median	11	0.044341065	0.135821598	0.744072195	-0.221869268	0.310551397	1.045338822	0.801020076	1.364177111
1262	zsAeTm	KRSiRb	outcome	family.Desulfovibrionaceae.id.3169	MR Egger	10	0.291643697	0.283225193	0.333263442	-0.26347768	0.846765075	1.338625977	0.768374772	2.332090498
1266	zsAeTm	KRSiRb	outcome	family.Desulfovibrionaceae.id.3169	Maximum likelihood	10	0.109473377	0.120240086	0.362581773	-0.126197192	0.345143946	1.115690367	0.881441017	1.412193184
1261	zsAeTm	KRSiRb	outcome	family.Desulfovibrionaceae.id.3169	Inverse variance weighted	10	0.105542098	0.118166585	0.371769542	-0.126064408	0.337148604	1.111312887	0.881558066	1.400947234
1263	zsAeTm	KRSiRb	outcome	family.Desulfovibrionaceae.id.3169	Weighted median	10	0.091378838	0.165938115	0.581852906	-0.233859867	0.416617543	1.095684013	0.791472719	1.516822282
1264	zsAeTm	KRSiRb	outcome	family.Desulfovibrionaceae.id.3169	Weighted mode	10	0.094481126	0.19805984	0.644708677	-0.293716162	0.482678413	1.099088418	0.745488059	1.620408719
1265	zsAeTm	KRSiRb	outcome	family.Desulfovibrionaceae.id.3169	Simple mode	10	0.068234977	0.248517284	0.78984637	-0.418858899	0.555328854	1.07061685	0.657797005	1.742513922
8	0Fp38x	KRSiRb	outcome	family.Enterobacteriaceae.id.3469	MR Egger	7	-1.290455676	0.926603651	0.22247548	-3.106598832	0.52568748	0.275145377	0.044752909	1.691621404
11	0Fp38x	KRSiRb	outcome	family.Enterobacteriaceae.id.3469	Simple mode	7	-0.227619566	0.31419135	0.496049202	-0.843434612	0.388195479	0.79642719	0.430230309	1.474317955
9	0Fp38x	KRSiRb	outcome	family.Enterobacteriaceae.id.3469	Weighted median	7	-0.135810353	0.205332895	0.508345908	-0.538262827	0.266642121	0.87300818	0.583761467	1.305573126
10	0Fp38x	KRSiRb	outcome	family.Enterobacteriaceae.id.3469	Weighted mode	7	-0.194902056	0.307145383	0.54913102	-0.796907006	0.407102895	0.822915254	0.450720887	1.502458693
12	0Fp38x	KRSiRb	outcome	family.Enterobacteriaceae.id.3469	Maximum likelihood	7	-0.06701585	0.159104103	0.673603528	-0.378859892	0.244828192	0.935180378	0.68464153	1.277401826
7	0Fp38x	KRSiRb	outcome	family.Enterobacteriaceae.id.3469	Inverse variance weighted	7	-0.064140603	0.161976015	0.692113677	-0.381613592	0.253332386	0.937873122	0.682758826	1.288311423
516	HLcRlZ	KRSiRb	outcome	family.Erysipelotrichaceae.id.2149	Maximum likelihood	13	0.20368186	0.131723993	0.122037541	-0.054497167	0.461860887	1.225908081	0.946961191	1.587024511
511	HLcRlZ	KRSiRb	outcome	family.Erysipelotrichaceae.id.2149	Inverse variance weighted	13	0.197356616	0.129657414	0.127974237	-0.056771915	0.451485148	1.218178386	0.944809541	1.570643092
512	HLcRlZ	KRSiRb	outcome	family.Erysipelotrichaceae.id.2149	MR Egger	13	0.89226873	0.561664485	0.140454579	-0.208593661	1.99313112	2.440660574	0.811725004	7.338475474
513	HLcRlZ	KRSiRb	outcome	family.Erysipelotrichaceae.id.2149	Weighted median	13	0.226248826	0.170931828	0.185629201	-0.108777556	0.561275209	1.253887627	0.896929912	1.752906397
515	HLcRlZ	KRSiRb	outcome	family.Erysipelotrichaceae.id.2149	Simple mode	13	0.288660821	0.266472641	0.29997663	-0.233625554	0.810947197	1.334638971	0.791658193	2.250038207
514	HLcRlZ	KRSiRb	outcome	family.Erysipelotrichaceae.id.2149	Weighted mode	13	0.261417725	0.245612727	0.308119176	-0.219983221	0.74281867	1.29877008	0.802532263	2.1018516
794	mTVTUy	KRSiRb	outcome	family.FamilyXI.id.1936	MR Egger	8	0.423623747	0.424395961	0.356730464	-0.408192337	1.255439831	1.527486765	0.664850991	3.509381571
798	mTVTUy	KRSiRb	outcome	family.FamilyXI.id.1936	Maximum likelihood	8	0.058189692	0.067274838	0.387063621	-0.073668992	0.190048375	1.059916034	0.928979143	1.209308096
793	mTVTUy	KRSiRb	outcome	family.FamilyXI.id.1936	Inverse variance weighted	8	0.057197047	0.066597127	0.390422415	-0.073333322	0.187727416	1.058864436	0.929291025	1.206504597
797	mTVTUy	KRSiRb	outcome	family.FamilyXI.id.1936	Simple mode	8	0.107309811	0.130766009	0.43890805	-0.148991566	0.363611189	1.113279107	0.861576381	1.438514794
795	mTVTUy	KRSiRb	outcome	family.FamilyXI.id.1936	Weighted median	8	0.064780869	0.083999266	0.440583911	-0.099857692	0.229419431	1.066925203	0.904966193	1.257869518
796	mTVTUy	KRSiRb	outcome	family.FamilyXI.id.1936	Weighted mode	8	0.102631296	0.126698305	0.444575117	-0.145697382	0.350959975	1.108082779	0.864419252	1.420430472
1178	xIwvGH	KRSiRb	outcome	family.FamilyXIII.id.1957	MR Egger	10	-0.606621268	0.41039854	0.177629388	-1.411002407	0.19775987	0.545189811	0.243898675	1.218669719
1180	xIwvGH	KRSiRb	outcome	family.FamilyXIII.id.1957	Weighted mode	10	-0.265282038	0.223002297	0.264641483	-0.702366541	0.171802465	0.766989599	0.495411504	1.187443248
1179	xIwvGH	KRSiRb	outcome	family.FamilyXIII.id.1957	Weighted median	10	-0.171310495	0.167874451	0.307506588	-0.50034442	0.157723429	0.842559922	0.606321794	1.170842329
1181	xIwvGH	KRSiRb	outcome	family.FamilyXIII.id.1957	Simple mode	10	-0.265282038	0.315594862	0.422353661	-0.883847968	0.353283891	0.766989599	0.413189907	1.423735272
1177	xIwvGH	KRSiRb	outcome	family.FamilyXIII.id.1957	Inverse variance weighted	10	-0.020156505	0.128466714	0.875323181	-0.271951264	0.231638254	0.980045279	0.761891391	1.260663606
1182	xIwvGH	KRSiRb	outcome	family.FamilyXIII.id.1957	Maximum likelihood	10	-0.019634803	0.130697676	0.880582608	-0.275802249	0.236532642	0.980556704	0.758963002	1.266848908
470	fZqs9O	KRSiRb	outcome	family.Lachnospiraceae.id.1987	MR Egger	16	-0.715945576	0.610743835	0.260658237	-1.913003493	0.481112341	0.488729762	0.147636296	1.617873029
471	fZqs9O	KRSiRb	outcome	family.Lachnospiraceae.id.1987	Weighted median	16	-0.194369811	0.174961159	0.266597961	-0.537293683	0.14855406	0.823353362	0.58432749	1.160155514
472	fZqs9O	KRSiRb	outcome	family.Lachnospiraceae.id.1987	Weighted mode	16	-0.244629723	0.274073579	0.386183324	-0.781813936	0.292554491	0.78299441	0.457575246	1.339845745
473	fZqs9O	KRSiRb	outcome	family.Lachnospiraceae.id.1987	Simple mode	16	-0.235964056	0.270456248	0.396705229	-0.766058302	0.29413019	0.789809062	0.464841728	1.341958602
474	fZqs9O	KRSiRb	outcome	family.Lachnospiraceae.id.1987	Maximum likelihood	16	-0.010350479	0.124578881	0.933784958	-0.254525086	0.233824128	0.989702903	0.775284604	1.263422272
469	fZqs9O	KRSiRb	outcome	family.Lachnospiraceae.id.1987	Inverse variance weighted	16	-0.00944501	0.178900926	0.957895531	-0.360090825	0.341200805	0.990599454	0.697612962	1.406635672
1104	Uw2Hdd	KRSiRb	outcome	family.Lactobacillaceae.id.1836	Maximum likelihood	8	0.069103534	0.092399332	0.454533054	-0.111999156	0.250206224	1.071547145	0.894045012	1.284290241
1099	Uw2Hdd	KRSiRb	outcome	family.Lactobacillaceae.id.1836	Inverse variance weighted	8	0.066633152	0.090155199	0.459850016	-0.110071037	0.243337341	1.068903281	0.8957705	1.27549883
1100	Uw2Hdd	KRSiRb	outcome	family.Lactobacillaceae.id.1836	MR Egger	8	0.114081807	0.225633479	0.631165493	-0.328159812	0.556323427	1.120843814	0.720247906	1.744247843
1103	Uw2Hdd	KRSiRb	outcome	family.Lactobacillaceae.id.1836	Simple mode	8	0.050262004	0.185387088	0.794120299	-0.313096688	0.413620696	1.051546569	0.731179213	1.512283403
1101	Uw2Hdd	KRSiRb	outcome	family.Lactobacillaceae.id.1836	Weighted median	8	0.014801725	0.123541253	0.904632073	-0.227339131	0.256942581	1.014911813	0.796650568	1.292970884
1102	Uw2Hdd	KRSiRb	outcome	family.Lactobacillaceae.id.1836	Weighted mode	8	0.000940338	0.155021399	0.995329426	-0.302901603	0.304782279	1.00094078	0.738671776	1.35632967
1194	y7quf1	KRSiRb	outcome	family.Methanobacteriaceae.id.121	Maximum likelihood	10	-0.095408701	0.067927653	0.160151117	-0.2285469	0.037729498	0.909001348	0.795688978	1.038450292
1189	y7quf1	KRSiRb	outcome	family.Methanobacteriaceae.id.121	Inverse variance weighted	10	-0.094270374	0.067243163	0.160935412	-0.226066973	0.037526225	0.910036679	0.797664678	1.038239225
1191	y7quf1	KRSiRb	outcome	family.Methanobacteriaceae.id.121	Weighted median	10	-0.083037476	0.082999526	0.317089283	-0.245716548	0.079641595	0.920316656	0.782143894	1.082898881
1193	y7quf1	KRSiRb	outcome	family.Methanobacteriaceae.id.121	Simple mode	10	-0.098892384	0.12270852	0.441066132	-0.339401084	0.141616315	0.905840185	0.712196741	1.152134507
1192	y7quf1	KRSiRb	outcome	family.Methanobacteriaceae.id.121	Weighted mode	10	-0.089423758	0.115922756	0.460237995	-0.316632359	0.137784843	0.914457983	0.728598569	1.147728582
1190	y7quf1	KRSiRb	outcome	family.Methanobacteriaceae.id.121	MR Egger	10	-0.011635807	0.27737615	0.967566994	-0.555293062	0.532021448	0.988431627	0.573904047	1.702370085
14	0PZ5aT	KRSiRb	outcome	family.Oxalobacteraceae.id.2966	MR Egger	14	-0.535809944	0.242455725	0.047286449	-1.011023165	-0.060596723	0.585195123	0.363846514	0.941202728
17	0PZ5aT	KRSiRb	outcome	family.Oxalobacteraceae.id.2966	Simple mode	14	0.102104292	0.158356085	0.530286263	-0.208273635	0.412482219	1.107498969	0.811984819	1.510562683
15	0PZ5aT	KRSiRb	outcome	family.Oxalobacteraceae.id.2966	Weighted median	14	0.05528773	0.089204758	0.535399648	-0.119553595	0.230129055	1.056844657	0.887316451	1.258762449
16	0PZ5aT	KRSiRb	outcome	family.Oxalobacteraceae.id.2966	Weighted mode	14	0.086560078	0.139518437	0.545704301	-0.186896058	0.360016213	1.090416876	0.829529955	1.433352654
18	0PZ5aT	KRSiRb	outcome	family.Oxalobacteraceae.id.2966	Maximum likelihood	14	0.002996714	0.064401522	0.962886451	-0.12323027	0.129223697	1.003001208	0.884060067	1.137944651
13	0PZ5aT	KRSiRb	outcome	family.Oxalobacteraceae.id.2966	Inverse variance weighted	14	0.002827814	0.070785497	0.968133741	-0.13591176	0.141567388	1.002831816	0.872919656	1.152078137
1176	XFSMuo	KRSiRb	outcome	family.Pasteurellaceae.id.3689	Maximum likelihood	14	0.147528735	0.079399604	0.063161376	-0.008094488	0.303151959	1.158966587	0.991938184	1.354120219
1171	XFSMuo	KRSiRb	outcome	family.Pasteurellaceae.id.3689	Inverse variance weighted	14	0.142403676	0.077509525	0.066174329	-0.009514994	0.294322346	1.15304201	0.990530131	1.342216492
1172	XFSMuo	KRSiRb	outcome	family.Pasteurellaceae.id.3689	MR Egger	14	0.277046909	0.168342727	0.125739227	-0.052904836	0.606998655	1.319228254	0.948470269	1.83491591
1173	XFSMuo	KRSiRb	outcome	family.Pasteurellaceae.id.3689	Weighted median	14	0.088929506	0.107966249	0.410122115	-0.122684343	0.300543354	1.093003603	0.884542831	1.350592459
1174	XFSMuo	KRSiRb	outcome	family.Pasteurellaceae.id.3689	Weighted mode	14	0.057668193	0.155852191	0.717326934	-0.2478021	0.363138487	1.059363433	0.780514391	1.437834966
1175	XFSMuo	KRSiRb	outcome	family.Pasteurellaceae.id.3689	Simple mode	14	0.014698162	0.174722857	0.934240503	-0.327758638	0.357154963	1.014806711	0.720536909	1.429257334
956	Se2ZZz	KRSiRb	outcome	family.Peptococcaceae.id.2024	MR Egger	9	-0.344702247	0.297156908	0.284079203	-0.927129786	0.237725293	0.70843126	0.395687791	1.268360718
959	Se2ZZz	KRSiRb	outcome	family.Peptococcaceae.id.2024	Simple mode	9	0.196016138	0.242951301	0.443097422	-0.280168411	0.672200688	1.216546538	0.75565647	1.958542723
958	Se2ZZz	KRSiRb	outcome	family.Peptococcaceae.id.2024	Weighted mode	9	0.185643168	0.234793569	0.451939271	-0.274552228	0.645838563	1.20399256	0.759912315	1.90758599
957	Se2ZZz	KRSiRb	outcome	family.Peptococcaceae.id.2024	Weighted median	9	0.062278677	0.146853857	0.671503035	-0.225554882	0.350112236	1.064258888	0.798073259	1.419226828
960	Se2ZZz	KRSiRb	outcome	family.Peptococcaceae.id.2024	Maximum likelihood	9	0.017715082	0.109466529	0.871438914	-0.196839316	0.232269479	1.017872924	0.821322596	1.26145962
955	Se2ZZz	KRSiRb	outcome	family.Peptococcaceae.id.2024	Inverse variance weighted	9	0.016929875	0.107542187	0.874909574	-0.193852811	0.227712561	1.017073997	0.823779146	1.255724329
44	16UNar	KRSiRb	outcome	family.Peptostreptococcaceae.id.2042	MR Egger	13	-0.381815541	0.261433839	0.172127255	-0.894225866	0.130594784	0.682620957	0.408924038	1.139505942
48	16UNar	KRSiRb	outcome	family.Peptostreptococcaceae.id.2042	Maximum likelihood	13	-0.031896402	0.104827641	0.7609186	-0.237358579	0.173565776	0.968606923	0.788708423	1.189538927
43	16UNar	KRSiRb	outcome	family.Peptostreptococcaceae.id.2042	Inverse variance weighted	13	-0.030789533	0.120659798	0.798586859	-0.267282737	0.205703672	0.969679637	0.765456618	1.228389144
46	16UNar	KRSiRb	outcome	family.Peptostreptococcaceae.id.2042	Weighted mode	13	-0.055432205	0.218825723	0.804311253	-0.484330622	0.373466212	0.94607616	0.616109469	1.452761476
45	16UNar	KRSiRb	outcome	family.Peptostreptococcaceae.id.2042	Weighted median	13	-0.027970173	0.154777274	0.856593324	-0.331333629	0.275393284	0.972417371	0.717965595	1.317048547
47	16UNar	KRSiRb	outcome	family.Peptostreptococcaceae.id.2042	Simple mode	13	-0.034443222	0.26321774	0.898058549	-0.550349993	0.481463549	0.966143194	0.576747918	1.618441338
726	lN6u8T	KRSiRb	outcome	family.Porphyromonadaceae.id.943	Maximum likelihood	9	-0.156388173	0.163024792	0.3374123	-0.475916764	0.163140419	0.85522715	0.621315196	1.177201979
721	lN6u8T	KRSiRb	outcome	family.Porphyromonadaceae.id.943	Inverse variance weighted	9	-0.153663492	0.161232469	0.340561951	-0.469679132	0.162352148	0.857560549	0.625202844	1.176274391
723	lN6u8T	KRSiRb	outcome	family.Porphyromonadaceae.id.943	Weighted median	9	-0.178428488	0.210679492	0.397040211	-0.591360293	0.234503317	0.836583881	0.55357375	1.264280666
724	lN6u8T	KRSiRb	outcome	family.Porphyromonadaceae.id.943	Weighted mode	9	0.098736644	0.297094576	0.748172554	-0.483568725	0.681042013	1.103775576	0.61657906	1.975935611
725	lN6u8T	KRSiRb	outcome	family.Porphyromonadaceae.id.943	Simple mode	9	0.098736644	0.327958198	0.771041594	-0.544061424	0.741534712	1.103775576	0.580386265	2.099154642
722	lN6u8T	KRSiRb	outcome	family.Porphyromonadaceae.id.943	MR Egger	9	-0.09666703	0.714592233	0.896201598	-1.497267805	1.303933746	0.907858246	0.223740629	3.683759176
1108	V3Eg7b	KRSiRb	outcome	family.Prevotellaceae.id.960	Weighted mode	16	0.147762104	0.247121334	0.558804708	-0.336595712	0.632119919	1.159237085	0.714197523	1.881595183
1109	V3Eg7b	KRSiRb	outcome	family.Prevotellaceae.id.960	Simple mode	16	-0.073055569	0.27408068	0.793446799	-0.610253701	0.464142563	0.929549175	0.543213038	1.590649723
1106	V3Eg7b	KRSiRb	outcome	family.Prevotellaceae.id.960	MR Egger	16	0.089932772	0.364025428	0.808454938	-0.623557067	0.803422612	1.094100728	0.536034333	2.233171141
1107	V3Eg7b	KRSiRb	outcome	family.Prevotellaceae.id.960	Weighted median	16	0.034058023	0.143348658	0.812200107	-0.246905346	0.315021392	1.034644638	0.781214635	1.370288624
1105	V3Eg7b	KRSiRb	outcome	family.Prevotellaceae.id.960	Inverse variance weighted	16	-0.005012889	0.101026001	0.960425373	-0.203023851	0.192998073	0.994999654	0.816258772	1.212880456
1110	V3Eg7b	KRSiRb	outcome	family.Prevotellaceae.id.960	Maximum likelihood	16	-0.005078805	0.102842076	0.960612876	-0.206649273	0.196491663	0.99493407	0.813304848	1.217125174
608	jivs4D	KRSiRb	outcome	family.Rhodospirillaceae.id.2717	MR Egger	15	0.774478601	0.332176862	0.036459266	0.123411952	1.42554525	2.169460678	1.131350387	4.160125534
609	jivs4D	KRSiRb	outcome	family.Rhodospirillaceae.id.2717	Weighted median	15	-0.073977188	0.114832117	0.519432551	-0.299048137	0.151093761	0.928692879	0.741523714	1.163105707
612	jivs4D	KRSiRb	outcome	family.Rhodospirillaceae.id.2717	Maximum likelihood	15	-0.043903151	0.080884743	0.587276775	-0.202437247	0.114630946	0.957046642	0.816737734	1.121459482
607	jivs4D	KRSiRb	outcome	family.Rhodospirillaceae.id.2717	Inverse variance weighted	15	-0.041827316	0.088253907	0.635540597	-0.214804975	0.131150342	0.959035376	0.806698751	1.140139179
610	jivs4D	KRSiRb	outcome	family.Rhodospirillaceae.id.2717	Weighted mode	15	-0.057097088	0.175231851	0.749366575	-0.400551517	0.286357341	0.944502365	0.669950455	1.331568194
611	jivs4D	KRSiRb	outcome	family.Rhodospirillaceae.id.2717	Simple mode	15	-0.052942261	0.189841193	0.784416638	-0.425030998	0.319146477	0.948434773	0.65374952	1.375952855
284	bef9Pu	KRSiRb	outcome	family.Rikenellaceae.id.967	MR Egger	16	-0.821082212	0.332715911	0.027098081	-1.473205396	-0.168959027	0.439955272	0.229189663	0.844543506
285	bef9Pu	KRSiRb	outcome	family.Rikenellaceae.id.967	Weighted median	16	-0.130485909	0.149071963	0.381398943	-0.422666957	0.161695138	0.87766886	0.655296839	1.175501821
283	bef9Pu	KRSiRb	outcome	family.Rikenellaceae.id.967	Inverse variance weighted	16	-0.062177318	0.110192507	0.572576618	-0.278154633	0.153799996	0.939716243	0.757179727	1.166257608
288	bef9Pu	KRSiRb	outcome	family.Rikenellaceae.id.967	Maximum likelihood	16	-0.061276042	0.111188526	0.581564845	-0.279205552	0.156653468	0.940563569	0.756384411	1.169590243
286	bef9Pu	KRSiRb	outcome	family.Rikenellaceae.id.967	Weighted mode	16	-0.127735468	0.247176678	0.612846249	-0.612201758	0.356730822	0.880086159	0.542155858	1.428651256
287	bef9Pu	KRSiRb	outcome	family.Rikenellaceae.id.967	Simple mode	16	-0.127735468	0.257947169	0.627634223	-0.633311919	0.377840983	0.880086159	0.530830818	1.459130898
37	0X0vXV	KRSiRb	outcome	family.Ruminococcaceae.id.2050	Inverse variance weighted	10	-0.120871417	0.125003242	0.333570902	-0.365877772	0.124134938	0.886147896	0.693587572	1.132168633
42	0X0vXV	KRSiRb	outcome	family.Ruminococcaceae.id.2050	Maximum likelihood	10	-0.121893833	0.126331311	0.334607782	-0.369503202	0.125715536	0.885242347	0.691077571	1.133959552
38	0X0vXV	KRSiRb	outcome	family.Ruminococcaceae.id.2050	MR Egger	10	-0.09978755	0.270354538	0.721631813	-0.629682444	0.430107344	0.905029671	0.532760956	1.537422547
39	0X0vXV	KRSiRb	outcome	family.Ruminococcaceae.id.2050	Weighted median	10	-0.044873619	0.167729075	0.789056255	-0.373622606	0.283875368	0.956118309	0.688236599	1.328267375
40	0X0vXV	KRSiRb	outcome	family.Ruminococcaceae.id.2050	Weighted mode	10	0.00502132	0.234372496	0.983374483	-0.454348771	0.464391412	1.005033948	0.634861273	1.591045602
41	0X0vXV	KRSiRb	outcome	family.Ruminococcaceae.id.2050	Simple mode	10	0.00502132	0.26369223	0.985222797	-0.511815449	0.52185809	1.005033948	0.599406398	1.685155914
193	7LpaTS	KRSiRb	outcome	family.Streptococcaceae.id.1850	Inverse variance weighted	14	-0.106586114	0.1167461	0.361256395	-0.33540847	0.122236242	0.898897637	0.715045952	1.130021029
198	7LpaTS	KRSiRb	outcome	family.Streptococcaceae.id.1850	Maximum likelihood	14	-0.102334879	0.118531281	0.3879409	-0.334656189	0.129986432	0.902727197	0.71558407	1.138812932
194	7LpaTS	KRSiRb	outcome	family.Streptococcaceae.id.1850	MR Egger	14	-0.421312592	0.473563726	0.391133166	-1.349497495	0.50687231	0.656184951	0.259370563	1.660090818
195	7LpaTS	KRSiRb	outcome	family.Streptococcaceae.id.1850	Weighted median	14	-0.056543573	0.151866182	0.709650901	-0.35420129	0.241114143	0.945025306	0.701733701	1.272666293
196	7LpaTS	KRSiRb	outcome	family.Streptococcaceae.id.1850	Weighted mode	14	0.041752404	0.23232813	0.86014878	-0.41361073	0.497115538	1.042636294	0.661258309	1.643972449
197	7LpaTS	KRSiRb	outcome	family.Streptococcaceae.id.1850	Simple mode	14	-0.004748797	0.242512709	0.984674465	-0.480073707	0.470576113	0.995262461	0.618737785	1.600916237
204	7T6D3R	KRSiRb	outcome	family.unknownfamily.id.1000001214	Maximum likelihood	9	0.178010654	0.0913738	0.051395988	-0.001081993	0.357103301	1.194838051	0.998918592	1.429183499
199	7T6D3R	KRSiRb	outcome	family.unknownfamily.id.1000001214	Inverse variance weighted	9	0.163449558	0.112421558	0.145974392	-0.056896696	0.383795811	1.177565954	0.944691654	1.467845694
200	7T6D3R	KRSiRb	outcome	family.unknownfamily.id.1000001214	MR Egger	9	0.530279431	0.326406099	0.148275815	-0.109476522	1.170035385	1.69940711	0.896303208	3.22210665
201	7T6D3R	KRSiRb	outcome	family.unknownfamily.id.1000001214	Weighted median	9	0.127272033	0.132796254	0.337860703	-0.133008624	0.38755269	1.13572593	0.875457542	1.473370583
202	7T6D3R	KRSiRb	outcome	family.unknownfamily.id.1000001214	Weighted mode	9	0.151537031	0.193467156	0.456028505	-0.227658595	0.530732658	1.163621391	0.796396107	1.7001775
203	7T6D3R	KRSiRb	outcome	family.unknownfamily.id.1000001214	Simple mode	9	0.124432918	0.203312967	0.557509911	-0.274060497	0.522926333	1.132506047	0.760286079	1.686957032
229	9hPg8r	KRSiRb	outcome	family.unknownfamily.id.1000005471	Inverse variance weighted	13	-0.102045708	0.094258643	0.27897988	-0.286792649	0.082701233	0.902988277	0.750667364	1.086217234
234	9hPg8r	KRSiRb	outcome	family.unknownfamily.id.1000005471	Maximum likelihood	13	-0.099131747	0.09511682	0.297314104	-0.285560714	0.08729722	0.905623387	0.751592708	1.091220965
230	9hPg8r	KRSiRb	outcome	family.unknownfamily.id.1000005471	MR Egger	13	-0.233977254	0.296775373	0.447121685	-0.815656985	0.347702478	0.791379817	0.442348616	1.415810952
231	9hPg8r	KRSiRb	outcome	family.unknownfamily.id.1000005471	Weighted median	13	-0.084370022	0.124227834	0.497039315	-0.327856577	0.159116533	0.91909111	0.720466344	1.172474571
232	9hPg8r	KRSiRb	outcome	family.unknownfamily.id.1000005471	Weighted mode	13	-0.063551468	0.19386522	0.748701993	-0.443527299	0.316424364	0.93842582	0.641768714	1.372212449
233	9hPg8r	KRSiRb	outcome	family.unknownfamily.id.1000005471	Simple mode	13	-0.055010918	0.185177915	0.77149215	-0.417959631	0.307937796	0.946474815	0.658388806	1.36061635
690	kweuE1	KRSiRb	outcome	family.unknownfamily.id.1000006161	Maximum likelihood	12	0.102528255	0.070651086	0.146726543	-0.035947873	0.241004384	1.107968608	0.964690578	1.272526614
685	kweuE1	KRSiRb	outcome	family.unknownfamily.id.1000006161	Inverse variance weighted	12	0.099205404	0.069135545	0.151304008	-0.036300264	0.234711072	1.104293103	0.964350691	1.264543354
687	kweuE1	KRSiRb	outcome	family.unknownfamily.id.1000006161	Weighted median	12	0.088910673	0.095208145	0.350378313	-0.097697292	0.275518637	1.092983019	0.906923395	1.317213653
689	kweuE1	KRSiRb	outcome	family.unknownfamily.id.1000006161	Simple mode	12	0.083821948	0.154186501	0.597534476	-0.218383594	0.386027489	1.087435256	0.803817044	1.47112511
686	kweuE1	KRSiRb	outcome	family.unknownfamily.id.1000006161	MR Egger	12	-0.149909883	0.280643355	0.604898179	-0.699970859	0.400151094	0.860785545	0.496599775	1.49205012
688	kweuE1	KRSiRb	outcome	family.unknownfamily.id.1000006161	Weighted mode	12	0.06412259	0.146472528	0.670018376	-0.222963564	0.351208744	1.066223099	0.800144003	1.420783876
1042	U0DlMY	KRSiRb	outcome	family.Veillonellaceae.id.2172	Weighted mode	19	-0.276320391	0.169699227	0.120838707	-0.608930877	0.056290094	0.758569853	0.543932089	1.057904531
1043	U0DlMY	KRSiRb	outcome	family.Veillonellaceae.id.2172	Simple mode	19	-0.311187322	0.218763152	0.171984532	-0.739963099	0.117588455	0.732576635	0.477131522	1.124781118
1041	U0DlMY	KRSiRb	outcome	family.Veillonellaceae.id.2172	Weighted median	19	-0.180485475	0.134450302	0.179467806	-0.444008068	0.083037117	0.834864807	0.641460245	1.086582139
1040	U0DlMY	KRSiRb	outcome	family.Veillonellaceae.id.2172	MR Egger	19	-0.141535004	0.235915642	0.556460012	-0.603929662	0.320859654	0.868024791	0.546659224	1.378312127
1044	U0DlMY	KRSiRb	outcome	family.Veillonellaceae.id.2172	Maximum likelihood	19	-0.039597741	0.089642203	0.658683866	-0.215296459	0.136100977	0.961176003	0.806302369	1.145797587
1039	U0DlMY	KRSiRb	outcome	family.Veillonellaceae.id.2172	Inverse variance weighted	19	-0.039410371	0.114097582	0.729786655	-0.26304163	0.184220889	0.961356116	0.768709895	1.202281365
1032	tR6PEs	KRSiRb	outcome	family.Verrucomicrobiaceae.id.4036	Maximum likelihood	11	-0.26749886	0.11317002	0.018093939	-0.489312099	-0.045685621	0.765291203	0.613047966	0.955342255
1027	tR6PEs	KRSiRb	outcome	family.Verrucomicrobiaceae.id.4036	Inverse variance weighted	11	-0.260863938	0.144608305	0.071241547	-0.544296217	0.022568341	0.770385733	0.58025001	1.022824932
1029	tR6PEs	KRSiRb	outcome	family.Verrucomicrobiaceae.id.4036	Weighted median	11	-0.272346198	0.169315878	0.107723636	-0.604205319	0.059512922	0.761590554	0.546508554	1.061319475
1028	tR6PEs	KRSiRb	outcome	family.Verrucomicrobiaceae.id.4036	MR Egger	11	-0.745678408	0.487548155	0.160508196	-1.701272791	0.209915975	0.474412345	0.182451154	1.233574404
1030	tR6PEs	KRSiRb	outcome	family.Verrucomicrobiaceae.id.4036	Weighted mode	11	-0.324684989	0.261370458	0.242490514	-0.836971087	0.187601108	0.722754993	0.433020119	1.206352215
1031	tR6PEs	KRSiRb	outcome	family.Verrucomicrobiaceae.id.4036	Simple mode	11	0.147385585	0.317903267	0.652848566	-0.475704818	0.770475989	1.158800694	0.621446895	2.160794524
428	F0tFL8	KRSiRb	outcome	family.Victivallaceae.id.2255	MR Egger	12	0.328686259	0.299781018	0.29859566	-0.258884536	0.916257054	1.389141956	0.771912146	2.499915807
432	F0tFL8	KRSiRb	outcome	family.Victivallaceae.id.2255	Maximum likelihood	12	0.060649989	0.060394351	0.315266412	-0.057722939	0.179022917	1.062526953	0.943911432	1.196048153
427	F0tFL8	KRSiRb	outcome	family.Victivallaceae.id.2255	Inverse variance weighted	12	0.056988161	0.062806555	0.364216412	-0.066112687	0.180089008	1.058643277	0.936025381	1.19732393
430	F0tFL8	KRSiRb	outcome	family.Victivallaceae.id.2255	Weighted mode	12	-0.124374938	0.152504364	0.432062378	-0.423283491	0.174533614	0.88304869	0.654892951	1.190690766
431	F0tFL8	KRSiRb	outcome	family.Victivallaceae.id.2255	Simple mode	12	-0.139910524	0.173339313	0.436686205	-0.479655576	0.199834529	0.869436026	0.618996552	1.221200668
429	F0tFL8	KRSiRb	outcome	family.Victivallaceae.id.2255	Weighted median	12	0.055634581	0.082508069	0.500125304	-0.106081235	0.217350397	1.057211288	0.899351586	1.242779493
762	M5F5co	KRSiRb	outcome	genus..Clostridiuminnocuumgroup.id.14397	Maximum likelihood	8	0.146344113	0.077002715	0.057366764	-0.004581208	0.297269435	1.157594463	0.995429269	1.346177958
757	M5F5co	KRSiRb	outcome	genus..Clostridiuminnocuumgroup.id.14397	Inverse variance weighted	8	0.136275561	0.093739972	0.146012447	-0.047454785	0.320005907	1.145997642	0.953653592	1.377135899
759	M5F5co	KRSiRb	outcome	genus..Clostridiuminnocuumgroup.id.14397	Weighted median	8	0.154665537	0.107509309	0.150256912	-0.056052709	0.365383782	1.167267488	0.945489299	1.441066958
758	M5F5co	KRSiRb	outcome	genus..Clostridiuminnocuumgroup.id.14397	MR Egger	8	0.653176662	0.460721456	0.206051148	-0.249837392	1.556190716	1.92163553	0.778927432	4.740728025
761	M5F5co	KRSiRb	outcome	genus..Clostridiuminnocuumgroup.id.14397	Simple mode	8	0.216216062	0.165313112	0.232212939	-0.107797638	0.540229762	1.241370564	0.897809261	1.716401181
760	M5F5co	KRSiRb	outcome	genus..Clostridiuminnocuumgroup.id.14397	Weighted mode	8	0.21934608	0.169578092	0.236889382	-0.113026979	0.55171914	1.245262163	0.893126564	1.736235285
806	mwrMs2	KRSiRb	outcome	genus..Eubacteriumbrachygroup.id.11296	MR Egger	10	-0.36057899	0.279053335	0.232378365	-0.907523526	0.186365547	0.697272496	0.4035223	1.204862614
810	mwrMs2	KRSiRb	outcome	genus..Eubacteriumbrachygroup.id.11296	Maximum likelihood	10	-0.070550573	0.071006319	0.320426597	-0.209722959	0.068621812	0.93188061	0.810808842	1.071031081
805	mwrMs2	KRSiRb	outcome	genus..Eubacteriumbrachygroup.id.11296	Inverse variance weighted	10	-0.068092633	0.069620172	0.328045169	-0.20454817	0.068362905	0.934173935	0.815015481	1.07075382
807	mwrMs2	KRSiRb	outcome	genus..Eubacteriumbrachygroup.id.11296	Weighted median	10	-0.037699781	0.091500435	0.680326593	-0.217040634	0.141641072	0.963002009	0.804897262	1.152163031
809	mwrMs2	KRSiRb	outcome	genus..Eubacteriumbrachygroup.id.11296	Simple mode	10	0.026422216	0.16139839	0.873578307	-0.289918628	0.342763059	1.026774377	0.748324458	1.408834912
808	mwrMs2	KRSiRb	outcome	genus..Eubacteriumbrachygroup.id.11296	Weighted mode	10	0.023925166	0.159073983	0.883763716	-0.287859841	0.335710173	1.024213669	0.749866686	1.398933517
570	ipUfFM	KRSiRb	outcome	genus..Eubacteriumcoprostanoligenesgroup.id.11375	Maximum likelihood	13	-0.210400796	0.131271617	0.108981089	-0.467693165	0.046891572	0.810259432	0.62644571	1.04800837
565	ipUfFM	KRSiRb	outcome	genus..Eubacteriumcoprostanoligenesgroup.id.11375	Inverse variance weighted	13	-0.205824154	0.128467368	0.109122167	-0.457620194	0.045971887	0.813976198	0.632787767	1.047044975
566	ipUfFM	KRSiRb	outcome	genus..Eubacteriumcoprostanoligenesgroup.id.11375	MR Egger	13	-0.56542286	0.506379803	0.287962746	-1.557927274	0.427081554	0.568119861	0.210572077	1.532777661
567	ipUfFM	KRSiRb	outcome	genus..Eubacteriumcoprostanoligenesgroup.id.11375	Weighted median	13	-0.103677217	0.18098908	0.566755156	-0.458415813	0.251061379	0.901516245	0.632284509	1.285388978
569	ipUfFM	KRSiRb	outcome	genus..Eubacteriumcoprostanoligenesgroup.id.11375	Simple mode	13	0.015614627	0.313329854	0.961074179	-0.598511888	0.629741141	1.015737172	0.549628937	1.877124606
568	ipUfFM	KRSiRb	outcome	genus..Eubacteriumcoprostanoligenesgroup.id.11375	Weighted mode	13	-0.007925671	0.271451383	0.977187137	-0.539970383	0.52411904	0.992105654	0.582765512	1.688970278
361	dAGGgY	KRSiRb	outcome	genus..Eubacteriumeligensgroup.id.14372	Inverse variance weighted	7	-0.24561872	0.157373098	0.118584762	-0.554069991	0.062832552	0.782220413	0.574606402	1.064848517
366	dAGGgY	KRSiRb	outcome	genus..Eubacteriumeligensgroup.id.14372	Maximum likelihood	7	-0.249668896	0.161395221	0.121877456	-0.566003528	0.066665737	0.77905869	0.567790067	1.068938112
363	dAGGgY	KRSiRb	outcome	genus..Eubacteriumeligensgroup.id.14372	Weighted median	7	-0.227361652	0.205342141	0.268193084	-0.629832248	0.175108945	0.796632627	0.532681152	1.191376004
365	dAGGgY	KRSiRb	outcome	genus..Eubacteriumeligensgroup.id.14372	Simple mode	7	-0.230519884	0.296914691	0.467014971	-0.812472679	0.351432911	0.794120644	0.443759434	1.421102403
364	dAGGgY	KRSiRb	outcome	genus..Eubacteriumeligensgroup.id.14372	Weighted mode	7	-0.208117859	0.302030901	0.516531071	-0.800098426	0.383862707	0.812111316	0.449284741	1.46794389
362	dAGGgY	KRSiRb	outcome	genus..Eubacteriumeligensgroup.id.14372	MR Egger	7	0.093390497	0.606735013	0.883690177	-1.095810129	1.282591123	1.097890375	0.334268697	3.605971147
869	oBVAXp	KRSiRb	outcome	genus..Eubacteriumfissicatenagroup.id.14373	Simple mode	9	0.043439782	0.137988435	0.760962001	-0.22701755	0.313897115	1.044397101	0.796906797	1.368748905
866	oBVAXp	KRSiRb	outcome	genus..Eubacteriumfissicatenagroup.id.14373	MR Egger	9	-0.092710967	0.385951737	0.817047471	-0.849176371	0.663754438	0.911456904	0.427767108	1.942070046
868	oBVAXp	KRSiRb	outcome	genus..Eubacteriumfissicatenagroup.id.14373	Weighted mode	9	0.027789034	0.134640704	0.841639127	-0.236106746	0.291684815	1.028178751	0.789696373	1.338681018
865	oBVAXp	KRSiRb	outcome	genus..Eubacteriumfissicatenagroup.id.14373	Inverse variance weighted	9	-0.005120331	0.074165483	0.944958354	-0.150484679	0.140244016	0.994892755	0.860290911	1.150554518
870	oBVAXp	KRSiRb	outcome	genus..Eubacteriumfissicatenagroup.id.14373	Maximum likelihood	9	-0.005119303	0.074728616	0.945383439	-0.151587391	0.141348785	0.994893779	0.85934278	1.151826318
867	oBVAXp	KRSiRb	outcome	genus..Eubacteriumfissicatenagroup.id.14373	Weighted median	9	-0.004404415	0.09273694	0.962119797	-0.186168817	0.177359987	0.99560527	0.830133442	1.194060862
65	1N6mti	KRSiRb	outcome	genus..Eubacteriumhalliigroup.id.11338	Simple mode	14	-0.341012438	0.205159796	0.120386429	-0.743125637	0.061100762	0.711050064	0.475624959	1.063006019
63	1N6mti	KRSiRb	outcome	genus..Eubacteriumhalliigroup.id.11338	Weighted median	14	-0.080278788	0.142185485	0.572341736	-0.358962338	0.198404762	0.922859029	0.698400654	1.219455884
66	1N6mti	KRSiRb	outcome	genus..Eubacteriumhalliigroup.id.11338	Maximum likelihood	14	-0.049385139	0.105796393	0.640647149	-0.256746069	0.157975791	0.951814478	0.773564621	1.171137842
62	1N6mti	KRSiRb	outcome	genus..Eubacteriumhalliigroup.id.11338	MR Egger	14	-0.110048576	0.261406177	0.68120639	-0.622404684	0.402307531	0.89579062	0.536652405	1.495271104
61	1N6mti	KRSiRb	outcome	genus..Eubacteriumhalliigroup.id.11338	Inverse variance weighted	14	-0.048336586	0.121117063	0.689827031	-0.28572603	0.189052858	0.95281303	0.751468468	1.208104809
64	1N6mti	KRSiRb	outcome	genus..Eubacteriumhalliigroup.id.11338	Weighted mode	14	0.001860556	0.203945165	0.992859655	-0.397871969	0.40159308	1.001862287	0.671748027	1.494203188
147	6jWlUt	KRSiRb	outcome	genus..Eubacteriumnodatumgroup.id.11297	Weighted median	11	-0.073017097	0.081285869	0.369038739	-0.232337399	0.086303206	0.929584937	0.792678629	1.090136814
148	6jWlUt	KRSiRb	outcome	genus..Eubacteriumnodatumgroup.id.11297	Weighted mode	11	-0.082126826	0.120426232	0.510745231	-0.318162241	0.153908589	0.921155125	0.727484751	1.166384261
145	6jWlUt	KRSiRb	outcome	genus..Eubacteriumnodatumgroup.id.11297	Inverse variance weighted	11	-0.038333655	0.060475294	0.526163721	-0.156865231	0.080197922	0.962391781	0.854819254	1.083501495
150	6jWlUt	KRSiRb	outcome	genus..Eubacteriumnodatumgroup.id.11297	Maximum likelihood	11	-0.038262122	0.061873804	0.536318501	-0.159534779	0.083010535	0.962460626	0.852540317	1.086553255
149	6jWlUt	KRSiRb	outcome	genus..Eubacteriumnodatumgroup.id.11297	Simple mode	11	-0.068081898	0.11778164	0.576024946	-0.298933913	0.162770117	0.934183962	0.741608418	1.17676614
146	6jWlUt	KRSiRb	outcome	genus..Eubacteriumnodatumgroup.id.11297	MR Egger	11	-0.028917776	0.278138968	0.919474118	-0.574070153	0.516234602	0.971496342	0.563228342	1.675706055
139	6IcZvZ	KRSiRb	outcome	genus..Eubacteriumoxidoreducensgroup.id.11339	Inverse variance weighted	5	-0.165269231	0.110617231	0.135158871	-0.382079003	0.051540541	0.847665455	0.682441136	1.052891871
144	6IcZvZ	KRSiRb	outcome	genus..Eubacteriumoxidoreducensgroup.id.11339	Maximum likelihood	5	-0.166954182	0.112358191	0.137302875	-0.387176236	0.053267872	0.846238383	0.678971425	1.054712135
141	6IcZvZ	KRSiRb	outcome	genus..Eubacteriumoxidoreducensgroup.id.11339	Weighted median	5	-0.128910852	0.139499526	0.355436716	-0.402329924	0.144508219	0.879052328	0.66876007	1.155471192
143	6IcZvZ	KRSiRb	outcome	genus..Eubacteriumoxidoreducensgroup.id.11339	Simple mode	5	-0.107442514	0.18575648	0.593994682	-0.471525215	0.256640186	0.898128151	0.624049732	1.292579955
142	6IcZvZ	KRSiRb	outcome	genus..Eubacteriumoxidoreducensgroup.id.11339	Weighted mode	5	-0.099523122	0.180509345	0.61074558	-0.453321439	0.254275195	0.905269018	0.635513822	1.289526627
140	6IcZvZ	KRSiRb	outcome	genus..Eubacteriumoxidoreducensgroup.id.11339	MR Egger	5	-0.023827146	0.407943405	0.957096515	-0.823396219	0.775741927	0.976454479	0.438938389	2.172203145
110	5jt6Nu	KRSiRb	outcome	genus..Eubacteriumrectalegroup.id.14374	MR Egger	8	0.719057398	0.639910269	0.30408499	-0.53516673	1.973281526	2.052497609	0.585571649	7.194245898
113	5jt6Nu	KRSiRb	outcome	genus..Eubacteriumrectalegroup.id.14374	Simple mode	8	0.400231737	0.377796194	0.324604617	-0.340248804	1.140712277	1.492170449	0.711593254	3.128996285
114	5jt6Nu	KRSiRb	outcome	genus..Eubacteriumrectalegroup.id.14374	Maximum likelihood	8	0.082972854	0.15748056	0.598279142	-0.225689043	0.391634751	1.086512314	0.797966196	1.479397265
109	5jt6Nu	KRSiRb	outcome	genus..Eubacteriumrectalegroup.id.14374	Inverse variance weighted	8	0.078870208	0.1762387	0.654500205	-0.266557644	0.424298059	1.082063869	0.766011847	1.528517114
111	5jt6Nu	KRSiRb	outcome	genus..Eubacteriumrectalegroup.id.14374	Weighted median	8	0.076783318	0.229026926	0.737429786	-0.372109456	0.525676092	1.079808076	0.689278792	1.69160214
112	5jt6Nu	KRSiRb	outcome	genus..Eubacteriumrectalegroup.id.14374	Weighted mode	8	0.085436685	0.341199002	0.809467378	-0.58331336	0.75418673	1.089192597	0.558046292	2.125881904
843	NnDHLW	KRSiRb	outcome	genus..Eubacteriumruminantiumgroup.id.11340	Weighted median	18	0.135395847	0.094907272	0.153691782	-0.050622406	0.3214141	1.144989935	0.950637558	1.379076538
842	NnDHLW	KRSiRb	outcome	genus..Eubacteriumruminantiumgroup.id.11340	MR Egger	18	-0.221992398	0.23441085	0.357711688	-0.681437665	0.237452868	0.800921453	0.50588917	1.268015232
844	NnDHLW	KRSiRb	outcome	genus..Eubacteriumruminantiumgroup.id.11340	Weighted mode	18	0.151819789	0.166320106	0.374103169	-0.174167618	0.477807196	1.163950461	0.840156061	1.612534551
845	NnDHLW	KRSiRb	outcome	genus..Eubacteriumruminantiumgroup.id.11340	Simple mode	18	0.15482895	0.189882327	0.426123812	-0.217340411	0.526998312	1.167458251	0.804656009	1.693840289
846	NnDHLW	KRSiRb	outcome	genus..Eubacteriumruminantiumgroup.id.11340	Maximum likelihood	18	-0.016127303	0.068821724	0.814725318	-0.151017883	0.118763276	0.984002046	0.859832322	1.126103311
841	NnDHLW	KRSiRb	outcome	genus..Eubacteriumruminantiumgroup.id.11340	Inverse variance weighted	18	-0.015365675	0.069729908	0.82559088	-0.152036295	0.121304945	0.984751775	0.858957105	1.128969133
923	QAav3f	KRSiRb	outcome	genus..Eubacteriumventriosumgroup.id.11341	Simple mode	15	0.118051582	0.240725452	0.631447878	-0.353770304	0.589873468	1.125302155	0.702036204	1.803760167
924	QAav3f	KRSiRb	outcome	genus..Eubacteriumventriosumgroup.id.11341	Maximum likelihood	15	0.051406194	0.109588841	0.639010754	-0.163387934	0.266200323	1.052750428	0.849261667	1.304996454
921	QAav3f	KRSiRb	outcome	genus..Eubacteriumventriosumgroup.id.11341	Weighted median	15	0.066734633	0.143771343	0.642524513	-0.215057199	0.348526466	1.069011761	0.806495308	1.416978044
919	QAav3f	KRSiRb	outcome	genus..Eubacteriumventriosumgroup.id.11341	Inverse variance weighted	15	0.049293943	0.107940424	0.647903002	-0.162269289	0.260857174	1.050529101	0.850212221	1.298042259
922	QAav3f	KRSiRb	outcome	genus..Eubacteriumventriosumgroup.id.11341	Weighted mode	15	0.11352309	0.261913793	0.671301354	-0.399827945	0.626874125	1.120217754	0.670435388	1.871750567
920	QAav3f	KRSiRb	outcome	genus..Eubacteriumventriosumgroup.id.11341	MR Egger	15	-0.007524482	0.483855336	0.987828654	-0.95588094	0.940831976	0.992503756	0.384473298	2.562112149
312	caA91R	KRSiRb	outcome	genus..Eubacteriumxylanophilumgroup.id.14375	Maximum likelihood	9	-0.092777029	0.122646571	0.449374401	-0.333164307	0.147610249	0.911396692	0.716652433	1.159061063
307	caA91R	KRSiRb	outcome	genus..Eubacteriumxylanophilumgroup.id.14375	Inverse variance weighted	9	-0.087363051	0.15239262	0.566457748	-0.386052587	0.211326485	0.916344356	0.67973478	1.235315601
309	caA91R	KRSiRb	outcome	genus..Eubacteriumxylanophilumgroup.id.14375	Weighted median	9	-0.079512639	0.171052443	0.642043438	-0.414775428	0.25575015	0.923566347	0.660488591	1.291430023
311	caA91R	KRSiRb	outcome	genus..Eubacteriumxylanophilumgroup.id.14375	Simple mode	9	0.074346798	0.305588994	0.813902883	-0.524607629	0.673301226	1.077180305	0.591787519	1.960699359
308	caA91R	KRSiRb	outcome	genus..Eubacteriumxylanophilumgroup.id.14375	MR Egger	9	-0.044339056	0.48626549	0.929901782	-0.997419417	0.908741304	0.956629551	0.36883001	2.481197495
310	caA91R	KRSiRb	outcome	genus..Eubacteriumxylanophilumgroup.id.14375	Weighted mode	9	0.007779836	0.260513022	0.976907473	-0.502825687	0.518385359	1.007810177	0.604819213	1.679313971
100	4kPMxf	KRSiRb	outcome	genus..Ruminococcusgauvreauiigroup.id.11342	Weighted mode	12	-0.161945714	0.26514106	0.553749067	-0.681622192	0.357730763	0.850487373	0.505795829	1.430080538
99	4kPMxf	KRSiRb	outcome	genus..Ruminococcusgauvreauiigroup.id.11342	Weighted median	12	-0.08014208	0.162730332	0.622377249	-0.399093531	0.23880937	0.922985199	0.670927946	1.269736464
101	4kPMxf	KRSiRb	outcome	genus..Ruminococcusgauvreauiigroup.id.11342	Simple mode	12	-0.140051743	0.276421714	0.622395109	-0.681838303	0.401734817	0.869313253	0.505686532	1.494414986
102	4kPMxf	KRSiRb	outcome	genus..Ruminococcusgauvreauiigroup.id.11342	Maximum likelihood	12	0.029787006	0.113771766	0.793465081	-0.193205655	0.252779667	1.030235077	0.824312433	1.287599545
97	4kPMxf	KRSiRb	outcome	genus..Ruminococcusgauvreauiigroup.id.11342	Inverse variance weighted	12	0.02739544	0.125669603	0.82743242	-0.218916982	0.273707862	1.027774145	0.803388411	1.314830634
98	4kPMxf	KRSiRb	outcome	genus..Ruminococcusgauvreauiigroup.id.11342	MR Egger	12	0.052669811	0.545132084	0.92493836	-1.015789074	1.121128696	1.054081542	0.36211658	3.068315445
435	F6VwZb	KRSiRb	outcome	genus..Ruminococcusgnavusgroup.id.14376	Weighted median	11	-0.145907866	0.105130195	0.165174254	-0.351963049	0.060147317	0.864237325	0.703306109	1.061992984
433	F6VwZb	KRSiRb	outcome	genus..Ruminococcusgnavusgroup.id.14376	Inverse variance weighted	11	-0.109885988	0.081222877	0.17608932	-0.269082827	0.049310851	0.895936277	0.764079967	1.050546864
438	F6VwZb	KRSiRb	outcome	genus..Ruminococcusgnavusgroup.id.14376	Maximum likelihood	11	-0.10849937	0.082260927	0.187180459	-0.269730786	0.052732046	0.89717946	0.763585034	1.054147144
437	F6VwZb	KRSiRb	outcome	genus..Ruminococcusgnavusgroup.id.14376	Simple mode	11	-0.192506433	0.144173795	0.211395962	-0.475087071	0.090074205	0.824889012	0.621830911	1.09425548
436	F6VwZb	KRSiRb	outcome	genus..Ruminococcusgnavusgroup.id.14376	Weighted mode	11	-0.183642487	0.151457791	0.253188306	-0.480499757	0.113214783	0.832233285	0.618474228	1.119872437
434	F6VwZb	KRSiRb	outcome	genus..Ruminococcusgnavusgroup.id.14376	MR Egger	11	0.240606291	0.388070189	0.550626375	-0.52001128	1.001223861	1.27202013	0.594513842	2.721610664
498	hbn3uj	KRSiRb	outcome	genus..Ruminococcustorquesgroup.id.14377	Maximum likelihood	9	-0.12174556	0.15908366	0.444097286	-0.433549534	0.190058415	0.885373615	0.648204184	1.209320238
493	hbn3uj	KRSiRb	outcome	genus..Ruminococcustorquesgroup.id.14377	Inverse variance weighted	9	-0.120228427	0.157802301	0.446124026	-0.429520938	0.189064084	0.886717863	0.650820804	1.208118371
494	hbn3uj	KRSiRb	outcome	genus..Ruminococcustorquesgroup.id.14377	MR Egger	9	0.312194399	0.503923205	0.555189189	-0.675495083	1.299883881	1.366420298	0.508904408	3.668870616
495	hbn3uj	KRSiRb	outcome	genus..Ruminococcustorquesgroup.id.14377	Weighted median	9	-0.105694553	0.195396412	0.588560166	-0.48867152	0.277282415	0.899699417	0.613440797	1.319538976
497	hbn3uj	KRSiRb	outcome	genus..Ruminococcustorquesgroup.id.14377	Simple mode	9	-0.048203588	0.294892705	0.874209126	-0.62619329	0.529786115	0.952939761	0.534623087	1.698568972
496	hbn3uj	KRSiRb	outcome	genus..Ruminococcustorquesgroup.id.14377	Weighted mode	9	-0.037527768	0.295331095	0.902020735	-0.616376715	0.541321178	0.963167672	0.539897099	1.71827551
302	C4I6YK	KRSiRb	outcome	genus.Actinomyces.id.423	MR Egger	7	0.210579419	0.259913195	0.454646474	-0.298850443	0.720009281	1.234393084	0.741670323	2.054452278
304	C4I6YK	KRSiRb	outcome	genus.Actinomyces.id.423	Weighted mode	7	0.108632514	0.166907777	0.539251257	-0.21850673	0.435771757	1.114752619	0.80371807	1.546155855
303	C4I6YK	KRSiRb	outcome	genus.Actinomyces.id.423	Weighted median	7	0.074149844	0.132262179	0.575051348	-0.185084026	0.333383714	1.076968171	0.831034452	1.395682739
305	C4I6YK	KRSiRb	outcome	genus.Actinomyces.id.423	Simple mode	7	0.094200702	0.209090606	0.668153568	-0.315616886	0.504018289	1.098780251	0.729338817	1.655359638
306	C4I6YK	KRSiRb	outcome	genus.Actinomyces.id.423	Maximum likelihood	7	0.044668332	0.106702747	0.675490939	-0.164469053	0.253805717	1.045680983	0.84834401	1.288921364
301	C4I6YK	KRSiRb	outcome	genus.Actinomyces.id.423	Inverse variance weighted	7	0.043321674	0.105292767	0.680749805	-0.163052149	0.249695496	1.044273756	0.849546884	1.283634486
1082	UqfybM	KRSiRb	outcome	genus.Adlercreutzia.id.812	MR Egger	8	0.634147102	0.501989153	0.253360332	-0.349751637	1.618045842	1.885413391	0.70486313	5.043225422
1086	UqfybM	KRSiRb	outcome	genus.Adlercreutzia.id.812	Maximum likelihood	8	0.025938797	0.113815068	0.819721641	-0.197138736	0.24901633	1.026278135	0.821076712	1.28276298
1081	UqfybM	KRSiRb	outcome	genus.Adlercreutzia.id.812	Inverse variance weighted	8	0.025230098	0.112196939	0.822077824	-0.194675902	0.245136099	1.025551071	0.823101381	1.277795207
1085	UqfybM	KRSiRb	outcome	genus.Adlercreutzia.id.812	Simple mode	8	-0.0178765	0.226895938	0.939406822	-0.462592538	0.426839539	0.982282337	0.629649138	1.53240675
1084	UqfybM	KRSiRb	outcome	genus.Adlercreutzia.id.812	Weighted mode	8	-0.0178765	0.24303054	0.943420979	-0.494216357	0.458463358	0.982282337	0.61004878	1.581641699
1083	UqfybM	KRSiRb	outcome	genus.Adlercreutzia.id.812	Weighted median	8	0.006699164	0.150740258	0.964552265	-0.288751741	0.302150069	1.006721654	0.749198178	1.35276422
1254	z2MmGC	KRSiRb	outcome	genus.Akkermansia.id.4037	Maximum likelihood	11	-0.259100085	0.112262655	0.021000188	-0.479134889	-0.039065281	0.771745779	0.61931894	0.961687927
1249	z2MmGC	KRSiRb	outcome	genus.Akkermansia.id.4037	Inverse variance weighted	11	-0.261189366	0.144478197	0.070635822	-0.544366632	0.021987901	0.770135069	0.580209153	1.022231416
1251	z2MmGC	KRSiRb	outcome	genus.Akkermansia.id.4037	Weighted median	11	-0.274581853	0.162253989	0.09058946	-0.592599671	0.043435965	0.759889803	0.552888088	1.044393114
1250	z2MmGC	KRSiRb	outcome	genus.Akkermansia.id.4037	MR Egger	11	-0.749864607	0.486424081	0.157564595	-1.703255805	0.203526591	0.472430512	0.182089709	1.22571775
1252	z2MmGC	KRSiRb	outcome	genus.Akkermansia.id.4037	Weighted mode	11	-0.325562137	0.26422653	0.246084463	-0.843446135	0.192321861	0.722121309	0.430225351	1.21206057
1253	z2MmGC	KRSiRb	outcome	genus.Akkermansia.id.4037	Simple mode	11	0.146497449	0.322464385	0.659310228	-0.485532745	0.778527643	1.157771978	0.615369275	2.178262724
345	D1lyuM	KRSiRb	outcome	genus.Alistipes.id.968	Weighted median	13	-0.271564539	0.192151229	0.157571806	-0.648180949	0.10505187	0.762186091	0.522996269	1.110768224
343	D1lyuM	KRSiRb	outcome	genus.Alistipes.id.968	Inverse variance weighted	13	-0.176023122	0.134877389	0.191872327	-0.440382805	0.088336561	0.838598593	0.643789928	1.092355705
348	D1lyuM	KRSiRb	outcome	genus.Alistipes.id.968	Maximum likelihood	13	-0.169663837	0.138573219	0.220815553	-0.441267347	0.101939673	0.843948473	0.64322072	1.107316668
346	D1lyuM	KRSiRb	outcome	genus.Alistipes.id.968	Weighted mode	13	-0.335110307	0.302620505	0.289841082	-0.928246496	0.258025883	0.715259184	0.395246169	1.294372321
347	D1lyuM	KRSiRb	outcome	genus.Alistipes.id.968	Simple mode	13	-0.357665057	0.337893781	0.310664228	-1.019936867	0.304606753	0.699307264	0.360617706	1.35609162
344	D1lyuM	KRSiRb	outcome	genus.Alistipes.id.968	MR Egger	13	-0.414316231	0.650697609	0.537328215	-1.689683544	0.861051083	0.660791955	0.184577925	2.365645877
393	E1Suuu	KRSiRb	outcome	genus.Allisonella.id.2174	Weighted median	8	0.098949885	0.089724768	0.270107201	-0.076910661	0.274810431	1.10401097	0.925972575	1.316281125
396	E1Suuu	KRSiRb	outcome	genus.Allisonella.id.2174	Maximum likelihood	8	0.06807178	0.067699799	0.31465876	-0.064619825	0.200763386	1.070442143	0.937423781	1.222335516
391	E1Suuu	KRSiRb	outcome	genus.Allisonella.id.2174	Inverse variance weighted	8	0.06556444	0.070749147	0.354073469	-0.073103888	0.204232769	1.067761542	0.92950426	1.226583631
394	E1Suuu	KRSiRb	outcome	genus.Allisonella.id.2174	Weighted mode	8	0.111708437	0.115368371	0.365162919	-0.114413569	0.337830444	1.118186792	0.891889022	1.401902782
395	E1Suuu	KRSiRb	outcome	genus.Allisonella.id.2174	Simple mode	8	0.116347401	0.121116558	0.368740256	-0.121041053	0.353735855	1.12338607	0.885997586	1.424378894
392	E1Suuu	KRSiRb	outcome	genus.Allisonella.id.2174	MR Egger	8	-0.145881288	0.510012033	0.784470276	-1.145504873	0.853742298	0.864260296	0.318063296	2.348418911
218	8TEZ5Y	KRSiRb	outcome	genus.Alloprevotella.id.961	MR Egger	5	-0.685785403	0.792039396	0.450268518	-2.23818262	0.866611813	0.503694471	0.106652156	2.378837238
222	8TEZ5Y	KRSiRb	outcome	genus.Alloprevotella.id.961	Maximum likelihood	5	-0.037181656	0.08632956	0.666690606	-0.206387594	0.132024281	0.963501093	0.813517701	1.141136027
221	8TEZ5Y	KRSiRb	outcome	genus.Alloprevotella.id.961	Simple mode	5	0.079564899	0.175619625	0.673998595	-0.264649566	0.423779363	1.082815831	0.767474852	1.527724484
217	8TEZ5Y	KRSiRb	outcome	genus.Alloprevotella.id.961	Inverse variance weighted	5	-0.035610717	0.087528789	0.684121273	-0.207167144	0.13594571	0.965015885	0.81288377	1.145619696
220	8TEZ5Y	KRSiRb	outcome	genus.Alloprevotella.id.961	Weighted mode	5	0.074730825	0.172282212	0.686825569	-0.262942309	0.41240396	1.077594051	0.768786248	1.510444472
219	8TEZ5Y	KRSiRb	outcome	genus.Alloprevotella.id.961	Weighted median	5	0.033101709	0.120097911	0.782837882	-0.202290197	0.268493615	1.033655666	0.816857844	1.307992626
128	6Fd0RG	KRSiRb	outcome	genus.Anaerofilum.id.2053	MR Egger	10	-0.930279492	0.42648107	0.060740059	-1.766182389	-0.094376595	0.394443451	0.170984497	0.909940019
132	6Fd0RG	KRSiRb	outcome	genus.Anaerofilum.id.2053	Maximum likelihood	10	-0.104411901	0.078986779	0.186204497	-0.259225987	0.050402186	0.900854158	0.77164862	1.051693988
127	6Fd0RG	KRSiRb	outcome	genus.Anaerofilum.id.2053	Inverse variance weighted	10	-0.104560777	0.090239987	0.246579828	-0.281431151	0.072309598	0.900720053	0.754702874	1.074988106
129	6Fd0RG	KRSiRb	outcome	genus.Anaerofilum.id.2053	Weighted median	10	-0.03807668	0.109487327	0.728011056	-0.252671841	0.176518482	0.962639123	0.776722729	1.193056476
131	6Fd0RG	KRSiRb	outcome	genus.Anaerofilum.id.2053	Simple mode	10	-0.056491005	0.174104899	0.75300007	-0.397736607	0.284754596	0.945074985	0.671838962	1.32943574
130	6Fd0RG	KRSiRb	outcome	genus.Anaerofilum.id.2053	Weighted mode	10	-0.050003957	0.179034854	0.786328792	-0.40091227	0.300904356	0.951225661	0.669708812	1.351080113
943	Rfvr0z	KRSiRb	outcome	genus.Anaerostipes.id.1991	Inverse variance weighted	13	-0.134177941	0.125557552	0.285224314	-0.380270743	0.111914862	0.874434453	0.683676283	1.118417637
948	Rfvr0z	KRSiRb	outcome	genus.Anaerostipes.id.1991	Maximum likelihood	13	-0.133116528	0.127489451	0.296421739	-0.382995852	0.116762797	0.875363082	0.681815728	1.123852816
945	Rfvr0z	KRSiRb	outcome	genus.Anaerostipes.id.1991	Weighted median	13	-0.156918006	0.170135554	0.356366031	-0.490383693	0.17654768	0.854774142	0.612391379	1.193091312
944	Rfvr0z	KRSiRb	outcome	genus.Anaerostipes.id.1991	MR Egger	13	-0.360359176	0.454549807	0.444667226	-1.251276798	0.530558446	0.697425782	0.286139221	1.699881335
947	Rfvr0z	KRSiRb	outcome	genus.Anaerostipes.id.1991	Simple mode	13	0.064952705	0.299273206	0.831827391	-0.521622778	0.651528188	1.067108554	0.593556555	1.918470374
946	Rfvr0z	KRSiRb	outcome	genus.Anaerostipes.id.1991	Weighted mode	13	0.050839095	0.293223372	0.86524293	-0.523878715	0.625556905	1.052153583	0.592219039	1.869286682
861	OBehsf	KRSiRb	outcome	genus.Anaerotruncus.id.2054	Weighted median	13	0.341882942	0.184154087	0.063381643	-0.019059069	0.702824953	1.407595518	0.981121407	2.019449508
864	OBehsf	KRSiRb	outcome	genus.Anaerotruncus.id.2054	Maximum likelihood	13	0.160078064	0.128347289	0.212314676	-0.091482623	0.411638751	1.173602484	0.912577174	1.509289109
860	OBehsf	KRSiRb	outcome	genus.Anaerotruncus.id.2054	MR Egger	13	0.64280134	0.576046193	0.288254993	-0.486249199	1.771851879	1.901801015	0.614928548	5.881735545
862	OBehsf	KRSiRb	outcome	genus.Anaerotruncus.id.2054	Weighted mode	13	0.25472106	0.283978287	0.387374322	-0.301876383	0.811318502	1.290101709	0.739429466	2.250873813
859	OBehsf	KRSiRb	outcome	genus.Anaerotruncus.id.2054	Inverse variance weighted	13	0.145830403	0.195290175	0.45522232	-0.23693834	0.528599146	1.156999948	0.789039939	1.696554019
863	OBehsf	KRSiRb	outcome	genus.Anaerotruncus.id.2054	Simple mode	13	0.129396474	0.304239432	0.678137227	-0.466912811	0.72570576	1.138141279	0.62693475	2.06618882
1184	y43OSO	KRSiRb	outcome	genus.Bacteroides.id.918	MR Egger	9	0.975514817	0.811235048	0.268260296	-0.614505878	2.565535511	2.652532428	0.540908104	13.00762223
1186	y43OSO	KRSiRb	outcome	genus.Bacteroides.id.918	Weighted mode	9	0.116431305	0.257789978	0.66351295	-0.388837052	0.621699663	1.123480331	0.677844714	1.862090279
1188	y43OSO	KRSiRb	outcome	genus.Bacteroides.id.918	Maximum likelihood	9	-0.061785344	0.147204831	0.674687369	-0.350306813	0.226736125	0.94008466	0.704471915	1.254498793
1187	y43OSO	KRSiRb	outcome	genus.Bacteroides.id.918	Simple mode	9	0.127267984	0.29611895	0.678692711	-0.453125158	0.707661126	1.135721332	0.635638573	2.029239569
1185	y43OSO	KRSiRb	outcome	genus.Bacteroides.id.918	Weighted median	9	0.078044891	0.19403599	0.687523129	-0.302265649	0.458355432	1.081171193	0.739141686	1.581471008
1183	y43OSO	KRSiRb	outcome	genus.Bacteroides.id.918	Inverse variance weighted	9	-0.059245305	0.162935861	0.716148357	-0.378599594	0.260108983	0.942475547	0.684819764	1.297071438
1245	yzrCRH	KRSiRb	outcome	genus.Barnesiella.id.944	Weighted median	13	-0.124279457	0.157866916	0.431140252	-0.433698613	0.185139699	0.883133009	0.648107557	1.20338654
1248	yzrCRH	KRSiRb	outcome	genus.Barnesiella.id.944	Maximum likelihood	13	-0.085082463	0.115853366	0.462706294	-0.31215506	0.141990134	0.918436544	0.731868036	1.152565277
1243	yzrCRH	KRSiRb	outcome	genus.Barnesiella.id.944	Inverse variance weighted	13	-0.085179726	0.130107357	0.512668651	-0.340190146	0.169830694	0.918347219	0.711634995	1.18510419
1244	yzrCRH	KRSiRb	outcome	genus.Barnesiella.id.944	MR Egger	13	-0.299084582	0.546039505	0.59481387	-1.369322012	0.771152847	0.741496689	0.254279299	2.162257569
1246	yzrCRH	KRSiRb	outcome	genus.Barnesiella.id.944	Weighted mode	13	-0.123065055	0.292352581	0.681234461	-0.696076113	0.449946003	0.884206139	0.498537676	1.568227504
1247	yzrCRH	KRSiRb	outcome	genus.Barnesiella.id.944	Simple mode	13	-0.100633871	0.313070051	0.753405268	-0.71425117	0.512983429	0.90426405	0.489558571	1.670266892
1089	uuNjGu	KRSiRb	outcome	genus.Bifidobacterium.id.436	Weighted median	12	-0.302293372	0.145253184	0.037420363	-0.586989614	-0.017597131	0.739121195	0.555998538	0.982556794
1090	uuNjGu	KRSiRb	outcome	genus.Bifidobacterium.id.436	Weighted mode	12	-0.368636625	0.223767532	0.127713959	-0.807220988	0.069947738	0.691676703	0.446096051	1.072452131
1091	uuNjGu	KRSiRb	outcome	genus.Bifidobacterium.id.436	Simple mode	12	-0.35454773	0.274323916	0.222693711	-0.892222605	0.183127146	0.701490635	0.409744041	1.200967096
1087	uuNjGu	KRSiRb	outcome	genus.Bifidobacterium.id.436	Inverse variance weighted	12	-0.121660341	0.100130659	0.224360031	-0.317916432	0.074595749	0.885449068	0.727663595	1.077448504
1092	uuNjGu	KRSiRb	outcome	genus.Bifidobacterium.id.436	Maximum likelihood	12	-0.117154043	0.10264905	0.253742337	-0.318346182	0.084038095	0.889448169	0.727350949	1.087670328
1088	uuNjGu	KRSiRb	outcome	genus.Bifidobacterium.id.436	MR Egger	12	0.022387086	0.249475035	0.930268272	-0.466583984	0.511358156	1.022639557	0.627140937	1.667554456
656	k7uR6h	KRSiRb	outcome	genus.Bilophila.id.3170	MR Egger	13	0.933532676	0.557141412	0.121980917	-0.158464491	2.025529844	2.543478612	0.853453269	7.580126163
658	k7uR6h	KRSiRb	outcome	genus.Bilophila.id.3170	Weighted mode	13	0.11759596	0.232987784	0.622888797	-0.339060097	0.574252018	1.12478956	0.712439632	1.775801762
659	k7uR6h	KRSiRb	outcome	genus.Bilophila.id.3170	Simple mode	13	0.11759596	0.264094197	0.664043434	-0.400028665	0.635220585	1.12478956	0.670300832	1.887438437
657	k7uR6h	KRSiRb	outcome	genus.Bilophila.id.3170	Weighted median	13	0.064737033	0.160259747	0.686248992	-0.249372071	0.378846136	1.066878433	0.779289968	1.460598286
655	k7uR6h	KRSiRb	outcome	genus.Bilophila.id.3170	Inverse variance weighted	13	-0.036506628	0.112487655	0.745530025	-0.256982432	0.183969177	0.964151704	0.7733818	1.201978774
660	k7uR6h	KRSiRb	outcome	genus.Bilophila.id.3170	Maximum likelihood	13	-0.035968285	0.114650183	0.753732191	-0.260682644	0.188746075	0.964670888	0.770525412	1.207734239
485	gO9pdq	KRSiRb	outcome	genus.Blautia.id.1992	Simple mode	13	-0.307564065	0.307660144	0.337194126	-0.910577948	0.295449817	0.735235763	0.402291653	1.343730656
484	gO9pdq	KRSiRb	outcome	genus.Blautia.id.1992	Weighted mode	13	-0.291558833	0.314089304	0.371564403	-0.907173869	0.324056203	0.747098058	0.403663419	1.382725019
481	gO9pdq	KRSiRb	outcome	genus.Blautia.id.1992	Inverse variance weighted	13	0.016729666	0.127289364	0.895435006	-0.232757489	0.26621682	1.01687039	0.792345703	1.305017982
486	gO9pdq	KRSiRb	outcome	genus.Blautia.id.1992	Maximum likelihood	13	0.017030852	0.129697268	0.895528228	-0.237175793	0.271237497	1.017176704	0.788852601	1.311586531
482	gO9pdq	KRSiRb	outcome	genus.Blautia.id.1992	MR Egger	13	-0.033550285	0.332035594	0.921333579	-0.68434005	0.61723948	0.967006284	0.504423014	1.853803509
483	gO9pdq	KRSiRb	outcome	genus.Blautia.id.1992	Weighted median	13	-0.015331364	0.177805219	0.931287072	-0.363829593	0.333166866	0.984785564	0.695009619	1.39538012
629	jRgm0b	KRSiRb	outcome	genus.Butyricicoccus.id.2055	Simple mode	8	-0.538065824	0.340093791	0.15763901	-1.204649654	0.128518007	0.583876481	0.299797014	1.137141898
630	jRgm0b	KRSiRb	outcome	genus.Butyricicoccus.id.2055	Maximum likelihood	8	-0.195012445	0.139590845	0.16240488	-0.4686105	0.078585611	0.822824418	0.625871312	1.081755962
625	jRgm0b	KRSiRb	outcome	genus.Butyricicoccus.id.2055	Inverse variance weighted	8	-0.191252006	0.14876799	0.198592371	-0.482837266	0.100333254	0.825924424	0.617030227	1.105539282
628	jRgm0b	KRSiRb	outcome	genus.Butyricicoccus.id.2055	Weighted mode	8	-0.371107687	0.262887606	0.200921009	-0.886367395	0.14415202	0.689969637	0.412150216	1.155059688
626	jRgm0b	KRSiRb	outcome	genus.Butyricicoccus.id.2055	MR Egger	8	-0.298414704	0.308857204	0.371262476	-0.903774823	0.306945416	0.741993569	0.405037824	1.359266772
627	jRgm0b	KRSiRb	outcome	genus.Butyricicoccus.id.2055	Weighted median	8	-0.098227611	0.188467765	0.602234062	-0.46762443	0.271169208	0.906442564	0.62648877	1.311496967
223	93by4Y	KRSiRb	outcome	genus.Butyricimonas.id.945	Inverse variance weighted	13	0.111832252	0.103884451	0.281700942	-0.091781271	0.315445775	1.118325248	0.912304675	1.370870275
228	93by4Y	KRSiRb	outcome	genus.Butyricimonas.id.945	Maximum likelihood	13	0.112841353	0.10518498	0.283365527	-0.093321208	0.319003915	1.119454321	0.910900865	1.37575671
225	93by4Y	KRSiRb	outcome	genus.Butyricimonas.id.945	Weighted median	13	0.069560089	0.137206511	0.612173291	-0.199364673	0.33848485	1.072036477	0.81925108	1.402820496
227	93by4Y	KRSiRb	outcome	genus.Butyricimonas.id.945	Simple mode	13	0.077558497	0.216766451	0.726709224	-0.347303747	0.50242074	1.080645445	0.706590671	1.652717231
224	93by4Y	KRSiRb	outcome	genus.Butyricimonas.id.945	MR Egger	13	-0.126566168	0.369559088	0.738445183	-0.850901979	0.597769644	0.881115846	0.427029586	1.818059356
226	93by4Y	KRSiRb	outcome	genus.Butyricimonas.id.945	Weighted mode	13	0.069461725	0.220912017	0.758592848	-0.363525829	0.502449279	1.071931032	0.69522077	1.652764398
559	iNaprK	KRSiRb	outcome	genus.Butyrivibrio.id.1993	Inverse variance weighted	15	-0.061975434	0.050511012	0.219834327	-0.160977016	0.037026149	0.939905976	0.851311637	1.037720155
564	iNaprK	KRSiRb	outcome	genus.Butyrivibrio.id.1993	Maximum likelihood	15	-0.062054575	0.051270021	0.226145332	-0.162543817	0.038434667	0.939831594	0.849978846	1.039182833
560	iNaprK	KRSiRb	outcome	genus.Butyrivibrio.id.1993	MR Egger	15	0.150154294	0.21716686	0.501461071	-0.275492751	0.57580134	1.162013521	0.759197936	1.778555183
561	iNaprK	KRSiRb	outcome	genus.Butyrivibrio.id.1993	Weighted median	15	-0.036335097	0.065834955	0.581008696	-0.165371609	0.092701415	0.9643171	0.847578678	1.097134098
563	iNaprK	KRSiRb	outcome	genus.Butyrivibrio.id.1993	Simple mode	15	-0.021613254	0.113441634	0.851634334	-0.243958855	0.200732348	0.978618639	0.783519871	1.222297578
562	iNaprK	KRSiRb	outcome	genus.Butyrivibrio.id.1993	Weighted mode	15	-0.009797942	0.10441804	0.926570864	-0.2144573	0.194861415	0.990249901	0.806979269	1.215142575
295	Bq2vcO	KRSiRb	outcome	genus.CandidatusSoleaferrea.id.11350	Inverse variance weighted	9	-0.130471932	0.088389297	0.13991556	-0.303714955	0.042771091	0.877681127	0.73807122	1.043698955
300	Bq2vcO	KRSiRb	outcome	genus.CandidatusSoleaferrea.id.11350	Maximum likelihood	9	-0.130692902	0.090215026	0.147426355	-0.307514354	0.046128549	0.877487207	0.735272314	1.04720902
297	Bq2vcO	KRSiRb	outcome	genus.CandidatusSoleaferrea.id.11350	Weighted median	9	-0.097623073	0.114345821	0.39324193	-0.321740882	0.126494735	0.906990708	0.724885997	1.134843476
296	Bq2vcO	KRSiRb	outcome	genus.CandidatusSoleaferrea.id.11350	MR Egger	9	0.453052177	0.901706385	0.630776392	-1.314292337	2.220396692	1.573106265	0.26866438	9.210984061
299	Bq2vcO	KRSiRb	outcome	genus.CandidatusSoleaferrea.id.11350	Simple mode	9	-0.089246261	0.186003135	0.644205602	-0.453812406	0.275319883	0.91462031	0.635201882	1.316951879
298	Bq2vcO	KRSiRb	outcome	genus.CandidatusSoleaferrea.id.11350	Weighted mode	9	-0.023974988	0.19059735	0.903002968	-0.397545794	0.349595818	0.976310129	0.67196717	1.418494103
1161	WuY1aV	KRSiRb	outcome	genus.Catenibacterium.id.2153	Weighted median	4	0.127395116	0.118148361	0.28091599	-0.104175672	0.358965903	1.135865728	0.901066991	1.431847979
1164	WuY1aV	KRSiRb	outcome	genus.Catenibacterium.id.2153	Maximum likelihood	4	0.100643564	0.101841121	0.323034664	-0.098965032	0.300252161	1.105882396	0.905774381	1.350199232
1159	WuY1aV	KRSiRb	outcome	genus.Catenibacterium.id.2153	Inverse variance weighted	4	0.098464787	0.099983152	0.324715547	-0.097502191	0.294431764	1.103475547	0.907100354	1.342363363
1162	WuY1aV	KRSiRb	outcome	genus.Catenibacterium.id.2153	Weighted mode	4	0.199786298	0.179540541	0.346950318	-0.152113163	0.551685758	1.22114177	0.858891081	1.736177327
1163	WuY1aV	KRSiRb	outcome	genus.Catenibacterium.id.2153	Simple mode	4	0.199786298	0.179910337	0.347793751	-0.152837962	0.552410558	1.22114177	0.858268782	1.737436164
1160	WuY1aV	KRSiRb	outcome	genus.Catenibacterium.id.2153	MR Egger	4	-0.374462232	1.249905801	0.792755511	-2.824277603	2.075353139	0.68765898	0.059351517	7.967359545
1146	WK2pz4	KRSiRb	outcome	genus.ChristensenellaceaeR.7group.id.11283	Maximum likelihood	9	-0.176730327	0.159816662	0.268799384	-0.489970984	0.136510331	0.838005742	0.61264417	1.14626672
1141	WK2pz4	KRSiRb	outcome	genus.ChristensenellaceaeR.7group.id.11283	Inverse variance weighted	9	-0.165480496	0.210803622	0.432454535	-0.578655595	0.247694603	0.847486393	0.560651603	1.281068638
1142	WK2pz4	KRSiRb	outcome	genus.ChristensenellaceaeR.7group.id.11283	MR Egger	9	-0.554459927	0.745577226	0.48128934	-2.01579129	0.906871435	0.574382386	0.13321495	2.476562315
1144	WK2pz4	KRSiRb	outcome	genus.ChristensenellaceaeR.7group.id.11283	Weighted mode	9	0.025441939	0.264869512	0.925839822	-0.493702305	0.544586183	1.025768347	0.610362458	1.723894857
1145	WK2pz4	KRSiRb	outcome	genus.ChristensenellaceaeR.7group.id.11283	Simple mode	9	-0.002917061	0.292966567	0.992299438	-0.577131533	0.571297411	0.99708719	0.561506722	1.77056271
1143	WK2pz4	KRSiRb	outcome	genus.ChristensenellaceaeR.7group.id.11283	Weighted median	9	0.000229786	0.20549652	0.999107807	-0.402543394	0.403002965	1.000229812	0.668617325	1.496311329
180	7cllWH	KRSiRb	outcome	genus.Clostridiumsensustricto1.id.1873	Maximum likelihood	7	-0.207460691	0.135842049	0.126706321	-0.473711108	0.058789726	0.812645185	0.622687116	1.06055221
175	7cllWH	KRSiRb	outcome	genus.Clostridiumsensustricto1.id.1873	Inverse variance weighted	7	-0.196568062	0.129537902	0.129151604	-0.450462351	0.057326227	0.821545413	0.637333412	1.059001228
177	7cllWH	KRSiRb	outcome	genus.Clostridiumsensustricto1.id.1873	Weighted median	7	-0.256161794	0.180568771	0.156004463	-0.610076586	0.097752998	0.774016728	0.543309258	1.102690385
176	7cllWH	KRSiRb	outcome	genus.Clostridiumsensustricto1.id.1873	MR Egger	7	0.327815014	0.331750178	0.368460026	-0.322415335	0.978045362	1.3879322	0.724397261	2.659253281
179	7cllWH	KRSiRb	outcome	genus.Clostridiumsensustricto1.id.1873	Simple mode	7	-0.261642049	0.282712041	0.390425563	-0.815757649	0.292473552	0.769786521	0.442304089	1.339737303
178	7cllWH	KRSiRb	outcome	genus.Clostridiumsensustricto1.id.1873	Weighted mode	7	-0.26467434	0.301986117	0.414496278	-0.85656713	0.327218449	0.767455839	0.424617239	1.387104456
849	o6m8dd	KRSiRb	outcome	genus.Collinsella.id.815	Weighted median	9	0.200360477	0.20825425	0.336001633	-0.207817853	0.608538807	1.221843125	0.812354992	1.837744137
852	o6m8dd	KRSiRb	outcome	genus.Collinsella.id.815	Maximum likelihood	9	0.132039441	0.151349865	0.382983647	-0.164606294	0.428685176	1.141153326	0.84822759	1.535237628
851	o6m8dd	KRSiRb	outcome	genus.Collinsella.id.815	Simple mode	9	0.277745091	0.334865864	0.430916922	-0.378592003	0.934082185	1.320149637	0.684824962	2.544876659
850	o6m8dd	KRSiRb	outcome	genus.Collinsella.id.815	Weighted mode	9	0.240254066	0.310965784	0.461968743	-0.369238871	0.849747003	1.271572173	0.691260269	2.339055002
847	o6m8dd	KRSiRb	outcome	genus.Collinsella.id.815	Inverse variance weighted	9	0.123626169	0.189533512	0.51422992	-0.247859515	0.495111853	1.131592767	0.78046958	1.640681744
848	o6m8dd	KRSiRb	outcome	genus.Collinsella.id.815	MR Egger	9	-0.109803884	0.751323393	0.887924812	-1.582397735	1.362789967	0.89600984	0.205481816	3.907078729
1225	yHB5f1	KRSiRb	outcome	genus.Coprobacter.id.949	Inverse variance weighted	11	-0.123847455	0.084240981	0.141519279	-0.288959778	0.041264868	0.883514606	0.749042333	1.042128095
1230	yHB5f1	KRSiRb	outcome	genus.Coprobacter.id.949	Maximum likelihood	11	-0.120277671	0.08607234	0.162292678	-0.288979457	0.048424115	0.886674199	0.749027593	1.049615718
1229	yHB5f1	KRSiRb	outcome	genus.Coprobacter.id.949	Simple mode	11	-0.264509477	0.219057033	0.255026554	-0.693861262	0.164842308	0.767582375	0.499643087	1.179207153
1226	yHB5f1	KRSiRb	outcome	genus.Coprobacter.id.949	MR Egger	11	0.344537305	0.328351645	0.321401718	-0.299031919	0.988106529	1.41133675	0.74153574	2.686143519
1227	yHB5f1	KRSiRb	outcome	genus.Coprobacter.id.949	Weighted median	11	-0.118238468	0.120842356	0.327850728	-0.355089486	0.11861255	0.888484153	0.701110701	1.125933591
1228	yHB5f1	KRSiRb	outcome	genus.Coprobacter.id.949	Weighted mode	11	-0.188740669	0.197254474	0.361208822	-0.575359437	0.1978781	0.828001206	0.562502648	1.218813811
1150	Wk7HMU	KRSiRb	outcome	genus.Coprococcus1.id.11301	Weighted mode	12	0.241913088	0.285324661	0.414588341	-0.317323247	0.801149422	1.273683489	0.728095362	2.228100486
1148	Wk7HMU	KRSiRb	outcome	genus.Coprococcus1.id.11301	MR Egger	12	0.250234939	0.405975737	0.551416932	-0.545477505	1.045947384	1.28432712	0.579564972	2.84609359
1151	Wk7HMU	KRSiRb	outcome	genus.Coprococcus1.id.11301	Simple mode	12	0.206663403	0.349098863	0.565825366	-0.477570369	0.890897175	1.229568633	0.620288635	2.437315369
1152	Wk7HMU	KRSiRb	outcome	genus.Coprococcus1.id.11301	Maximum likelihood	12	-0.042342363	0.122137494	0.728833357	-0.281731851	0.197047125	0.958541555	0.754475969	1.217801428
1147	Wk7HMU	KRSiRb	outcome	genus.Coprococcus1.id.11301	Inverse variance weighted	12	-0.043979292	0.157751469	0.780407157	-0.35317217	0.265213587	0.956973774	0.702456241	1.303709401
1149	Wk7HMU	KRSiRb	outcome	genus.Coprococcus1.id.11301	Weighted median	12	0.026593068	0.171669654	0.876893547	-0.309879454	0.363065591	1.026949819	0.733535375	1.437730158
729	loMrC6	KRSiRb	outcome	genus.Coprococcus2.id.11302	Weighted median	8	-0.139238843	0.172876556	0.42057533	-0.478076893	0.199599208	0.870020206	0.619974523	1.220913327
732	loMrC6	KRSiRb	outcome	genus.Coprococcus2.id.11302	Maximum likelihood	8	-0.085297875	0.135506111	0.529037328	-0.350889853	0.180294102	0.918238723	0.7040613	1.197569519
731	loMrC6	KRSiRb	outcome	genus.Coprococcus2.id.11302	Simple mode	8	-0.169938525	0.26925218	0.547989057	-0.697672797	0.357795746	0.843716682	0.497742304	1.430173473
730	loMrC6	KRSiRb	outcome	genus.Coprococcus2.id.11302	Weighted mode	8	-0.15987384	0.260119534	0.55824852	-0.669708128	0.349960447	0.852251302	0.511857953	1.419011421
727	loMrC6	KRSiRb	outcome	genus.Coprococcus2.id.11302	Inverse variance weighted	8	-0.080952733	0.149168543	0.587341155	-0.373323077	0.211417611	0.922237282	0.688442777	1.235428176
728	loMrC6	KRSiRb	outcome	genus.Coprococcus2.id.11302	MR Egger	8	0.211171994	1.264786115	0.872884308	-2.267808792	2.69015278	1.235124771	0.103538807	14.7339268
884	Ou9oNA	KRSiRb	outcome	genus.Coprococcus3.id.11303	MR Egger	9	1.118869748	0.86008844	0.234483493	-0.566903595	2.804643091	3.061392103	0.567279248	16.5211783
886	Ou9oNA	KRSiRb	outcome	genus.Coprococcus3.id.11303	Weighted mode	9	-0.285868036	0.345166945	0.43156804	-0.962395248	0.390659175	0.751361762	0.38197686	1.477954704
887	Ou9oNA	KRSiRb	outcome	genus.Coprococcus3.id.11303	Simple mode	9	-0.30546712	0.369176056	0.431980966	-1.029052189	0.418117949	0.73677913	0.357345496	1.51909984
885	Ou9oNA	KRSiRb	outcome	genus.Coprococcus3.id.11303	Weighted median	9	-0.164176988	0.210160849	0.43468674	-0.576092253	0.247738276	0.848591818	0.562090588	1.281124587
888	Ou9oNA	KRSiRb	outcome	genus.Coprococcus3.id.11303	Maximum likelihood	9	-0.086893568	0.15270794	0.569343917	-0.386201131	0.212413994	0.916774664	0.679633816	1.236659749
883	Ou9oNA	KRSiRb	outcome	genus.Coprococcus3.id.11303	Inverse variance weighted	9	-0.082565264	0.166085594	0.619101061	-0.408093028	0.242962499	0.920751344	0.66491702	1.275020809
414	ev35gN	KRSiRb	outcome	genus.DefluviitaleaceaeUCG011.id.11287	Maximum likelihood	9	0.180903855	0.110376551	0.101219508	-0.035434184	0.397241895	1.198299963	0.965186257	1.487715757
409	ev35gN	KRSiRb	outcome	genus.DefluviitaleaceaeUCG011.id.11287	Inverse variance weighted	9	0.17187154	0.113084024	0.128546932	-0.049773147	0.393516226	1.187525273	0.951445238	1.482183334
413	ev35gN	KRSiRb	outcome	genus.DefluviitaleaceaeUCG011.id.11287	Simple mode	9	0.219922842	0.25090551	0.406298557	-0.271851957	0.71169764	1.245980589	0.761967057	2.037447177
411	ev35gN	KRSiRb	outcome	genus.DefluviitaleaceaeUCG011.id.11287	Weighted median	9	0.1217622	0.153882615	0.428788332	-0.179847724	0.423372125	1.129485478	0.835397412	1.527102463
412	ev35gN	KRSiRb	outcome	genus.DefluviitaleaceaeUCG011.id.11287	Weighted mode	9	0.178579133	0.226182561	0.452562538	-0.264738685	0.621896952	1.195517485	0.767406458	1.862457686
410	ev35gN	KRSiRb	outcome	genus.DefluviitaleaceaeUCG011.id.11287	MR Egger	9	0.133881085	0.435756001	0.767600611	-0.720200678	0.987962848	1.143256861	0.486654585	2.685757598
458	fxS3SO	KRSiRb	outcome	genus.Desulfovibrio.id.3173	MR Egger	10	-0.476982493	0.323077999	0.178088561	-1.110215371	0.156250384	0.620653395	0.329487991	1.169118896
461	fxS3SO	KRSiRb	outcome	genus.Desulfovibrio.id.3173	Simple mode	10	-0.194908665	0.20164433	0.35900021	-0.590131551	0.200314221	0.822909815	0.554254367	1.221786609
460	fxS3SO	KRSiRb	outcome	genus.Desulfovibrio.id.3173	Weighted mode	10	-0.177319674	0.202387912	0.403733008	-0.57399998	0.219360633	0.837512011	0.563267866	1.245280285
459	fxS3SO	KRSiRb	outcome	genus.Desulfovibrio.id.3173	Weighted median	10	-0.092371122	0.139623701	0.508245599	-0.366033576	0.181291332	0.91176671	0.693479516	1.198764367
462	fxS3SO	KRSiRb	outcome	genus.Desulfovibrio.id.3173	Maximum likelihood	10	-0.033339268	0.107446165	0.756341866	-0.243933752	0.177255215	0.96721036	0.783539541	1.193935765
457	fxS3SO	KRSiRb	outcome	genus.Desulfovibrio.id.3173	Inverse variance weighted	10	-0.031618456	0.115981716	0.785148515	-0.25894262	0.195705708	0.968876181	0.771867312	1.216168944
424	Ex7V6K	KRSiRb	outcome	genus.Dialister.id.2183	Weighted mode	11	0.215027451	0.255921157	0.420425499	-0.286578017	0.716632919	1.239895933	0.750828499	2.0475274
423	Ex7V6K	KRSiRb	outcome	genus.Dialister.id.2183	Weighted median	11	0.125760706	0.158088556	0.426318077	-0.184092864	0.435614277	1.134010774	0.831858551	1.545912386
425	Ex7V6K	KRSiRb	outcome	genus.Dialister.id.2183	Simple mode	11	0.22001415	0.271998664	0.437405872	-0.313103231	0.753131531	1.246094363	0.731174429	2.123639858
426	Ex7V6K	KRSiRb	outcome	genus.Dialister.id.2183	Maximum likelihood	11	0.037681361	0.115840244	0.744963635	-0.189365518	0.26472824	1.038400306	0.827483991	1.303076804
421	Ex7V6K	KRSiRb	outcome	genus.Dialister.id.2183	Inverse variance weighted	11	0.035459222	0.128018668	0.781791799	-0.215457367	0.286375811	1.036095397	0.806172639	1.331592788
422	Ex7V6K	KRSiRb	outcome	genus.Dialister.id.2183	MR Egger	11	0.038271122	0.551919856	0.946233785	-1.043491796	1.12003404	1.039012894	0.352222643	3.064958532
778	MHpqbD	KRSiRb	outcome	genus.Dorea.id.1997	Weighted mode	10	0.375207684	0.313587771	0.262069139	-0.239424347	0.989839716	1.455293625	0.787080816	2.690803144
777	MHpqbD	KRSiRb	outcome	genus.Dorea.id.1997	Weighted median	10	0.218509984	0.200312183	0.275340123	-0.174101895	0.611121864	1.244221439	0.84021128	1.842497271
776	MHpqbD	KRSiRb	outcome	genus.Dorea.id.1997	MR Egger	10	0.432600729	0.402078399	0.313340555	-0.355472933	1.220674392	1.541260718	0.700841913	3.389472796
780	MHpqbD	KRSiRb	outcome	genus.Dorea.id.1997	Maximum likelihood	10	0.144956516	0.146587127	0.322723732	-0.142354252	0.432267285	1.155989302	0.867313954	1.540746878
775	MHpqbD	KRSiRb	outcome	genus.Dorea.id.1997	Inverse variance weighted	10	0.140542589	0.14412292	0.329481994	-0.141938335	0.423023512	1.150898094	0.86767476	1.526570189
779	MHpqbD	KRSiRb	outcome	genus.Dorea.id.1997	Simple mode	10	-0.118424458	0.350554102	0.743244369	-0.805510498	0.568661582	0.888318919	0.446859747	1.765901955
466	Fy6Nzz	KRSiRb	outcome	genus.Eggerthella.id.819	Weighted mode	10	-0.127337534	0.164591167	0.458970519	-0.449936221	0.195261153	0.880436445	0.63766882	1.21562841
467	Fy6Nzz	KRSiRb	outcome	genus.Eggerthella.id.819	Simple mode	10	-0.116173946	0.158710246	0.482800654	-0.427246029	0.194898136	0.890320342	0.652303047	1.215187197
465	Fy6Nzz	KRSiRb	outcome	genus.Eggerthella.id.819	Weighted median	10	-0.071224163	0.109522563	0.515488787	-0.285888387	0.143440061	0.931253116	0.751346471	1.154237625
463	Fy6Nzz	KRSiRb	outcome	genus.Eggerthella.id.819	Inverse variance weighted	10	-0.04876082	0.079841729	0.541385967	-0.205250608	0.107728969	0.9524089	0.814443185	1.113745845
468	Fy6Nzz	KRSiRb	outcome	genus.Eggerthella.id.819	Maximum likelihood	10	-0.047797462	0.081016852	0.555211179	-0.206590492	0.110995568	0.953326853	0.813352656	1.117389955
464	Fy6Nzz	KRSiRb	outcome	genus.Eggerthella.id.819	MR Egger	10	-0.149350335	0.36924619	0.696462743	-0.873072868	0.574372198	0.86126733	0.417666142	1.776015191
788	mlmDLj	KRSiRb	outcome	genus.Eisenbergiella.id.11304	MR Egger	11	-0.398489899	0.571246446	0.503061309	-1.518132933	0.721153134	0.671333061	0.219120618	2.056803614
791	mlmDLj	KRSiRb	outcome	genus.Eisenbergiella.id.11304	Simple mode	11	0.080611764	0.150923493	0.604925992	-0.215198282	0.376421811	1.083949987	0.806381533	1.457061608
790	mlmDLj	KRSiRb	outcome	genus.Eisenbergiella.id.11304	Weighted mode	11	0.076321168	0.156929735	0.637208049	-0.231261114	0.383903449	1.079309158	0.793532237	1.468003698
789	mlmDLj	KRSiRb	outcome	genus.Eisenbergiella.id.11304	Weighted median	11	0.036792193	0.096147471	0.70196878	-0.151656851	0.225241237	1.037477403	0.859283092	1.252624859
792	mlmDLj	KRSiRb	outcome	genus.Eisenbergiella.id.11304	Maximum likelihood	11	0.00243284	0.077976454	0.975110299	-0.150401009	0.15526669	1.002435802	0.860362894	1.167969405
787	mlmDLj	KRSiRb	outcome	genus.Eisenbergiella.id.11304	Inverse variance weighted	11	0.002355241	0.077165969	0.975650942	-0.148890057	0.153600539	1.002358017	0.861663843	1.166025012
858	OaIPYa	KRSiRb	outcome	genus.Enterorhabdus.id.820	Maximum likelihood	6	0.236235519	0.122157937	0.053131177	-0.003194036	0.475665075	1.266472554	0.996811059	1.609084003
853	OaIPYa	KRSiRb	outcome	genus.Enterorhabdus.id.820	Inverse variance weighted	6	0.229094779	0.121013753	0.058340571	-0.008092178	0.466281735	1.257461214	0.991940475	1.594056038
854	OaIPYa	KRSiRb	outcome	genus.Enterorhabdus.id.820	MR Egger	6	0.621939055	0.315329101	0.119846646	0.003894017	1.239984093	1.862536103	1.003901608	3.455558498
855	OaIPYa	KRSiRb	outcome	genus.Enterorhabdus.id.820	Weighted median	6	0.132244009	0.165242024	0.423534139	-0.191630358	0.456118375	1.141386794	0.825611993	1.577937122
857	OaIPYa	KRSiRb	outcome	genus.Enterorhabdus.id.820	Simple mode	6	0.118118957	0.256900079	0.664970812	-0.385405197	0.621643112	1.125377976	0.680174975	1.86198498
856	OaIPYa	KRSiRb	outcome	genus.Enterorhabdus.id.820	Weighted mode	6	0.120504715	0.27477128	0.679279535	-0.418046994	0.659056424	1.12806606	0.65833129	1.932967572
763	mc6Ypa	KRSiRb	outcome	genus.Erysipelatoclostridium.id.11381	Inverse variance weighted	15	-0.163596152	0.085353328	0.055276907	-0.330888676	0.003696371	0.849084854	0.718285127	1.003703211
768	mc6Ypa	KRSiRb	outcome	genus.Erysipelatoclostridium.id.11381	Maximum likelihood	15	-0.161572477	0.086775191	0.062607847	-0.331651851	0.008506897	0.850804865	0.717737159	1.008543184
765	mc6Ypa	KRSiRb	outcome	genus.Erysipelatoclostridium.id.11381	Weighted median	15	-0.156827037	0.112859664	0.164657784	-0.378031978	0.064377904	0.854851904	0.685208589	1.066495355
767	mc6Ypa	KRSiRb	outcome	genus.Erysipelatoclostridium.id.11381	Simple mode	15	-0.121909872	0.204985796	0.561517752	-0.523682032	0.279862289	0.885228149	0.592335529	1.322947615
766	mc6Ypa	KRSiRb	outcome	genus.Erysipelatoclostridium.id.11381	Weighted mode	15	-0.113278568	0.193167897	0.566925496	-0.491887647	0.26533051	0.892901891	0.611471062	1.303861845
764	mc6Ypa	KRSiRb	outcome	genus.Erysipelatoclostridium.id.11381	MR Egger	15	0.0418991	0.334268456	0.902167573	-0.613267074	0.697065274	1.042789256	0.541578598	2.007851558
995	t6myki	KRSiRb	outcome	genus.ErysipelotrichaceaeUCG003.id.11384	Simple mode	16	0.231142351	0.235606541	0.342126479	-0.230646469	0.692931171	1.260038595	0.794020127	1.999568028
993	t6myki	KRSiRb	outcome	genus.ErysipelotrichaceaeUCG003.id.11384	Weighted median	16	0.120137904	0.137500796	0.382267951	-0.149363657	0.389639465	1.127652349	0.861255856	1.476448386
994	t6myki	KRSiRb	outcome	genus.ErysipelotrichaceaeUCG003.id.11384	Weighted mode	16	0.223426791	0.260934062	0.405326726	-0.28800397	0.734857552	1.2503541	0.749758616	2.085184941
992	t6myki	KRSiRb	outcome	genus.ErysipelotrichaceaeUCG003.id.11384	MR Egger	16	-0.049204665	0.265975674	0.855884734	-0.570516987	0.472107656	0.951986271	0.565233145	1.603369987
996	t6myki	KRSiRb	outcome	genus.ErysipelotrichaceaeUCG003.id.11384	Maximum likelihood	16	-0.011463932	0.099062504	0.907871106	-0.20562644	0.182698577	0.988601529	0.814137148	1.20045251
991	t6myki	KRSiRb	outcome	genus.ErysipelotrichaceaeUCG003.id.11384	Inverse variance weighted	16	-0.011161954	0.097403566	0.908766208	-0.202072943	0.179749036	0.98890011	0.817035329	1.196916942
124	5QUA0x	KRSiRb	outcome	genus.Escherichia.Shigella.id.3504	Weighted mode	10	-0.244320881	0.323338248	0.469190475	-0.878063848	0.389422086	0.783236269	0.415586773	1.476127473
123	5QUA0x	KRSiRb	outcome	genus.Escherichia.Shigella.id.3504	Weighted median	10	-0.127513399	0.183762405	0.487742651	-0.487687713	0.232660916	0.880281621	0.614044601	1.261953498
125	5QUA0x	KRSiRb	outcome	genus.Escherichia.Shigella.id.3504	Simple mode	10	-0.232305407	0.340372422	0.512102753	-0.899435354	0.434824541	0.792703989	0.406799292	1.544692005
126	5QUA0x	KRSiRb	outcome	genus.Escherichia.Shigella.id.3504	Maximum likelihood	10	0.064870035	0.129088542	0.615299276	-0.188143507	0.317883576	1.06702034	0.828495804	1.374216261
121	5QUA0x	KRSiRb	outcome	genus.Escherichia.Shigella.id.3504	Inverse variance weighted	10	0.060175475	0.154815005	0.697503425	-0.243261936	0.363612885	1.062022888	0.784066112	1.438517235
122	5QUA0x	KRSiRb	outcome	genus.Escherichia.Shigella.id.3504	MR Egger	10	-0.065811483	0.506468144	0.899820173	-1.058489046	0.926866079	0.936307357	0.346979685	2.52657866
1094	Uv9gZw	KRSiRb	outcome	genus.Faecalibacterium.id.2057	MR Egger	10	0.373406809	0.214721627	0.120221938	-0.04744758	0.794261197	1.452675181	0.953660463	2.212805566
1095	Uv9gZw	KRSiRb	outcome	genus.Faecalibacterium.id.2057	Weighted median	10	0.198335407	0.148111846	0.180540682	-0.091963811	0.488634626	1.219371311	0.912138158	1.630089018
1096	Uv9gZw	KRSiRb	outcome	genus.Faecalibacterium.id.2057	Weighted mode	10	0.191236473	0.157578053	0.255787801	-0.117616511	0.500089458	1.210745727	0.889036923	1.648868769
1098	Uv9gZw	KRSiRb	outcome	genus.Faecalibacterium.id.2057	Maximum likelihood	10	0.120743553	0.110886031	0.276198966	-0.096593068	0.338080174	1.128335517	0.907925395	1.402252923
1093	Uv9gZw	KRSiRb	outcome	genus.Faecalibacterium.id.2057	Inverse variance weighted	10	0.116997068	0.109947465	0.287275282	-0.098499963	0.332494099	1.124116134	0.906195726	1.394441671
1097	Uv9gZw	KRSiRb	outcome	genus.Faecalibacterium.id.2057	Simple mode	10	0.149947424	0.204701065	0.482491905	-0.251266663	0.551161511	1.161773159	0.777814929	1.735267379
912	OZpLSY	KRSiRb	outcome	genus.FamilyXIIIAD3011group.id.11293	Maximum likelihood	13	0.100246839	0.112586333	0.373251295	-0.120422374	0.320916051	1.105443751	0.886545904	1.378389861
907	OZpLSY	KRSiRb	outcome	genus.FamilyXIIIAD3011group.id.11293	Inverse variance weighted	13	0.098572287	0.111868351	0.378239106	-0.120689681	0.317834255	1.103594177	0.886308956	1.374148484
909	OZpLSY	KRSiRb	outcome	genus.FamilyXIIIAD3011group.id.11293	Weighted median	13	0.108320682	0.146531725	0.459767202	-0.1788815	0.395522864	1.114405058	0.836204984	1.485160525
910	OZpLSY	KRSiRb	outcome	genus.FamilyXIIIAD3011group.id.11293	Weighted mode	13	0.107983624	0.211210471	0.618444614	-0.3059889	0.521956148	1.114029502	0.736394794	1.685321165
911	OZpLSY	KRSiRb	outcome	genus.FamilyXIIIAD3011group.id.11293	Simple mode	13	0.107983624	0.227671845	0.643803471	-0.338253192	0.554220441	1.114029502	0.713014735	1.740583568
908	OZpLSY	KRSiRb	outcome	genus.FamilyXIIIAD3011group.id.11293	MR Egger	13	-0.06068006	0.531361663	0.911139129	-1.10214892	0.9807888	0.941124295	0.332156539	2.666558793
531	iDXSTa	KRSiRb	outcome	genus.FamilyXIIIUCG001.id.11294	Weighted median	8	-0.319605423	0.180662538	0.076881503	-0.673703998	0.034493151	0.726435615	0.509816716	1.035094939
530	iDXSTa	KRSiRb	outcome	genus.FamilyXIIIUCG001.id.11294	MR Egger	8	0.733935492	0.404375279	0.119447138	-0.058640055	1.526511039	2.083263161	0.943046153	4.602092257
533	iDXSTa	KRSiRb	outcome	genus.FamilyXIIIUCG001.id.11294	Simple mode	8	-0.378007874	0.260849357	0.190571867	-0.889272614	0.133256867	0.685225105	0.410954567	1.142543442
532	iDXSTa	KRSiRb	outcome	genus.FamilyXIIIUCG001.id.11294	Weighted mode	8	-0.378007874	0.262272962	0.192703084	-0.892062879	0.136047131	0.685225105	0.409809493	1.145735893
534	iDXSTa	KRSiRb	outcome	genus.FamilyXIIIUCG001.id.11294	Maximum likelihood	8	-0.15275152	0.135558692	0.259814618	-0.418446557	0.112943517	0.858342976	0.658068298	1.119568695
529	iDXSTa	KRSiRb	outcome	genus.FamilyXIIIUCG001.id.11294	Inverse variance weighted	8	-0.144146742	0.15897516	0.364552273	-0.455738055	0.167444571	0.865760696	0.633979883	1.182279756
1221	YCT4C8	KRSiRb	outcome	genus.Flavonifractor.id.2059	Weighted median	5	0.31942873	0.238328604	0.180152055	-0.147695333	0.786552793	1.376341277	0.862693909	2.19581394
1222	YCT4C8	KRSiRb	outcome	genus.Flavonifractor.id.2059	Weighted mode	5	0.409374833	0.309431539	0.256400351	-0.197110983	1.015860649	1.505876066	0.8210995	2.761739262
1223	YCT4C8	KRSiRb	outcome	genus.Flavonifractor.id.2059	Simple mode	5	0.420728645	0.334370759	0.276732472	-0.234638043	1.076095333	1.52307093	0.790857054	2.933203978
1220	YCT4C8	KRSiRb	outcome	genus.Flavonifractor.id.2059	MR Egger	5	-0.521677515	1.176907536	0.687594018	-2.828416285	1.785061255	0.593524067	0.059106387	5.959945015
1224	YCT4C8	KRSiRb	outcome	genus.Flavonifractor.id.2059	Maximum likelihood	5	0.021531313	0.163576105	0.89527797	-0.299077854	0.342140479	1.021764784	0.741501679	1.407958073
1219	YCT4C8	KRSiRb	outcome	genus.Flavonifractor.id.2059	Inverse variance weighted	5	0.019094796	0.264382953	0.942423642	-0.499095793	0.537285384	1.019278267	0.607079337	1.71135488
327	CE3jpQ	KRSiRb	outcome	genus.Fusicatenibacter.id.11305	Weighted median	18	-0.077949881	0.135278066	0.564466718	-0.343094891	0.187195128	0.925010786	0.709570877	1.20586256
328	CE3jpQ	KRSiRb	outcome	genus.Fusicatenibacter.id.11305	Weighted mode	18	-0.109030873	0.239166151	0.654246402	-0.577796528	0.359734782	0.896702733	0.561133447	1.43294932
329	CE3jpQ	KRSiRb	outcome	genus.Fusicatenibacter.id.11305	Simple mode	18	-0.082693785	0.245664982	0.740528987	-0.564197149	0.398809579	0.920633016	0.568816639	1.490049855
325	CE3jpQ	KRSiRb	outcome	genus.Fusicatenibacter.id.11305	Inverse variance weighted	18	-0.030585013	0.106416239	0.77379897	-0.239160841	0.177990816	0.969877977	0.787288244	1.194814348
330	CE3jpQ	KRSiRb	outcome	genus.Fusicatenibacter.id.11305	Maximum likelihood	18	-0.030954873	0.107732394	0.773858767	-0.242110365	0.180200618	0.969519323	0.78496954	1.197457571
326	CE3jpQ	KRSiRb	outcome	genus.Fusicatenibacter.id.11305	MR Egger	18	-0.094655123	0.398125512	0.815091261	-0.874981126	0.68567088	0.909686611	0.416869888	1.985103156
586	J1dOks	KRSiRb	outcome	genus.Gordonibacter.id.821	Weighted mode	11	-0.126127986	0.161406243	0.452651973	-0.442484223	0.190228251	0.88150202	0.642438477	1.209525642
587	J1dOks	KRSiRb	outcome	genus.Gordonibacter.id.821	Simple mode	11	-0.102502059	0.171722325	0.56383941	-0.439077816	0.234073697	0.902576291	0.644630615	1.263737623
585	J1dOks	KRSiRb	outcome	genus.Gordonibacter.id.821	Weighted median	11	-0.044427713	0.092496923	0.631003014	-0.225721683	0.136866256	0.956544743	0.797940151	1.146674778
588	J1dOks	KRSiRb	outcome	genus.Gordonibacter.id.821	Maximum likelihood	11	0.004182374	0.065352444	0.948972447	-0.123908415	0.132273164	1.004191133	0.883460749	1.141420071
584	J1dOks	KRSiRb	outcome	genus.Gordonibacter.id.821	MR Egger	11	-0.019200105	0.359924603	0.958622518	-0.724652326	0.686252116	0.980983043	0.484492985	1.986257304
583	J1dOks	KRSiRb	outcome	genus.Gordonibacter.id.821	Inverse variance weighted	11	0.003859981	0.080489433	0.96175101	-0.153899307	0.161619269	1.003867441	0.857358347	1.175412641
480	G38HAh	KRSiRb	outcome	genus.Haemophilus.id.3698	Maximum likelihood	9	0.202364581	0.096020345	0.035072725	0.014164705	0.390564457	1.224294281	1.0142655	1.477814721
475	G38HAh	KRSiRb	outcome	genus.Haemophilus.id.3698	Inverse variance weighted	9	0.193793434	0.103419822	0.060950836	-0.008909418	0.396496285	1.213845517	0.991130153	1.486606915
476	G38HAh	KRSiRb	outcome	genus.Haemophilus.id.3698	MR Egger	9	0.47523301	0.216522413	0.064217881	0.05084908	0.89961694	1.608388925	1.052164089	2.458661117
477	G38HAh	KRSiRb	outcome	genus.Haemophilus.id.3698	Weighted median	9	0.069339491	0.129758696	0.593083778	-0.184987554	0.323666535	1.071800013	0.831114628	1.38218632
478	G38HAh	KRSiRb	outcome	genus.Haemophilus.id.3698	Weighted mode	9	0.047735425	0.188997689	0.806967805	-0.322700047	0.418170896	1.048893107	0.724191045	1.519180274
479	G38HAh	KRSiRb	outcome	genus.Haemophilus.id.3698	Simple mode	9	0.021444017	0.225273426	0.926504267	-0.420091898	0.462979932	1.021675592	0.656986441	1.588801458
256	AiNmpq	KRSiRb	outcome	genus.Holdemanella.id.11393	Weighted mode	11	-0.197450721	0.176733211	0.290021237	-0.543847816	0.148946373	0.820820589	0.580510253	1.160610748
257	AiNmpq	KRSiRb	outcome	genus.Holdemanella.id.11393	Simple mode	11	-0.19006398	0.183805157	0.325471339	-0.550322088	0.170194128	0.826906227	0.576764012	1.185534974
254	AiNmpq	KRSiRb	outcome	genus.Holdemanella.id.11393	MR Egger	11	0.19228274	0.279486388	0.508803323	-0.355510582	0.740076061	1.212013153	0.700815528	2.09609494
255	AiNmpq	KRSiRb	outcome	genus.Holdemanella.id.11393	Weighted median	11	-0.057718644	0.114457766	0.614065357	-0.282055865	0.166618578	0.943915487	0.754231548	1.181303604
258	AiNmpq	KRSiRb	outcome	genus.Holdemanella.id.11393	Maximum likelihood	11	-0.037311383	0.083429143	0.654714473	-0.200832503	0.126209736	0.96337611	0.818049441	1.134520093
253	AiNmpq	KRSiRb	outcome	genus.Holdemanella.id.11393	Inverse variance weighted	11	-0.037988962	0.096626654	0.694207219	-0.227377204	0.151399279	0.962723567	0.796620237	1.163461111
1206	yaw03N	KRSiRb	outcome	genus.Holdemania.id.2157	Maximum likelihood	15	0.194963742	0.085387623	0.022413956	0.027604001	0.362323482	1.215266922	1.027988522	1.436663602
1201	yaw03N	KRSiRb	outcome	genus.Holdemania.id.2157	Inverse variance weighted	15	0.188537186	0.085639558	0.027699244	0.020683652	0.35639072	1.207481984	1.020899041	1.428165452
1203	yaw03N	KRSiRb	outcome	genus.Holdemania.id.2157	Weighted median	15	0.197106569	0.118724577	0.096874179	-0.035593601	0.42980674	1.217873822	0.965032402	1.536960462
1204	yaw03N	KRSiRb	outcome	genus.Holdemania.id.2157	Weighted mode	15	0.292942149	0.175009875	0.116343931	-0.050077205	0.635961504	1.340365247	0.951155988	1.888837393
1205	yaw03N	KRSiRb	outcome	genus.Holdemania.id.2157	Simple mode	15	0.297785673	0.196320678	0.151561029	-0.087002857	0.682574202	1.346873085	0.916674477	1.978965439
1202	yaw03N	KRSiRb	outcome	genus.Holdemania.id.2157	MR Egger	15	0.212735366	0.272231772	0.448536564	-0.320838907	0.746309639	1.23705724	0.725540121	2.10920192
751	M0YGoQ	KRSiRb	outcome	genus.Howardella.id.2000	Inverse variance weighted	10	-0.030846907	0.06193882	0.618468403	-0.152246995	0.090553181	0.969624005	0.858776142	1.094779728
756	M0YGoQ	KRSiRb	outcome	genus.Howardella.id.2000	Maximum likelihood	10	-0.031020783	0.062540525	0.61988671	-0.153600213	0.091558646	0.969455424	0.857614816	1.095881044
752	M0YGoQ	KRSiRb	outcome	genus.Howardella.id.2000	MR Egger	10	-0.119477629	0.254281502	0.650994056	-0.617869373	0.378914115	0.88738386	0.539091819	1.460697579
753	M0YGoQ	KRSiRb	outcome	genus.Howardella.id.2000	Weighted median	10	-0.034197652	0.080041521	0.669198045	-0.191079033	0.122683729	0.966380479	0.826067299	1.130526811
754	M0YGoQ	KRSiRb	outcome	genus.Howardella.id.2000	Weighted mode	10	-0.047762667	0.120668636	0.701459492	-0.284273195	0.18874786	0.953360024	0.752561021	1.207736396
755	M0YGoQ	KRSiRb	outcome	genus.Howardella.id.2000	Simple mode	10	-0.035043532	0.126594518	0.788173005	-0.283168788	0.213081723	0.965563382	0.753392613	1.237485778
419	eWhG4L	KRSiRb	outcome	genus.Hungatella.id.11306	Simple mode	5	-0.162794498	0.181199628	0.419750441	-0.51794577	0.192356774	0.849765799	0.595743085	1.212102886
418	eWhG4L	KRSiRb	outcome	genus.Hungatella.id.11306	Weighted mode	5	-0.151016897	0.170815137	0.426584142	-0.485814565	0.18378077	0.85983317	0.615195876	1.201752335
417	eWhG4L	KRSiRb	outcome	genus.Hungatella.id.11306	Weighted median	5	-0.08164696	0.133340616	0.540326885	-0.342994568	0.179700648	0.921597262	0.709642067	1.196859027
420	eWhG4L	KRSiRb	outcome	genus.Hungatella.id.11306	Maximum likelihood	5	-0.028123431	0.101854328	0.782460318	-0.227757914	0.171511051	0.972268351	0.796317014	1.187097262
415	eWhG4L	KRSiRb	outcome	genus.Hungatella.id.11306	Inverse variance weighted	5	-0.026859751	0.106100603	0.80014951	-0.234816934	0.181097431	0.973497764	0.79071559	1.198531948
416	eWhG4L	KRSiRb	outcome	genus.Hungatella.id.11306	MR Egger	5	0.064972713	0.740826661	0.935639023	-1.387047543	1.516992969	1.067129905	0.249811775	4.558497025
252	aepj2H	KRSiRb	outcome	genus.Intestinibacter.id.11345	Maximum likelihood	15	-0.029219828	0.097006686	0.763250872	-0.219352934	0.160913277	0.971202943	0.803038249	1.174583101
247	aepj2H	KRSiRb	outcome	genus.Intestinibacter.id.11345	Inverse variance weighted	15	-0.027885215	0.097940093	0.775860919	-0.219847797	0.164077367	0.972499988	0.802640953	1.178305473
249	aepj2H	KRSiRb	outcome	genus.Intestinibacter.id.11345	Weighted median	15	-0.026143418	0.136127413	0.847702189	-0.292953147	0.240666312	0.974195363	0.746057095	1.272096481
250	aepj2H	KRSiRb	outcome	genus.Intestinibacter.id.11345	Weighted mode	15	0.03809423	0.226962326	0.869106613	-0.406751929	0.482940388	1.038829117	0.665809338	1.620833281
248	aepj2H	KRSiRb	outcome	genus.Intestinibacter.id.11345	MR Egger	15	-0.011262351	0.330293354	0.973316978	-0.658637325	0.636112623	0.988800832	0.517556115	1.889122854
251	aepj2H	KRSiRb	outcome	genus.Intestinibacter.id.11345	Simple mode	15	-0.007714212	0.24272962	0.975095272	-0.483464266	0.468035843	0.992315466	0.61664347	1.596854637
1112	VhFb2k	KRSiRb	outcome	genus.Intestinimonas.id.2062	MR Egger	16	-0.226775493	0.248875291	0.377611939	-0.714571063	0.261020077	0.797099717	0.48940199	1.29825373
1114	VhFb2k	KRSiRb	outcome	genus.Intestinimonas.id.2062	Weighted mode	16	-0.094363723	0.181685645	0.611075152	-0.450467587	0.261740141	0.909951732	0.637330074	1.299188893
1116	VhFb2k	KRSiRb	outcome	genus.Intestinimonas.id.2062	Maximum likelihood	16	-0.031700231	0.091210248	0.728177263	-0.210472317	0.147071855	0.968796954	0.810201484	1.1584372
1111	VhFb2k	KRSiRb	outcome	genus.Intestinimonas.id.2062	Inverse variance weighted	16	-0.031014684	0.090197411	0.730956562	-0.20780161	0.145772242	0.969461338	0.812368187	1.156932658
1115	VhFb2k	KRSiRb	outcome	genus.Intestinimonas.id.2062	Simple mode	16	0.003579459	0.200712808	0.986006547	-0.389817645	0.396976563	1.003585873	0.67718035	1.487321071
1113	VhFb2k	KRSiRb	outcome	genus.Intestinimonas.id.2062	Weighted median	16	-0.001968268	0.125166185	0.987453591	-0.247293992	0.243357455	0.998033667	0.780911079	1.275524485
1200	yAhiKA	KRSiRb	outcome	genus.Lachnoclostridium.id.11308	Maximum likelihood	13	-0.159815212	0.124581781	0.199557363	-0.403995502	0.084365079	0.85230127	0.667647124	1.088026036
1195	yAhiKA	KRSiRb	outcome	genus.Lachnoclostridium.id.11308	Inverse variance weighted	13	-0.155548834	0.122556912	0.204370901	-0.395760382	0.084662714	0.855945277	0.67316798	1.088349919
1197	yAhiKA	KRSiRb	outcome	genus.Lachnoclostridium.id.11308	Weighted median	13	-0.184606203	0.165145679	0.263635961	-0.508291733	0.139079327	0.831431635	0.601522262	1.14921526
1198	yAhiKA	KRSiRb	outcome	genus.Lachnoclostridium.id.11308	Weighted mode	13	-0.183994186	0.261356062	0.494868953	-0.696252068	0.328263695	0.831940641	0.498449964	1.38855508
1199	yAhiKA	KRSiRb	outcome	genus.Lachnoclostridium.id.11308	Simple mode	13	-0.154760201	0.266854542	0.572681923	-0.677795103	0.368274702	0.85662057	0.507735263	1.445238995
1196	yAhiKA	KRSiRb	outcome	genus.Lachnoclostridium.id.11308	MR Egger	13	-0.143943066	0.417719379	0.736898646	-0.962673048	0.674786916	0.865937048	0.381870761	1.963614517
989	T6KA3f	KRSiRb	outcome	genus.Lachnospira.id.2004	Simple mode	6	0.638572342	0.48608932	0.245994979	-0.314162726	1.59130741	1.893775285	0.730400164	4.910164331
990	T6KA3f	KRSiRb	outcome	genus.Lachnospira.id.2004	Maximum likelihood	6	0.122250553	0.195509171	0.531778648	-0.260947422	0.505448528	1.130037201	0.770321421	1.657728892
988	T6KA3f	KRSiRb	outcome	genus.Lachnospira.id.2004	Weighted mode	6	-0.234420332	0.409863852	0.592110612	-1.037753481	0.568912817	0.791029251	0.354249617	1.766345667
985	T6KA3f	KRSiRb	outcome	genus.Lachnospira.id.2004	Inverse variance weighted	6	0.114543909	0.24716887	0.643060705	-0.369907077	0.598994894	1.121361877	0.690798519	1.820288298
986	T6KA3f	KRSiRb	outcome	genus.Lachnospira.id.2004	MR Egger	6	-0.455361018	1.606529543	0.790901735	-3.604158922	2.693436887	0.634218962	0.027210321	14.78239413
987	T6KA3f	KRSiRb	outcome	genus.Lachnospira.id.2004	Weighted median	6	0.010429412	0.272428656	0.969461969	-0.523530754	0.544389579	1.010483988	0.592425143	1.723555966
315	Cai2wY	KRSiRb	outcome	genus.LachnospiraceaeFCS020group.id.11314	Weighted median	12	-0.10926419	0.151329474	0.470276969	-0.405869959	0.187341579	0.896493542	0.666396821	1.206039173
316	Cai2wY	KRSiRb	outcome	genus.LachnospiraceaeFCS020group.id.11314	Weighted mode	12	-0.175930817	0.27358192	0.53335797	-0.712151379	0.360289746	0.838676004	0.490587621	1.433744776
317	Cai2wY	KRSiRb	outcome	genus.LachnospiraceaeFCS020group.id.11314	Simple mode	12	-0.161147123	0.270398497	0.563262824	-0.691128177	0.368833931	0.851166836	0.501010522	1.44604744
314	Cai2wY	KRSiRb	outcome	genus.LachnospiraceaeFCS020group.id.11314	MR Egger	12	-0.180767166	0.302641688	0.563587942	-0.773944875	0.412410543	0.834629666	0.461190137	1.510454415
318	Cai2wY	KRSiRb	outcome	genus.LachnospiraceaeFCS020group.id.11314	Maximum likelihood	12	-0.013388843	0.110955572	0.903953609	-0.230861763	0.204084078	0.986700389	0.793849197	1.226401263
313	Cai2wY	KRSiRb	outcome	genus.LachnospiraceaeFCS020group.id.11314	Inverse variance weighted	12	-0.012856593	0.111138231	0.907905284	-0.230687525	0.204974339	0.9872257	0.793987529	1.227493566
840	NMyqW8	KRSiRb	outcome	genus.LachnospiraceaeNC2004group.id.11316	Maximum likelihood	9	0.080392134	0.091214002	0.378124414	-0.098387309	0.259171578	1.083711945	0.906297818	1.295856127
835	NMyqW8	KRSiRb	outcome	genus.LachnospiraceaeNC2004group.id.11316	Inverse variance weighted	9	0.076307054	0.08963653	0.394605971	-0.099380544	0.251994652	1.079293925	0.905398098	1.286589157
836	NMyqW8	KRSiRb	outcome	genus.LachnospiraceaeNC2004group.id.11316	MR Egger	9	0.269537798	0.363997694	0.483093543	-0.443897682	0.982973278	1.309359123	0.641531058	2.6723902
837	NMyqW8	KRSiRb	outcome	genus.LachnospiraceaeNC2004group.id.11316	Weighted median	9	0.079914336	0.118693678	0.500767797	-0.152725272	0.312553944	1.083194273	0.858365507	1.366911676
839	NMyqW8	KRSiRb	outcome	genus.LachnospiraceaeNC2004group.id.11316	Simple mode	9	0.09225035	0.176430816	0.61523283	-0.253554049	0.438054749	1.096639331	0.7760378	1.549689749
838	NMyqW8	KRSiRb	outcome	genus.LachnospiraceaeNC2004group.id.11316	Weighted mode	9	0.082469855	0.168548913	0.637766786	-0.247886016	0.412825725	1.085965936	0.780448897	1.511081659
277	aXiD6j	KRSiRb	outcome	genus.LachnospiraceaeND3007group.id.11317	Inverse variance weighted	3	-0.297653461	0.253785744	0.240854618	-0.795073518	0.199766597	0.742558621	0.451548037	1.221117712
282	aXiD6j	KRSiRb	outcome	genus.LachnospiraceaeND3007group.id.11317	Maximum likelihood	3	-0.300263346	0.257795205	0.244125887	-0.805541947	0.205015256	0.740623155	0.446845694	1.227543792
279	aXiD6j	KRSiRb	outcome	genus.LachnospiraceaeND3007group.id.11317	Weighted median	3	-0.181388718	0.300934678	0.54667426	-0.771220687	0.408443251	0.834111062	0.462448219	1.504473873
278	aXiD6j	KRSiRb	outcome	genus.LachnospiraceaeND3007group.id.11317	MR Egger	3	-3.473003548	4.280541096	0.566066237	-11.8628641	4.916857	0.031023709	7.05E-06	136.57269
280	aXiD6j	KRSiRb	outcome	genus.LachnospiraceaeND3007group.id.11317	Weighted mode	3	-0.173719577	0.346685347	0.666022655	-0.853222858	0.505783704	0.840532569	0.426039652	1.658284615
281	aXiD6j	KRSiRb	outcome	genus.LachnospiraceaeND3007group.id.11317	Simple mode	3	-0.174777834	0.356309927	0.672300993	-0.87314529	0.523589622	0.83964354	0.417635895	1.688076344
804	MWcAY6	KRSiRb	outcome	genus.LachnospiraceaeNK4A136group.id.11319	Maximum likelihood	15	0.109529468	0.098067019	0.264043998	-0.082681889	0.301740824	1.115752949	0.920643968	1.352210721
799	MWcAY6	KRSiRb	outcome	genus.LachnospiraceaeNK4A136group.id.11319	Inverse variance weighted	15	0.105322679	0.096369977	0.274438022	-0.083562476	0.294207834	1.111069071	0.919833617	1.342062801
803	MWcAY6	KRSiRb	outcome	genus.LachnospiraceaeNK4A136group.id.11319	Simple mode	15	0.16804719	0.206790363	0.430024478	-0.237261922	0.573356301	1.182992434	0.788784661	1.774211859
802	MWcAY6	KRSiRb	outcome	genus.LachnospiraceaeNK4A136group.id.11319	Weighted mode	15	0.115538483	0.14642015	0.443218969	-0.171445011	0.402521978	1.122477711	0.842446592	1.495591794
801	MWcAY6	KRSiRb	outcome	genus.LachnospiraceaeNK4A136group.id.11319	Weighted median	15	0.101314338	0.142994461	0.478622818	-0.178954804	0.381583481	1.106624441	0.836143689	1.464601923
800	MWcAY6	KRSiRb	outcome	genus.LachnospiraceaeNK4A136group.id.11319	MR Egger	15	0.05585982	0.192483413	0.776236217	-0.321407669	0.433127309	1.05744944	0.725127579	1.542072527
274	ArUOcI	KRSiRb	outcome	genus.LachnospiraceaeUCG001.id.11321	Weighted mode	13	-0.226836966	0.191513952	0.25916804	-0.602204312	0.14853038	0.797050718	0.547603216	1.160128042
275	ArUOcI	KRSiRb	outcome	genus.LachnospiraceaeUCG001.id.11321	Simple mode	13	-0.203376727	0.20504898	0.340852366	-0.605272728	0.198519275	0.815970786	0.545925517	1.219595534
273	ArUOcI	KRSiRb	outcome	genus.LachnospiraceaeUCG001.id.11321	Weighted median	13	-0.107819206	0.12777714	0.398777437	-0.3582624	0.142623989	0.897789897	0.698889662	1.153296068
272	ArUOcI	KRSiRb	outcome	genus.LachnospiraceaeUCG001.id.11321	MR Egger	13	0.241030745	0.485171046	0.629112309	-0.709904505	1.191965995	1.27256016	0.491691149	3.293549948
276	ArUOcI	KRSiRb	outcome	genus.LachnospiraceaeUCG001.id.11321	Maximum likelihood	13	-0.041503777	0.09362182	0.657539301	-0.225002545	0.141994991	0.959345712	0.798514186	1.152570876
271	ArUOcI	KRSiRb	outcome	genus.LachnospiraceaeUCG001.id.11321	Inverse variance weighted	13	-0.042124082	0.110228471	0.702348277	-0.258171886	0.173923722	0.958750809	0.772462445	1.189964794
894	Owf70y	KRSiRb	outcome	genus.LachnospiraceaeUCG004.id.11324	Maximum likelihood	12	0.170478788	0.123376589	0.167040543	-0.071339326	0.412296902	1.185872497	0.931145877	1.510282775
889	Owf70y	KRSiRb	outcome	genus.LachnospiraceaeUCG004.id.11324	Inverse variance weighted	12	0.165295485	0.121481598	0.173620293	-0.072808448	0.403399417	1.179741663	0.929778914	1.496904662
891	Owf70y	KRSiRb	outcome	genus.LachnospiraceaeUCG004.id.11324	Weighted median	12	0.113979564	0.159371272	0.474496205	-0.198388129	0.426347258	1.120729222	0.820051506	1.531652561
893	Owf70y	KRSiRb	outcome	genus.LachnospiraceaeUCG004.id.11324	Simple mode	12	0.116973857	0.281780802	0.686033057	-0.435316516	0.669264229	1.124090042	0.64705983	1.952799979
892	Owf70y	KRSiRb	outcome	genus.LachnospiraceaeUCG004.id.11324	Weighted mode	12	0.109363624	0.278946472	0.702503591	-0.437371461	0.656098709	1.115567924	0.645731523	1.927258851
890	Owf70y	KRSiRb	outcome	genus.LachnospiraceaeUCG004.id.11324	MR Egger	12	-0.10603213	0.503810251	0.83753476	-1.093500221	0.881435961	0.89939575	0.335041719	2.414364152
716	LmKQKT	KRSiRb	outcome	genus.LachnospiraceaeUCG008.id.11328	MR Egger	10	0.369303934	0.432693682	0.418203049	-0.478775682	1.21738355	1.446727246	0.619541443	3.378336909
717	LmKQKT	KRSiRb	outcome	genus.LachnospiraceaeUCG008.id.11328	Weighted median	10	-0.028496357	0.116067205	0.806056912	-0.255988079	0.198995364	0.971905835	0.774151197	1.22017631
719	LmKQKT	KRSiRb	outcome	genus.LachnospiraceaeUCG008.id.11328	Simple mode	10	-0.025234185	0.189457385	0.89697218	-0.39657066	0.346102289	0.975081536	0.672622748	1.413547199
718	LmKQKT	KRSiRb	outcome	genus.LachnospiraceaeUCG008.id.11328	Weighted mode	10	-0.018527673	0.183374155	0.921735752	-0.377941018	0.340885672	0.981642909	0.685270918	1.406192464
715	LmKQKT	KRSiRb	outcome	genus.LachnospiraceaeUCG008.id.11328	Inverse variance weighted	10	-0.007052307	0.085149071	0.933992226	-0.173944487	0.159839872	0.992972502	0.840343547	1.173322974
720	LmKQKT	KRSiRb	outcome	genus.LachnospiraceaeUCG008.id.11328	Maximum likelihood	10	-0.007176837	0.086777463	0.934086966	-0.177260663	0.16290699	0.992848855	0.837561434	1.176927219
208	87UJmX	KRSiRb	outcome	genus.LachnospiraceaeUCG010.id.11330	Weighted mode	10	0.29742732	0.293597827	0.337498088	-0.278024421	0.872879062	1.346390517	0.757278328	2.39379282
210	87UJmX	KRSiRb	outcome	genus.LachnospiraceaeUCG010.id.11330	Maximum likelihood	10	0.063230827	0.128355715	0.62227982	-0.188346374	0.314808029	1.065272705	0.828327746	1.369996286
205	87UJmX	KRSiRb	outcome	genus.LachnospiraceaeUCG010.id.11330	Inverse variance weighted	10	0.061390957	0.126509137	0.627485575	-0.186566952	0.309348865	1.063314543	0.829803003	1.36253763
206	87UJmX	KRSiRb	outcome	genus.LachnospiraceaeUCG010.id.11330	MR Egger	10	0.185765178	0.385561249	0.642848949	-0.569934869	0.941465226	1.204139469	0.565562273	2.563735119
209	87UJmX	KRSiRb	outcome	genus.LachnospiraceaeUCG010.id.11330	Simple mode	10	-0.102663445	0.266641175	0.709160237	-0.625280148	0.419953258	0.90243064	0.535111497	1.521890418
207	87UJmX	KRSiRb	outcome	genus.LachnospiraceaeUCG010.id.11330	Weighted median	10	0.056170494	0.167362388	0.737155956	-0.271859786	0.384200774	1.057778013	0.761961091	1.468440237
653	k7oV3H	KRSiRb	outcome	genus.Lactobacillus.id.1837	Simple mode	8	0.170684356	0.190194866	0.399307884	-0.20209758	0.543466293	1.1861163	0.8170152	1.721965366
650	k7oV3H	KRSiRb	outcome	genus.Lactobacillus.id.1837	MR Egger	8	0.181756137	0.227613656	0.45500051	-0.264366628	0.627878902	1.199321688	0.767692031	1.873632204
654	k7oV3H	KRSiRb	outcome	genus.Lactobacillus.id.1837	Maximum likelihood	8	0.061130848	0.089019268	0.492262471	-0.113346916	0.235608613	1.063038002	0.892840865	1.265678843
649	k7oV3H	KRSiRb	outcome	genus.Lactobacillus.id.1837	Inverse variance weighted	8	0.058849568	0.086928408	0.498412991	-0.111530112	0.229229248	1.060615679	0.894464457	1.257630316
651	k7oV3H	KRSiRb	outcome	genus.Lactobacillus.id.1837	Weighted median	8	0.071439469	0.11850363	0.546610973	-0.160827645	0.303706584	1.074053136	0.851438808	1.354871456
652	k7oV3H	KRSiRb	outcome	genus.Lactobacillus.id.1837	Weighted mode	8	0.061081784	0.160196868	0.714295788	-0.252904077	0.375067644	1.062985846	0.776542367	1.45508984
341	ch2Mnl	KRSiRb	outcome	genus.Lactococcus.id.1851	Simple mode	9	0.118502498	0.162078828	0.485553735	-0.199172004	0.436177	1.125809686	0.819408939	1.546782552
340	ch2Mnl	KRSiRb	outcome	genus.Lactococcus.id.1851	Weighted mode	9	0.105707198	0.162871099	0.534507434	-0.213520156	0.424934551	1.11149638	0.807735879	1.529490313
342	ch2Mnl	KRSiRb	outcome	genus.Lactococcus.id.1851	Maximum likelihood	9	-0.015096366	0.075513094	0.841545341	-0.163102029	0.132909297	0.985017013	0.84950451	1.142146398
337	ch2Mnl	KRSiRb	outcome	genus.Lactococcus.id.1851	Inverse variance weighted	9	-0.014239932	0.074164047	0.847737606	-0.159601464	0.131121599	0.985860976	0.852483466	1.140106409
339	ch2Mnl	KRSiRb	outcome	genus.Lactococcus.id.1851	Weighted median	9	0.017009299	0.105361257	0.871748528	-0.189498765	0.223517363	1.017154781	0.827373739	1.250467352
338	ch2Mnl	KRSiRb	outcome	genus.Lactococcus.id.1851	MR Egger	9	-0.041631141	0.33305837	0.90404028	-0.694425546	0.611163264	0.959223534	0.499361226	1.842573552
581	ivBZbn	KRSiRb	outcome	genus.Marvinbryantia.id.2005	Simple mode	10	0.203200112	0.249010623	0.435547902	-0.284860708	0.691260932	1.225317644	0.752119011	1.996231059
579	ivBZbn	KRSiRb	outcome	genus.Marvinbryantia.id.2005	Weighted median	10	0.10665932	0.163760094	0.514843505	-0.214310464	0.427629105	1.112555165	0.807097771	1.533617164
580	ivBZbn	KRSiRb	outcome	genus.Marvinbryantia.id.2005	Weighted mode	10	0.156764405	0.249433415	0.545305424	-0.332125088	0.645653898	1.169720001	0.717397579	1.907233757
582	ivBZbn	KRSiRb	outcome	genus.Marvinbryantia.id.2005	Maximum likelihood	10	0.065331073	0.12287555	0.59494426	-0.175505005	0.306167151	1.06751239	0.839033198	1.358209314
577	ivBZbn	KRSiRb	outcome	genus.Marvinbryantia.id.2005	Inverse variance weighted	10	0.062748442	0.120800558	0.603455094	-0.17402065	0.299517535	1.064758957	0.840279545	1.349207705
578	ivBZbn	KRSiRb	outcome	genus.Marvinbryantia.id.2005	MR Egger	10	-0.187425091	0.47284988	0.702192265	-1.114210856	0.739360674	0.829091222	0.328174153	2.094595957
212	8sGcaq	KRSiRb	outcome	genus.Methanobrevibacter.id.123	MR Egger	6	0.098215464	0.337064943	0.785243082	-0.562431825	0.758862753	1.10320046	0.569821671	2.135845856
216	8sGcaq	KRSiRb	outcome	genus.Methanobrevibacter.id.123	Maximum likelihood	6	0.019841323	0.09096648	0.827338057	-0.158452977	0.198135624	1.020039471	0.853463095	1.219127725
211	8sGcaq	KRSiRb	outcome	genus.Methanobrevibacter.id.123	Inverse variance weighted	6	0.019507711	0.090151671	0.828685565	-0.157189564	0.196204986	1.01969923	0.854542053	1.216776302
213	8sGcaq	KRSiRb	outcome	genus.Methanobrevibacter.id.123	Weighted median	6	-0.017475091	0.11136689	0.875312154	-0.235754195	0.200804013	0.982676713	0.78997483	1.222385177
214	8sGcaq	KRSiRb	outcome	genus.Methanobrevibacter.id.123	Weighted mode	6	-0.011136002	0.140890222	0.940066433	-0.287280836	0.265008833	0.988925774	0.750300988	1.303442489
215	8sGcaq	KRSiRb	outcome	genus.Methanobrevibacter.id.123	Simple mode	6	-0.004447398	0.157912216	0.978621107	-0.313955341	0.305060545	0.995562477	0.730551653	1.356707142
618	JNtLPT	KRSiRb	outcome	genus.Odoribacter.id.952	Maximum likelihood	7	0.305317659	0.156996799	0.051806505	-0.002396066	0.613031384	1.357056015	0.997606802	1.846018917
613	JNtLPT	KRSiRb	outcome	genus.Odoribacter.id.952	Inverse variance weighted	7	0.292367768	0.161569752	0.070366346	-0.024308946	0.609044482	1.339595588	0.975984137	1.838673674
615	JNtLPT	KRSiRb	outcome	genus.Odoribacter.id.952	Weighted median	7	0.161763612	0.197891142	0.413678535	-0.226103027	0.549630251	1.175582315	0.79763592	1.732612267
617	JNtLPT	KRSiRb	outcome	genus.Odoribacter.id.952	Simple mode	7	0.138300954	0.286921466	0.646872436	-0.424065119	0.700667028	1.148321091	0.654381268	2.015096385
616	JNtLPT	KRSiRb	outcome	genus.Odoribacter.id.952	Weighted mode	7	0.107165471	0.248959079	0.681897909	-0.380794323	0.595125266	1.113118428	0.683318418	1.81325807
614	JNtLPT	KRSiRb	outcome	genus.Odoribacter.id.952	MR Egger	7	-0.178561792	0.507304107	0.73920097	-1.172877841	0.815754257	0.836472368	0.309475039	2.260880314
1005	TiuHF7	KRSiRb	outcome	genus.Olsenella.id.822	Weighted median	11	-0.106449787	0.079771747	0.182063076	-0.262802411	0.049902837	0.899020189	0.768893807	1.051168956
1004	TiuHF7	KRSiRb	outcome	genus.Olsenella.id.822	MR Egger	11	-0.293884	0.203925022	0.183417653	-0.693577043	0.105809043	0.745362948	0.499785115	1.111609586
1006	TiuHF7	KRSiRb	outcome	genus.Olsenella.id.822	Weighted mode	11	-0.135172694	0.108066508	0.239470528	-0.34698305	0.076637661	0.873565039	0.706817308	1.079650806
1003	TiuHF7	KRSiRb	outcome	genus.Olsenella.id.822	Inverse variance weighted	11	-0.050970278	0.061432269	0.406709112	-0.171377525	0.069436968	0.950306915	0.842503447	1.071904495
1007	TiuHF7	KRSiRb	outcome	genus.Olsenella.id.822	Simple mode	11	-0.106317309	0.124416487	0.412816254	-0.350173622	0.137539005	0.899139298	0.704565751	1.147446462
1008	TiuHF7	KRSiRb	outcome	genus.Olsenella.id.822	Maximum likelihood	11	-0.050599907	0.062526111	0.41836537	-0.173151086	0.071951272	0.950658946	0.841010541	1.074602979
665	KEtupJ	KRSiRb	outcome	genus.Oscillibacter.id.2063	Simple mode	13	-0.336822907	0.253084649	0.207966267	-0.83286882	0.159223006	0.714035279	0.434800132	1.172599414
666	KEtupJ	KRSiRb	outcome	genus.Oscillibacter.id.2063	Maximum likelihood	13	-0.074885902	0.088934937	0.399771057	-0.249198378	0.099426575	0.927849346	0.779425337	1.104537367
661	KEtupJ	KRSiRb	outcome	genus.Oscillibacter.id.2063	Inverse variance weighted	13	-0.077570058	0.099279286	0.434607399	-0.272157458	0.117017341	0.925362193	0.761734311	1.124138924
663	KEtupJ	KRSiRb	outcome	genus.Oscillibacter.id.2063	Weighted median	13	-0.073758709	0.124359505	0.553108381	-0.317503339	0.16998592	0.928895801	0.72796425	1.185288163
662	KEtupJ	KRSiRb	outcome	genus.Oscillibacter.id.2063	MR Egger	13	0.195667041	0.387477781	0.623539023	-0.56378941	0.955123492	1.216121919	0.569048615	2.598991517
664	KEtupJ	KRSiRb	outcome	genus.Oscillibacter.id.2063	Weighted mode	13	-0.028980653	0.237369981	0.904848015	-0.494225816	0.436264511	0.971435259	0.61004301	1.546917917
828	ngw6NO	KRSiRb	outcome	genus.Oscillospira.id.2064	Maximum likelihood	8	-0.217866031	0.12177611	0.073603483	-0.456547208	0.020815145	0.804233176	0.633467104	1.021033291
823	ngw6NO	KRSiRb	outcome	genus.Oscillospira.id.2064	Inverse variance weighted	8	-0.209191702	0.119420412	0.079821133	-0.44325571	0.024872305	0.811239704	0.641943035	1.025184201
824	ngw6NO	KRSiRb	outcome	genus.Oscillospira.id.2064	MR Egger	8	-0.994275998	0.4984097	0.093082208	-1.97115901	-0.017392987	0.369991222	0.139295318	0.982757398
825	ngw6NO	KRSiRb	outcome	genus.Oscillospira.id.2064	Weighted median	8	-0.098995174	0.162701674	0.542891745	-0.417890454	0.219900106	0.905747079	0.658434353	1.245952261
826	ngw6NO	KRSiRb	outcome	genus.Oscillospira.id.2064	Weighted mode	8	-0.030427629	0.237621933	0.901710097	-0.496166617	0.435311359	0.970030632	0.608860186	1.545444173
827	ngw6NO	KRSiRb	outcome	genus.Oscillospira.id.2064	Simple mode	8	-0.023556826	0.246443201	0.926527299	-0.506585501	0.459471848	0.97671847	0.602549475	1.583237575
1256	Zge2J7	KRSiRb	outcome	genus.Oxalobacter.id.2978	MR Egger	11	-0.583970564	0.313327984	0.095240012	-1.198093413	0.030152285	0.557679662	0.301769013	1.030611469
1260	Zge2J7	KRSiRb	outcome	genus.Oxalobacter.id.2978	Maximum likelihood	11	-0.038925028	0.067684554	0.565227255	-0.171586754	0.093736698	0.961822816	0.84232719	1.098270531
1255	Zge2J7	KRSiRb	outcome	genus.Oxalobacter.id.2978	Inverse variance weighted	11	-0.037925391	0.06663786	0.569270102	-0.168535598	0.092684815	0.96278477	0.844901186	1.097115886
1259	Zge2J7	KRSiRb	outcome	genus.Oxalobacter.id.2978	Simple mode	11	0.006272913	0.132509659	0.963174901	-0.253446019	0.265991845	1.006292629	0.77612164	1.304724418
1257	Zge2J7	KRSiRb	outcome	genus.Oxalobacter.id.2978	Weighted median	11	0.003344806	0.084974144	0.968601275	-0.163204517	0.169894128	1.003350406	0.849417451	1.185179367
1258	Zge2J7	KRSiRb	outcome	genus.Oxalobacter.id.2978	Weighted mode	11	0.003735448	0.119766212	0.975732138	-0.231006328	0.238477224	1.003742433	0.793734443	1.269314796
381	dca15P	KRSiRb	outcome	genus.Parabacteroides.id.954	Weighted median	5	0.227898162	0.247714161	0.357570367	-0.257621593	0.713417918	1.255957415	0.772887643	2.040955167
382	dca15P	KRSiRb	outcome	genus.Parabacteroides.id.954	Weighted mode	5	0.359955131	0.387279518	0.40526972	-0.399112725	1.119022987	1.433265104	0.670915068	3.061861262
383	dca15P	KRSiRb	outcome	genus.Parabacteroides.id.954	Simple mode	5	0.321250948	0.353235247	0.414554014	-0.371090136	1.013592033	1.378851558	0.689981747	2.755481038
380	dca15P	KRSiRb	outcome	genus.Parabacteroides.id.954	MR Egger	5	0.866301071	1.23818968	0.534516408	-1.560550701	3.293152844	2.37809815	0.210020381	26.92762857
384	dca15P	KRSiRb	outcome	genus.Parabacteroides.id.954	Maximum likelihood	5	0.109250956	0.19144734	0.568231493	-0.26598583	0.484487742	1.115442243	0.766449988	1.623343226
379	dca15P	KRSiRb	outcome	genus.Parabacteroides.id.954	Inverse variance weighted	5	0.105407064	0.188284668	0.575596639	-0.263630886	0.474445013	1.111162832	0.768257062	1.607122019
1166	xE9hX8	KRSiRb	outcome	genus.Paraprevotella.id.962	MR Egger	13	0.741905436	0.287798892	0.025688058	0.177819608	1.305991264	2.099932992	1.194609804	3.691346378
1170	xE9hX8	KRSiRb	outcome	genus.Paraprevotella.id.962	Maximum likelihood	13	0.140175949	0.076742895	0.067765076	-0.010240125	0.290592022	1.150476206	0.989812127	1.337218917
1167	xE9hX8	KRSiRb	outcome	genus.Paraprevotella.id.962	Weighted median	13	0.182280281	0.108800325	0.093862596	-0.030968356	0.395528917	1.19995047	0.969506251	1.485169515
1165	xE9hX8	KRSiRb	outcome	genus.Paraprevotella.id.962	Inverse variance weighted	13	0.131709213	0.08904523	0.139106347	-0.042819437	0.306237864	1.140776548	0.958084369	1.35830536
1168	xE9hX8	KRSiRb	outcome	genus.Paraprevotella.id.962	Weighted mode	13	0.188527123	0.18204888	0.320814616	-0.168288681	0.545342927	1.207469833	0.845109832	1.725199898
1169	xE9hX8	KRSiRb	outcome	genus.Paraprevotella.id.962	Simple mode	13	0.184622231	0.199262242	0.372430657	-0.205931763	0.575176225	1.202763987	0.813888611	1.77744373
739	LVsgys	KRSiRb	outcome	genus.Parasutterella.id.2892	Inverse variance weighted	14	-0.177325673	0.088433533	0.044943177	-0.350655397	-0.003995949	0.837506986	0.70422639	0.996012024
744	LVsgys	KRSiRb	outcome	genus.Parasutterella.id.2892	Maximum likelihood	14	-0.173484815	0.09059342	0.055494734	-0.351047919	0.004078288	0.840729917	0.703950021	1.004086616
741	LVsgys	KRSiRb	outcome	genus.Parasutterella.id.2892	Weighted median	14	-0.126209018	0.121444728	0.298697732	-0.364240685	0.111822649	0.881430593	0.694723965	1.118314509
743	LVsgys	KRSiRb	outcome	genus.Parasutterella.id.2892	Simple mode	14	-0.208426945	0.195662342	0.306153871	-0.591925136	0.175071245	0.811860343	0.553261156	1.19133109
742	LVsgys	KRSiRb	outcome	genus.Parasutterella.id.2892	Weighted mode	14	-0.11727083	0.172625027	0.508838966	-0.455615883	0.221074222	0.889344299	0.634057342	1.247416013
740	LVsgys	KRSiRb	outcome	genus.Parasutterella.id.2892	MR Egger	14	-0.079372705	0.246099876	0.752606969	-0.561728462	0.402983051	0.923695594	0.570222604	1.496281532
116	5jUHyG	KRSiRb	outcome	genus.Peptococcus.id.2037	MR Egger	12	-0.417075137	0.271447354	0.155433298	-0.949111952	0.114961678	0.658971405	0.387084621	1.121830446
115	5jUHyG	KRSiRb	outcome	genus.Peptococcus.id.2037	Inverse variance weighted	12	-0.039656943	0.070631617	0.574482876	-0.178094913	0.098781026	0.961119101	0.83686299	1.103824565
120	5jUHyG	KRSiRb	outcome	genus.Peptococcus.id.2037	Maximum likelihood	12	-0.039164069	0.072192004	0.587475002	-0.180660397	0.10233226	0.961592929	0.834718783	1.107751472
117	5jUHyG	KRSiRb	outcome	genus.Peptococcus.id.2037	Weighted median	12	-0.034481976	0.095942522	0.719294054	-0.222529319	0.153565367	0.966105753	0.800491537	1.165984002
118	5jUHyG	KRSiRb	outcome	genus.Peptococcus.id.2037	Weighted mode	12	-0.05138889	0.143075989	0.726265851	-0.331817829	0.229040048	0.949909188	0.71761804	1.257392394
119	5jUHyG	KRSiRb	outcome	genus.Peptococcus.id.2037	Simple mode	12	-0.022469242	0.1449575	0.879624456	-0.306585941	0.261647457	0.977781311	0.735955266	1.299068484
1218	YCLw3h	KRSiRb	outcome	genus.Phascolarctobacterium.id.2168	Maximum likelihood	9	0.173849128	0.125010757	0.164324501	-0.071171954	0.418870211	1.189876034	0.931301737	1.520243032
1215	YCLw3h	KRSiRb	outcome	genus.Phascolarctobacterium.id.2168	Weighted median	9	0.230585591	0.168054465	0.170035902	-0.09880116	0.559972342	1.259337251	0.905922824	1.750624081
1216	YCLw3h	KRSiRb	outcome	genus.Phascolarctobacterium.id.2168	Weighted mode	9	0.371147318	0.251908121	0.17888135	-0.1225926	0.864887235	1.44939658	0.884623985	2.374738284
1217	YCLw3h	KRSiRb	outcome	genus.Phascolarctobacterium.id.2168	Simple mode	9	0.28518965	0.246118819	0.279976185	-0.197203235	0.767582534	1.330014241	0.821023756	2.154551399
1213	YCLw3h	KRSiRb	outcome	genus.Phascolarctobacterium.id.2168	Inverse variance weighted	9	0.15840862	0.166085757	0.340197005	-0.167119463	0.483936704	1.171644855	0.846098528	1.622448947
1214	YCLw3h	KRSiRb	outcome	genus.Phascolarctobacterium.id.2168	MR Egger	9	-0.502731474	0.785475521	0.542523361	-2.042263496	1.036800548	0.604876198	0.129734724	2.820179536
668	kK2m3u	KRSiRb	outcome	genus.Prevotella7.id.11182	MR Egger	11	-0.59753426	0.453612114	0.220293246	-1.486614003	0.291545483	0.550166533	0.22613706	1.338494511
672	kK2m3u	KRSiRb	outcome	genus.Prevotella7.id.11182	Maximum likelihood	11	-0.078140302	0.06517039	0.230521954	-0.205874265	0.049593662	0.924834662	0.81393541	1.050844012
667	kK2m3u	KRSiRb	outcome	genus.Prevotella7.id.11182	Inverse variance weighted	11	-0.073733392	0.079773452	0.355338033	-0.230089358	0.082622573	0.928919318	0.794462608	1.086131796
669	kK2m3u	KRSiRb	outcome	genus.Prevotella7.id.11182	Weighted median	11	-0.066907872	0.094278265	0.47789949	-0.251693272	0.117877529	0.935281363	0.777483177	1.125106309
670	kK2m3u	KRSiRb	outcome	genus.Prevotella7.id.11182	Weighted mode	11	0.121430611	0.167625354	0.485413317	-0.207115083	0.449976306	1.129111016	0.812926091	1.568275026
671	kK2m3u	KRSiRb	outcome	genus.Prevotella7.id.11182	Simple mode	11	0.104538553	0.179135344	0.572433943	-0.246566721	0.455643828	1.110198195	0.781479218	1.577188494
105	5AgyfC	KRSiRb	outcome	genus.Prevotella9.id.11183	Weighted median	15	0.087577606	0.122312843	0.473983218	-0.152155567	0.327310779	1.091526971	0.858854661	1.387232533
106	5AgyfC	KRSiRb	outcome	genus.Prevotella9.id.11183	Weighted mode	15	0.152205993	0.246325973	0.546558931	-0.330592915	0.635004901	1.16440007	0.718497599	1.887031389
107	5AgyfC	KRSiRb	outcome	genus.Prevotella9.id.11183	Simple mode	15	0.139588156	0.231165257	0.555605018	-0.313495747	0.592672059	1.149800163	0.730887488	1.808815225
104	5AgyfC	KRSiRb	outcome	genus.Prevotella9.id.11183	MR Egger	15	-0.08706344	0.266386353	0.748997907	-0.609180692	0.435053812	0.916618943	0.543796223	1.545046198
108	5AgyfC	KRSiRb	outcome	genus.Prevotella9.id.11183	Maximum likelihood	15	0.00622032	0.083658444	0.940728895	-0.157750229	0.17019087	1.006239707	0.854063076	1.185531112
103	5AgyfC	KRSiRb	outcome	genus.Prevotella9.id.11183	Inverse variance weighted	15	0.005642018	0.088820153	0.949350981	-0.168445482	0.179729518	1.005657964	0.844977329	1.196893581
914	Ps9zTq	KRSiRb	outcome	genus.RikenellaceaeRC9gutgroup.id.11191	MR Egger	11	-0.463050698	0.449173896	0.329497051	-1.343431535	0.417330139	0.629360724	0.260948676	1.517903549
918	Ps9zTq	KRSiRb	outcome	genus.RikenellaceaeRC9gutgroup.id.11191	Maximum likelihood	11	-0.052874996	0.062675448	0.398875233	-0.175718875	0.069968882	0.948498571	0.838853773	1.072474808
917	Ps9zTq	KRSiRb	outcome	genus.RikenellaceaeRC9gutgroup.id.11191	Simple mode	11	0.123827838	0.149805081	0.427749975	-0.169790122	0.417445797	1.131820997	0.843841902	1.518079117
916	Ps9zTq	KRSiRb	outcome	genus.RikenellaceaeRC9gutgroup.id.11191	Weighted mode	11	0.097253077	0.133512264	0.483065068	-0.164430961	0.358937115	1.102139264	0.848376326	1.431806759
913	Ps9zTq	KRSiRb	outcome	genus.RikenellaceaeRC9gutgroup.id.11191	Inverse variance weighted	11	-0.049782032	0.07158361	0.486780249	-0.190085907	0.090521844	0.951436785	0.826888095	1.094745421
915	Ps9zTq	KRSiRb	outcome	genus.RikenellaceaeRC9gutgroup.id.11191	Weighted median	11	-0.010465421	0.087519447	0.904817259	-0.182003537	0.161072695	0.989589151	0.833598392	1.174770365
1122	VID0Ln	KRSiRb	outcome	genus.Romboutsia.id.11347	Maximum likelihood	13	0.141946996	0.110919755	0.200641195	-0.075455724	0.359349717	1.152515559	0.927320788	1.432397648
1117	VID0Ln	KRSiRb	outcome	genus.Romboutsia.id.11347	Inverse variance weighted	13	0.138676122	0.109144983	0.20388238	-0.075248045	0.352600288	1.148751984	0.927513393	1.422762335
1118	VID0Ln	KRSiRb	outcome	genus.Romboutsia.id.11347	MR Egger	13	0.359145399	0.316058652	0.279970629	-0.260329559	0.978620357	1.432105013	0.770797521	2.660782778
1119	VID0Ln	KRSiRb	outcome	genus.Romboutsia.id.11347	Weighted median	13	0.152246348	0.146004621	0.297064	-0.133922709	0.438415406	1.164447061	0.874657665	1.550248756
1121	VID0Ln	KRSiRb	outcome	genus.Romboutsia.id.11347	Simple mode	13	0.137980861	0.249704611	0.590698075	-0.351440176	0.627401899	1.14795358	0.703673945	1.872738689
1120	VID0Ln	KRSiRb	outcome	genus.Romboutsia.id.11347	Weighted mode	13	0.09371239	0.234066937	0.695923072	-0.365058807	0.552483587	1.098243834	0.694155828	1.737563053
1127	vsppEC	KRSiRb	outcome	genus.Roseburia.id.2012	Simple mode	14	0.163984696	0.241120794	0.508376169	-0.308612061	0.636581452	1.178196284	0.734465643	1.890008738
1126	vsppEC	KRSiRb	outcome	genus.Roseburia.id.2012	Weighted mode	14	0.158994081	0.237029266	0.514103268	-0.305583281	0.623571443	1.172331008	0.73669355	1.865578967
1125	vsppEC	KRSiRb	outcome	genus.Roseburia.id.2012	Weighted median	14	0.101194901	0.159741271	0.526412058	-0.211897989	0.414287792	1.106492278	0.809047225	1.513292577
1128	vsppEC	KRSiRb	outcome	genus.Roseburia.id.2012	Maximum likelihood	14	0.076137421	0.122416037	0.53397063	-0.163798012	0.316072853	1.079110856	0.848913475	1.371730187
1124	vsppEC	KRSiRb	outcome	genus.Roseburia.id.2012	MR Egger	14	0.234554753	0.370510602	0.538573192	-0.491646028	0.960755534	1.264345697	0.611618824	2.613670444
1123	vsppEC	KRSiRb	outcome	genus.Roseburia.id.2012	Inverse variance weighted	14	0.072470947	0.120761963	0.548430248	-0.1642225	0.309164394	1.075161569	0.848553198	1.362286304
452	FUAzUA	KRSiRb	outcome	genus.Ruminiclostridium5.id.11355	MR Egger	11	-0.957230175	0.680670263	0.193208843	-2.291343891	0.37688354	0.383954902	0.101130462	1.457734532
455	FUAzUA	KRSiRb	outcome	genus.Ruminiclostridium5.id.11355	Simple mode	11	-0.359852702	0.393033366	0.381436635	-1.130198099	0.410492694	0.6977791	0.32296927	1.507560369
456	FUAzUA	KRSiRb	outcome	genus.Ruminiclostridium5.id.11355	Maximum likelihood	11	-0.121135762	0.139648006	0.385702952	-0.394845853	0.15257433	0.885913678	0.673783893	1.16482904
454	FUAzUA	KRSiRb	outcome	genus.Ruminiclostridium5.id.11355	Weighted mode	11	-0.339826168	0.394266125	0.408924166	-1.112587772	0.432935436	0.711894062	0.32870724	1.541776674
453	FUAzUA	KRSiRb	outcome	genus.Ruminiclostridium5.id.11355	Weighted median	11	-0.157709884	0.204404218	0.440375754	-0.558342152	0.242922384	0.854097534	0.572156827	1.274969663
451	FUAzUA	KRSiRb	outcome	genus.Ruminiclostridium5.id.11355	Inverse variance weighted	11	-0.11901448	0.167805771	0.478175872	-0.447913791	0.209884832	0.887794946	0.638959766	1.233535988
980	SPFfBh	KRSiRb	outcome	genus.Ruminiclostridium6.id.11356	MR Egger	16	-0.494346905	0.303294849	0.125402935	-1.088804808	0.100110999	0.609969145	0.336618577	1.105293598
982	SPFfBh	KRSiRb	outcome	genus.Ruminiclostridium6.id.11356	Weighted mode	16	-0.265366045	0.271255305	0.343446816	-0.797026442	0.266294353	0.76692517	0.450667058	1.305119168
983	SPFfBh	KRSiRb	outcome	genus.Ruminiclostridium6.id.11356	Simple mode	16	-0.226646813	0.31974755	0.48930062	-0.853352011	0.400058385	0.797202294	0.425984631	1.491911801
981	SPFfBh	KRSiRb	outcome	genus.Ruminiclostridium6.id.11356	Weighted median	16	-0.04680518	0.152718672	0.759239396	-0.346133778	0.252523417	0.954273291	0.707417844	1.28726964
984	SPFfBh	KRSiRb	outcome	genus.Ruminiclostridium6.id.11356	Maximum likelihood	16	-0.000177238	0.102874315	0.998625356	-0.201810896	0.20145642	0.999822778	0.817249458	1.223182929
979	SPFfBh	KRSiRb	outcome	genus.Ruminiclostridium6.id.11356	Inverse variance weighted	16	-0.000177238	0.126397639	0.998881185	-0.24791661	0.247562134	0.999822778	0.78042502	1.280898947
872	ODWLO8	KRSiRb	outcome	genus.Ruminiclostridium9.id.11357	MR Egger	9	-0.571587784	0.799625853	0.497860946	-2.138854456	0.995678888	0.564628219	0.117789699	2.706561169
875	ODWLO8	KRSiRb	outcome	genus.Ruminiclostridium9.id.11357	Simple mode	9	0.194557408	0.385612936	0.627482239	-0.561243946	0.950358762	1.214773219	0.570498953	2.58663748
874	ODWLO8	KRSiRb	outcome	genus.Ruminiclostridium9.id.11357	Weighted mode	9	0.164483526	0.346681684	0.647858847	-0.515012574	0.843979627	1.178784151	0.597493082	2.32560362
873	ODWLO8	KRSiRb	outcome	genus.Ruminiclostridium9.id.11357	Weighted median	9	0.093980887	0.216140617	0.663697709	-0.329654723	0.517616497	1.098538749	0.719172004	1.678023306
876	ODWLO8	KRSiRb	outcome	genus.Ruminiclostridium9.id.11357	Maximum likelihood	9	-0.040998235	0.15853839	0.795942874	-0.35173348	0.26973701	0.959830824	0.703467585	1.309619988
871	ODWLO8	KRSiRb	outcome	genus.Ruminiclostridium9.id.11357	Inverse variance weighted	9	-0.040762015	0.170455568	0.811000346	-0.374854928	0.293330899	0.960057582	0.687388992	1.340886414
1020	TPh9lF	KRSiRb	outcome	genus.RuminococcaceaeNK4A214group.id.11358	Maximum likelihood	13	0.119493982	0.115907352	0.302567109	-0.107684427	0.346672391	1.126926462	0.897910908	1.414353294
1015	TPh9lF	KRSiRb	outcome	genus.RuminococcaceaeNK4A214group.id.11358	Inverse variance weighted	13	0.116065163	0.113563654	0.306767946	-0.106519599	0.338649925	1.123069052	0.898957429	1.403052085
1016	TPh9lF	KRSiRb	outcome	genus.RuminococcaceaeNK4A214group.id.11358	MR Egger	13	0.316519376	0.374750213	0.416318083	-0.417991042	1.051029794	1.372342833	0.658368126	2.860595426
1019	TPh9lF	KRSiRb	outcome	genus.RuminococcaceaeNK4A214group.id.11358	Simple mode	13	0.069044541	0.269064877	0.801827039	-0.458322618	0.596411701	1.071483933	0.632343438	1.815592209
1017	TPh9lF	KRSiRb	outcome	genus.RuminococcaceaeNK4A214group.id.11358	Weighted median	13	0.037343965	0.157848166	0.81298143	-0.272038441	0.346726371	1.038050012	0.761824975	1.414429644
1018	TPh9lF	KRSiRb	outcome	genus.RuminococcaceaeNK4A214group.id.11358	Weighted mode	13	0.037604016	0.224225958	0.869607808	-0.401878861	0.477086894	1.038319994	0.66906179	1.611373457
408	E77iJn	KRSiRb	outcome	genus.RuminococcaceaeUCG002.id.11360	Maximum likelihood	21	0.042024189	0.087947518	0.632769376	-0.130352946	0.214401323	1.042919705	0.877785565	1.239119843
403	E77iJn	KRSiRb	outcome	genus.RuminococcaceaeUCG002.id.11360	Inverse variance weighted	21	0.04113733	0.087097605	0.636703397	-0.129573975	0.211848636	1.041995193	0.878469601	1.235960791
404	E77iJn	KRSiRb	outcome	genus.RuminococcaceaeUCG002.id.11360	MR Egger	21	0.101027305	0.227251957	0.661659757	-0.344386531	0.546441141	1.106306849	0.708654958	1.727095578
405	E77iJn	KRSiRb	outcome	genus.RuminococcaceaeUCG002.id.11360	Weighted median	21	0.043672704	0.116840319	0.708567173	-0.185334321	0.272679729	1.044640393	0.830826475	1.313479509
406	E77iJn	KRSiRb	outcome	genus.RuminococcaceaeUCG002.id.11360	Weighted mode	21	0.028294959	0.175427633	0.873482124	-0.315543201	0.372133119	1.028699064	0.72939256	1.450826101
407	E77iJn	KRSiRb	outcome	genus.RuminococcaceaeUCG002.id.11360	Simple mode	21	-0.0252391	0.204705232	0.903104254	-0.426461355	0.375983154	0.975076743	0.652815093	1.456422599
137	6HmNBh	KRSiRb	outcome	genus.RuminococcaceaeUCG003.id.11361	Simple mode	12	-0.181970635	0.220361798	0.426475612	-0.61387976	0.249938489	0.833625819	0.541246882	1.283946438
136	6HmNBh	KRSiRb	outcome	genus.RuminococcaceaeUCG003.id.11361	Weighted mode	12	-0.17281224	0.233670174	0.475056539	-0.63080578	0.2851813	0.841295562	0.532162822	1.330003136
135	6HmNBh	KRSiRb	outcome	genus.RuminococcaceaeUCG003.id.11361	Weighted median	12	-0.102167141	0.146336049	0.485072161	-0.388985796	0.184651515	0.902878631	0.677743897	1.202799209
134	6HmNBh	KRSiRb	outcome	genus.RuminococcaceaeUCG003.id.11361	MR Egger	12	-0.158165807	0.360687489	0.670337058	-0.865113286	0.548781672	0.85370822	0.421003856	1.731142633
138	6HmNBh	KRSiRb	outcome	genus.RuminococcaceaeUCG003.id.11361	Maximum likelihood	12	0.027673072	0.111388593	0.803796144	-0.19064857	0.245994713	1.028059528	0.826422967	1.278892812
133	6HmNBh	KRSiRb	outcome	genus.RuminococcaceaeUCG003.id.11361	Inverse variance weighted	12	0.026511568	0.110026983	0.809589877	-0.189141319	0.242164456	1.026866126	0.827669533	1.274003693
173	7bQU3A	KRSiRb	outcome	genus.RuminococcaceaeUCG004.id.11362	Simple mode	11	0.179968748	0.236832257	0.464852382	-0.284222475	0.644159972	1.197179949	0.752599192	1.904386618
172	7bQU3A	KRSiRb	outcome	genus.RuminococcaceaeUCG004.id.11362	Weighted mode	11	0.123219249	0.228303889	0.601203566	-0.324256374	0.570694871	1.131132393	0.723064844	1.769496196
170	7bQU3A	KRSiRb	outcome	genus.RuminococcaceaeUCG004.id.11362	MR Egger	11	-0.163121609	0.552615637	0.774551925	-1.246248258	0.92000504	0.849487877	0.287581708	2.509303036
171	7bQU3A	KRSiRb	outcome	genus.RuminococcaceaeUCG004.id.11362	Weighted median	11	-0.036194651	0.138772094	0.794230689	-0.308187956	0.235798654	0.964452543	0.734777199	1.265919397
169	7bQU3A	KRSiRb	outcome	genus.RuminococcaceaeUCG004.id.11362	Inverse variance weighted	11	-0.000368024	0.099574303	0.997051046	-0.195533657	0.194797609	0.999632044	0.822395664	1.215065043
174	7bQU3A	KRSiRb	outcome	genus.RuminococcaceaeUCG004.id.11362	Maximum likelihood	11	-0.00034761	0.101236597	0.997260359	-0.19877134	0.19807612	0.999652451	0.819737313	1.219055185
449	fL4rdJ	KRSiRb	outcome	genus.RuminococcaceaeUCG005.id.11363	Simple mode	14	-0.062064387	0.236086718	0.796757141	-0.524794353	0.40066558	0.939822373	0.591677028	1.492817957
448	fL4rdJ	KRSiRb	outcome	genus.RuminococcaceaeUCG005.id.11363	Weighted mode	14	-0.027465412	0.182244421	0.882520616	-0.384664476	0.329733653	0.972908333	0.680678982	1.390597698
447	fL4rdJ	KRSiRb	outcome	genus.RuminococcaceaeUCG005.id.11363	Weighted median	14	0.004162006	0.141628719	0.976556151	-0.273430284	0.281754295	1.004170679	0.760765372	1.32545301
450	fL4rdJ	KRSiRb	outcome	genus.RuminococcaceaeUCG005.id.11363	Maximum likelihood	14	-0.002204007	0.104387313	0.983154918	-0.20680314	0.202395125	0.99779842	0.813179717	1.224331677
445	fL4rdJ	KRSiRb	outcome	genus.RuminococcaceaeUCG005.id.11363	Inverse variance weighted	14	-0.002249976	0.108752377	0.983493758	-0.215404634	0.210904682	0.997752553	0.806215152	1.234794651
446	fL4rdJ	KRSiRb	outcome	genus.RuminococcaceaeUCG005.id.11363	MR Egger	14	-0.005318013	0.308252425	0.986518997	-0.609492766	0.59885674	0.994696103	0.543626545	1.820036836
528	hwFkUo	KRSiRb	outcome	genus.RuminococcaceaeUCG009.id.11366	Maximum likelihood	11	-0.207269493	0.092065792	0.024365322	-0.387718444	-0.026820541	0.812800577	0.678603381	0.973535936
525	hwFkUo	KRSiRb	outcome	genus.RuminococcaceaeUCG009.id.11366	Weighted median	11	-0.24712076	0.121077802	0.041250034	-0.484433252	-0.009808269	0.781046368	0.616046241	0.990239676
524	hwFkUo	KRSiRb	outcome	genus.RuminococcaceaeUCG009.id.11366	MR Egger	11	0.615084594	0.332904644	0.097718749	-0.037408509	1.267577696	1.849813075	0.963282546	3.552237533
527	hwFkUo	KRSiRb	outcome	genus.RuminococcaceaeUCG009.id.11366	Simple mode	11	-0.30708653	0.203820467	0.162819362	-0.706574646	0.092401585	0.735586948	0.493331141	1.096805194
526	hwFkUo	KRSiRb	outcome	genus.RuminococcaceaeUCG009.id.11366	Weighted mode	11	-0.310601951	0.237591967	0.220372514	-0.776282206	0.155078304	0.73300559	0.460113442	1.167749397
972	SHFKSC	KRSiRb	outcome	genus.RuminococcaceaeUCG010.id.11367	Maximum likelihood	6	0.228236705	0.150595487	0.129630296	-0.066930449	0.52340386	1.256382683	0.935260248	1.687762791
967	SHFKSC	KRSiRb	outcome	genus.RuminococcaceaeUCG010.id.11367	Inverse variance weighted	6	0.215134133	0.190113846	0.257799753	-0.157489005	0.587757271	1.240028215	0.854286206	1.799947092
969	SHFKSC	KRSiRb	outcome	genus.RuminococcaceaeUCG010.id.11367	Weighted median	6	0.212611133	0.205877175	0.30174028	-0.190908131	0.616130396	1.236903566	0.826208488	1.851748626
971	SHFKSC	KRSiRb	outcome	genus.RuminococcaceaeUCG010.id.11367	Simple mode	6	0.268044729	0.275140261	0.37469452	-0.271230182	0.807319641	1.307405618	0.762440976	2.241890853
970	SHFKSC	KRSiRb	outcome	genus.RuminococcaceaeUCG010.id.11367	Weighted mode	6	0.22409388	0.245783371	0.403714802	-0.257641527	0.705829286	1.251188475	0.772872237	2.025525729
968	SHFKSC	KRSiRb	outcome	genus.RuminococcaceaeUCG010.id.11367	MR Egger	6	0.13091385	0.580800664	0.832714025	-1.007455452	1.269283152	1.139869578	0.365146933	3.558300888
86	4cmzEx	KRSiRb	outcome	genus.RuminococcaceaeUCG011.id.11368	MR Egger	8	0.704532855	0.349241628	0.09023453	0.020019265	1.389046446	2.022901477	1.020220995	4.0110235
90	4cmzEx	KRSiRb	outcome	genus.RuminococcaceaeUCG011.id.11368	Maximum likelihood	8	-0.029634753	0.071431463	0.678237258	-0.16964042	0.110370915	0.970800051	0.843968236	1.116692191
85	4cmzEx	KRSiRb	outcome	genus.RuminococcaceaeUCG011.id.11368	Inverse variance weighted	8	-0.02843539	0.077455378	0.713529779	-0.180247932	0.123377151	0.97196509	0.835063147	1.131311015
89	4cmzEx	KRSiRb	outcome	genus.RuminococcaceaeUCG011.id.11368	Simple mode	8	-0.059332398	0.159304238	0.720580408	-0.371568704	0.252903908	0.942393467	0.689651623	1.287759527
87	4cmzEx	KRSiRb	outcome	genus.RuminococcaceaeUCG011.id.11368	Weighted median	8	-0.021815462	0.099496712	0.826448986	-0.216829016	0.173198093	0.978420775	0.805067611	1.189101634
88	4cmzEx	KRSiRb	outcome	genus.RuminococcaceaeUCG011.id.11368	Weighted mode	8	-0.004541443	0.149845779	0.976667867	-0.29823917	0.289156284	0.995468854	0.742123825	1.335300399
929	QazMYR	KRSiRb	outcome	genus.RuminococcaceaeUCG013.id.11370	Simple mode	11	0.099070683	0.271101981	0.722396472	-0.432289199	0.630430565	1.104144341	0.649021653	1.878419187
927	QazMYR	KRSiRb	outcome	genus.RuminococcaceaeUCG013.id.11370	Weighted median	11	-0.052280481	0.167632237	0.755134721	-0.380839665	0.276278703	0.949062636	0.683287436	1.318215204
930	QazMYR	KRSiRb	outcome	genus.RuminococcaceaeUCG013.id.11370	Maximum likelihood	11	0.03320866	0.126595193	0.793073473	-0.214917919	0.281335238	1.033766222	0.806607645	1.324897686
925	QazMYR	KRSiRb	outcome	genus.RuminococcaceaeUCG013.id.11370	Inverse variance weighted	11	0.030897368	0.12427758	0.803657999	-0.212686689	0.274481424	1.031379646	0.808409381	1.315848131
928	QazMYR	KRSiRb	outcome	genus.RuminococcaceaeUCG013.id.11370	Weighted mode	11	0.023963727	0.248810396	0.925174685	-0.46370465	0.511632104	1.024253165	0.628949288	1.668011342
926	QazMYR	KRSiRb	outcome	genus.RuminococcaceaeUCG013.id.11370	MR Egger	11	0.010208064	0.364843433	0.978289258	-0.704885065	0.725301192	1.010260344	0.494165368	2.065353073
386	dDdd0T	KRSiRb	outcome	genus.RuminococcaceaeUCG014.id.11371	MR Egger	11	0.313226055	0.325158123	0.360562088	-0.324083865	0.950535976	1.367830701	0.723189589	2.587095909
390	dDdd0T	KRSiRb	outcome	genus.RuminococcaceaeUCG014.id.11371	Maximum likelihood	11	-0.097889855	0.113379516	0.387927365	-0.320113706	0.124333995	0.906748772	0.726066474	1.132394022
385	dDdd0T	KRSiRb	outcome	genus.RuminococcaceaeUCG014.id.11371	Inverse variance weighted	11	-0.093495068	0.142966253	0.513133714	-0.373708925	0.186718788	0.910742509	0.688177194	1.205288296
389	dDdd0T	KRSiRb	outcome	genus.RuminococcaceaeUCG014.id.11371	Simple mode	11	-0.056424993	0.225192537	0.807224611	-0.497802365	0.38495238	0.945137374	0.607865058	1.469544339
388	dDdd0T	KRSiRb	outcome	genus.RuminococcaceaeUCG014.id.11371	Weighted mode	11	-0.017018952	0.178219485	0.925808728	-0.366329142	0.332291239	0.983125053	0.693274578	1.394158823
387	dDdd0T	KRSiRb	outcome	genus.RuminococcaceaeUCG014.id.11371	Weighted median	11	-0.002826226	0.157407142	0.98567485	-0.311344224	0.305691772	0.997177764	0.732461702	1.357563803
320	cdGzHJ	KRSiRb	outcome	genus.Ruminococcus1.id.11373	MR Egger	10	0.482900227	0.331420264	0.183201588	-0.166683491	1.132483945	1.620768188	0.846467484	3.103355497
324	cdGzHJ	KRSiRb	outcome	genus.Ruminococcus1.id.11373	Maximum likelihood	10	0.085497371	0.127322447	0.501900317	-0.164054624	0.335049367	1.089258698	0.848695661	1.398009398
319	cdGzHJ	KRSiRb	outcome	genus.Ruminococcus1.id.11373	Inverse variance weighted	10	0.081066067	0.125641958	0.518787914	-0.165192171	0.327324304	1.08444254	0.84773078	1.387251295
323	cdGzHJ	KRSiRb	outcome	genus.Ruminococcus1.id.11373	Simple mode	10	0.179319731	0.286606836	0.547071039	-0.382429668	0.741069131	1.196403211	0.68220187	2.098177542
322	cdGzHJ	KRSiRb	outcome	genus.Ruminococcus1.id.11373	Weighted mode	10	0.063634281	0.275177847	0.822293931	-0.4757143	0.602982861	1.065702579	0.621441003	1.827562042
321	cdGzHJ	KRSiRb	outcome	genus.Ruminococcus1.id.11373	Weighted median	10	-0.000652212	0.178315596	0.997081642	-0.35015078	0.348846356	0.999348001	0.704581845	1.417431394
351	d8RjUH	KRSiRb	outcome	genus.Ruminococcus2.id.11374	Weighted median	15	-0.257389666	0.14491254	0.075704494	-0.541418245	0.026638914	0.773066918	0.581922358	1.026996901
352	d8RjUH	KRSiRb	outcome	genus.Ruminococcus2.id.11374	Weighted mode	15	-0.297507282	0.221440332	0.200479448	-0.731530333	0.136515768	0.742667175	0.481172073	1.146272953
354	d8RjUH	KRSiRb	outcome	genus.Ruminococcus2.id.11374	Maximum likelihood	15	-0.124465603	0.098987886	0.208615282	-0.318481859	0.069550654	0.882968632	0.727252271	1.072026362
349	d8RjUH	KRSiRb	outcome	genus.Ruminococcus2.id.11374	Inverse variance weighted	15	-0.132508433	0.115896373	0.25289934	-0.359665324	0.094648459	0.875895548	0.69790986	1.099272348
353	d8RjUH	KRSiRb	outcome	genus.Ruminococcus2.id.11374	Simple mode	15	-0.256333429	0.299894545	0.407081735	-0.844126737	0.33145988	0.773883891	0.429932639	1.393000257
350	d8RjUH	KRSiRb	outcome	genus.Ruminococcus2.id.11374	MR Egger	15	-0.019536826	0.287874235	0.946925149	-0.583770326	0.544696673	0.980652781	0.557791342	1.724085342
963	sERW4p	KRSiRb	outcome	genus.Sellimonas.id.14369	Weighted median	9	-0.095373517	0.086798656	0.271859565	-0.265498882	0.074751848	0.909033332	0.7668233	1.077616705
965	sERW4p	KRSiRb	outcome	genus.Sellimonas.id.14369	Simple mode	9	-0.138072338	0.12973392	0.318270543	-0.392350821	0.116206146	0.871035681	0.675467104	1.123227397
964	sERW4p	KRSiRb	outcome	genus.Sellimonas.id.14369	Weighted mode	9	-0.129400976	0.123350966	0.324811856	-0.37116887	0.112366917	0.878621588	0.689927424	1.118923338
962	sERW4p	KRSiRb	outcome	genus.Sellimonas.id.14369	MR Egger	9	-0.339217048	0.408174037	0.433368529	-1.139238161	0.460804065	0.712327823	0.320062765	1.585348196
966	sERW4p	KRSiRb	outcome	genus.Sellimonas.id.14369	Maximum likelihood	9	-0.007298957	0.063058403	0.907851346	-0.130893426	0.116295512	0.992727616	0.877311268	1.12332778
961	sERW4p	KRSiRb	outcome	genus.Sellimonas.id.14369	Inverse variance weighted	9	-0.007024796	0.068453398	0.918263309	-0.141193456	0.127143863	0.99299982	0.868321314	1.135580374
236	9rGdA2	KRSiRb	outcome	genus.Senegalimassilia.id.11160	MR Egger	5	-0.536715859	0.528551761	0.384664479	-1.572677311	0.499245593	0.584665226	0.207488926	1.647477932
239	9rGdA2	KRSiRb	outcome	genus.Senegalimassilia.id.11160	Simple mode	5	-0.17393484	0.243581959	0.514638189	-0.65135548	0.3034858	0.840351653	0.521338633	1.354572356
238	9rGdA2	KRSiRb	outcome	genus.Senegalimassilia.id.11160	Weighted mode	5	-0.138921507	0.223721675	0.568261657	-0.57741599	0.299572976	0.870296338	0.56134702	1.349282509
237	9rGdA2	KRSiRb	outcome	genus.Senegalimassilia.id.11160	Weighted median	5	-0.100907085	0.179198201	0.573364594	-0.452135559	0.250321389	0.904017026	0.636267912	1.284438154
240	9rGdA2	KRSiRb	outcome	genus.Senegalimassilia.id.11160	Maximum likelihood	5	-0.037328068	0.139302855	0.788727482	-0.310361664	0.235705528	0.963360036	0.733181743	1.265801512
235	9rGdA2	KRSiRb	outcome	genus.Senegalimassilia.id.11160	Inverse variance weighted	5	-0.036318872	0.137250011	0.791303479	-0.305328893	0.232691149	0.964332746	0.73688098	1.261991651
738	ltzH5J	KRSiRb	outcome	genus.Slackia.id.825	Maximum likelihood	6	-0.200984068	0.118510516	0.089901489	-0.43326468	0.031296544	0.817925463	0.648388854	1.03179143
733	ltzH5J	KRSiRb	outcome	genus.Slackia.id.825	Inverse variance weighted	6	-0.190581745	0.130620746	0.144552302	-0.446598407	0.065434916	0.826478194	0.639800796	1.06762325
735	ltzH5J	KRSiRb	outcome	genus.Slackia.id.825	Weighted median	6	-0.154457345	0.150355129	0.304286983	-0.449153398	0.140238707	0.856880041	0.638168197	1.150548411
737	ltzH5J	KRSiRb	outcome	genus.Slackia.id.825	Simple mode	6	-0.140331199	0.224284114	0.558968512	-0.579928062	0.299265663	0.869070352	0.559938646	1.348867921
736	ltzH5J	KRSiRb	outcome	genus.Slackia.id.825	Weighted mode	6	-0.118709879	0.190911996	0.561321687	-0.492897391	0.255477632	0.888065409	0.610853945	1.291078134
734	ltzH5J	KRSiRb	outcome	genus.Slackia.id.825	MR Egger	6	-0.197192593	0.947720002	0.845338809	-2.054723798	1.660338612	0.821032493	0.12812822	5.261092012
974	soHlZt	KRSiRb	outcome	genus.Streptococcus.id.1853	MR Egger	15	-0.447821211	0.497318179	0.384247124	-1.422564843	0.526922421	0.639018923	0.241094853	1.693711747
976	soHlZt	KRSiRb	outcome	genus.Streptococcus.id.1853	Weighted mode	15	0.106715142	0.221071096	0.636756316	-0.326584205	0.54001449	1.112617272	0.721383628	1.716031728
977	soHlZt	KRSiRb	outcome	genus.Streptococcus.id.1853	Simple mode	15	0.106715142	0.25112465	0.677332722	-0.385489172	0.598919457	1.112617272	0.68011786	1.820150985
975	soHlZt	KRSiRb	outcome	genus.Streptococcus.id.1853	Weighted median	15	0.030104644	0.162849581	0.853337541	-0.289080534	0.349289822	1.030562371	0.748951887	1.418060116
978	soHlZt	KRSiRb	outcome	genus.Streptococcus.id.1853	Maximum likelihood	15	-0.012992756	0.115954432	0.910783341	-0.240263441	0.21427793	0.987091286	0.786420658	1.238966953
973	soHlZt	KRSiRb	outcome	genus.Streptococcus.id.1853	Inverse variance weighted	15	-0.012769754	0.135104003	0.924697719	-0.2775736	0.252034091	0.987311433	0.757619802	1.286639899
188	7lgVLN	KRSiRb	outcome	genus.Subdoligranulum.id.2070	MR Egger	11	-0.27018962	0.321199532	0.422028514	-0.899740703	0.359361464	0.763234756	0.406675096	1.432414474
187	7lgVLN	KRSiRb	outcome	genus.Subdoligranulum.id.2070	Inverse variance weighted	11	-0.094955186	0.123395417	0.441584942	-0.336810204	0.146899832	0.909413688	0.71404435	1.158237938
192	7lgVLN	KRSiRb	outcome	genus.Subdoligranulum.id.2070	Maximum likelihood	11	-0.094506588	0.125664002	0.452016327	-0.340808032	0.151794857	0.909821741	0.711195422	1.163921442
189	7lgVLN	KRSiRb	outcome	genus.Subdoligranulum.id.2070	Weighted median	11	-0.065146664	0.166231194	0.695129176	-0.390959804	0.260666477	0.93693004	0.676407344	1.297794749
190	7lgVLN	KRSiRb	outcome	genus.Subdoligranulum.id.2070	Weighted mode	11	-0.048521424	0.219706113	0.829655511	-0.479145405	0.382102558	0.95263693	0.619312427	1.465362362
191	7lgVLN	KRSiRb	outcome	genus.Subdoligranulum.id.2070	Simple mode	11	-0.048521424	0.252137394	0.85124914	-0.542710716	0.445667869	0.95263693	0.581170727	1.561532746
679	kOb3HP	KRSiRb	outcome	genus.Sutterella.id.2896	Inverse variance weighted	12	0.312751682	0.113977143	0.006069813	0.089356481	0.536146883	1.367181993	1.093470388	1.709407609
684	kOb3HP	KRSiRb	outcome	genus.Sutterella.id.2896	Maximum likelihood	12	0.319172113	0.117584975	0.006639687	0.088705561	0.549638664	1.37598813	1.092758858	1.732626845
681	kOb3HP	KRSiRb	outcome	genus.Sutterella.id.2896	Weighted median	12	0.350210755	0.167682604	0.036749726	0.021552852	0.678868659	1.419366656	1.021786792	1.971645865
680	kOb3HP	KRSiRb	outcome	genus.Sutterella.id.2896	MR Egger	12	1.079149867	0.493027952	0.053442416	0.112815081	2.045484652	2.942177244	1.119424911	7.732905401
682	kOb3HP	KRSiRb	outcome	genus.Sutterella.id.2896	Weighted mode	12	0.37829468	0.290485271	0.219426187	-0.191056452	0.947645812	1.459793051	0.826085953	2.579629572
683	kOb3HP	KRSiRb	outcome	genus.Sutterella.id.2896	Simple mode	12	0.374458351	0.296257746	0.232371918	-0.206206831	0.955123534	1.454203534	0.813664767	2.598991626
942	rBxexd	KRSiRb	outcome	genus.Terrisporobacter.id.11348	Maximum likelihood	5	-0.104832608	0.132827075	0.429971012	-0.365173676	0.15550846	0.900475242	0.694076096	1.168251819
937	rBxexd	KRSiRb	outcome	genus.Terrisporobacter.id.11348	Inverse variance weighted	5	-0.099691809	0.147750365	0.49984644	-0.389282524	0.189898907	0.905116324	0.677542821	1.209127357
939	rBxexd	KRSiRb	outcome	genus.Terrisporobacter.id.11348	Weighted median	5	-0.110821169	0.177709227	0.532884047	-0.459131254	0.237488917	0.895098806	0.631832309	1.268060943
940	rBxexd	KRSiRb	outcome	genus.Terrisporobacter.id.11348	Weighted mode	5	-0.05083089	0.244752169	0.84562167	-0.530545142	0.428883362	0.950439386	0.588284184	1.535541922
941	rBxexd	KRSiRb	outcome	genus.Terrisporobacter.id.11348	Simple mode	5	0.04316831	0.252180651	0.872392695	-0.451105766	0.537442387	1.044113615	0.636923474	1.711623588
938	rBxexd	KRSiRb	outcome	genus.Terrisporobacter.id.11348	MR Egger	5	0.061100412	0.506573139	0.911620551	-0.93178294	1.053983764	1.063005647	0.393850872	2.869058031
164	6uZpY9	KRSiRb	outcome	genus.Turicibacter.id.2162	MR Egger	10	-0.716741176	0.449105841	0.149171198	-1.596988625	0.163506274	0.488341084	0.202505421	1.177632743
165	6uZpY9	KRSiRb	outcome	genus.Turicibacter.id.2162	Weighted median	10	-0.16854324	0.139687573	0.227596668	-0.442330882	0.105244402	0.84489473	0.642536996	1.110982104
168	6uZpY9	KRSiRb	outcome	genus.Turicibacter.id.2162	Maximum likelihood	10	-0.109587495	0.101711394	0.281285625	-0.308941827	0.089766836	0.896203747	0.734223481	1.093919192
163	6uZpY9	KRSiRb	outcome	genus.Turicibacter.id.2162	Inverse variance weighted	10	-0.108850499	0.110089917	0.322789503	-0.324626737	0.106925739	0.896864489	0.722797097	1.11285161
166	6uZpY9	KRSiRb	outcome	genus.Turicibacter.id.2162	Weighted mode	10	-0.25155608	0.260884105	0.360115305	-0.762888926	0.259776766	0.777589849	0.466317323	1.2966406
167	6uZpY9	KRSiRb	outcome	genus.Turicibacter.id.2162	Simple mode	10	-0.216495197	0.255478748	0.418730858	-0.717233543	0.28424315	0.805336403	0.4881007	1.328755978
1047	ubNzRe	KRSiRb	outcome	genus.Tyzzerella3.id.11335	Weighted median	13	-0.134388562	0.095521208	0.159457746	-0.32161013	0.052833007	0.874250298	0.724980783	1.054253577
1050	ubNzRe	KRSiRb	outcome	genus.Tyzzerella3.id.11335	Maximum likelihood	13	-0.088401537	0.070698836	0.211154948	-0.226971256	0.050168181	0.915393238	0.796943689	1.051447915
1045	ubNzRe	KRSiRb	outcome	genus.Tyzzerella3.id.11335	Inverse variance weighted	13	-0.086605451	0.069649206	0.213701283	-0.223117895	0.049906992	0.917038841	0.800020525	1.051173325
1049	ubNzRe	KRSiRb	outcome	genus.Tyzzerella3.id.11335	Simple mode	13	-0.188620199	0.153682765	0.243230312	-0.489838419	0.112598021	0.82810096	0.612725391	1.119181955
1048	ubNzRe	KRSiRb	outcome	genus.Tyzzerella3.id.11335	Weighted mode	13	-0.175767602	0.151769979	0.269346008	-0.473236761	0.121701557	0.838812899	0.622982556	1.129416985
1046	ubNzRe	KRSiRb	outcome	genus.Tyzzerella3.id.11335	MR Egger	13	0.100855567	0.40106089	0.806085314	-0.685223776	0.886934911	1.106116871	0.503977439	2.427677189
554	iK2CaK	KRSiRb	outcome	genus.unknowngenus.id.1000000073	MR Egger	15	-0.256624386	0.237701875	0.299941066	-0.72252006	0.209271288	0.773658756	0.485527155	1.232779391
556	iK2CaK	KRSiRb	outcome	genus.unknowngenus.id.1000000073	Weighted mode	15	-0.112975391	0.176817906	0.533179062	-0.459538487	0.233587705	0.89317264	0.631575059	1.263123605
555	iK2CaK	KRSiRb	outcome	genus.unknowngenus.id.1000000073	Weighted median	15	-0.051407033	0.11881895	0.665268974	-0.284292174	0.181478109	0.949891955	0.752546738	1.19898829
553	iK2CaK	KRSiRb	outcome	genus.unknowngenus.id.1000000073	Inverse variance weighted	15	-0.023343472	0.086635603	0.787587774	-0.193149253	0.146462309	0.976926879	0.824358927	1.157731294
558	iK2CaK	KRSiRb	outcome	genus.unknowngenus.id.1000000073	Maximum likelihood	15	-0.023666365	0.088111048	0.788239806	-0.196364018	0.149031288	0.976611487	0.821713062	1.160709305
557	iK2CaK	KRSiRb	outcome	genus.unknowngenus.id.1000000073	Simple mode	15	-0.022708634	0.197001658	0.909867111	-0.408831883	0.363414614	0.977547266	0.664425924	1.438232047
816	n10xwF	KRSiRb	outcome	genus.unknowngenus.id.1000001215	Maximum likelihood	9	0.178010654	0.0913738	0.051395988	-0.001081993	0.357103301	1.194838051	0.998918592	1.429183499
811	n10xwF	KRSiRb	outcome	genus.unknowngenus.id.1000001215	Inverse variance weighted	9	0.163449558	0.112421558	0.145974392	-0.056896696	0.383795811	1.177565954	0.944691654	1.467845694
812	n10xwF	KRSiRb	outcome	genus.unknowngenus.id.1000001215	MR Egger	9	0.530279431	0.326406099	0.148275815	-0.109476522	1.170035385	1.69940711	0.896303208	3.22210665
813	n10xwF	KRSiRb	outcome	genus.unknowngenus.id.1000001215	Weighted median	9	0.127272033	0.123009403	0.300831051	-0.113826397	0.368370463	1.13572593	0.892412868	1.445377399
814	n10xwF	KRSiRb	outcome	genus.unknowngenus.id.1000001215	Weighted mode	9	0.151537031	0.192365753	0.453545779	-0.225499846	0.528573908	1.163621391	0.798117184	1.696511201
815	n10xwF	KRSiRb	outcome	genus.unknowngenus.id.1000001215	Simple mode	9	0.124432918	0.205936331	0.562430087	-0.279202291	0.528068127	1.132506047	0.756386878	1.695653355
601	jcEyVW	KRSiRb	outcome	genus.unknowngenus.id.1000005472	Inverse variance weighted	13	-0.102045708	0.094258643	0.27897988	-0.286792649	0.082701233	0.902988277	0.750667364	1.086217234
606	jcEyVW	KRSiRb	outcome	genus.unknowngenus.id.1000005472	Maximum likelihood	13	-0.099131747	0.09511682	0.297314104	-0.285560714	0.08729722	0.905623387	0.751592708	1.091220965
602	jcEyVW	KRSiRb	outcome	genus.unknowngenus.id.1000005472	MR Egger	13	-0.233977254	0.296775373	0.447121685	-0.815656985	0.347702478	0.791379817	0.442348616	1.415810952
603	jcEyVW	KRSiRb	outcome	genus.unknowngenus.id.1000005472	Weighted median	13	-0.084370022	0.119413784	0.479855476	-0.318421039	0.149680995	0.91909111	0.727296504	1.161463671
604	jcEyVW	KRSiRb	outcome	genus.unknowngenus.id.1000005472	Weighted mode	13	-0.063551468	0.176945375	0.72571669	-0.410364404	0.283261468	0.93842582	0.663408458	1.327452203
605	jcEyVW	KRSiRb	outcome	genus.unknowngenus.id.1000005472	Simple mode	13	-0.055010918	0.197755915	0.785612454	-0.442612512	0.332590676	0.946474815	0.642356064	1.394576349
57	1IevbH	KRSiRb	outcome	genus.unknowngenus.id.1000005479	Weighted median	8	0.250697109	0.13378813	0.060952935	-0.011527625	0.512921844	1.284920835	0.988538563	1.670164031
60	1IevbH	KRSiRb	outcome	genus.unknowngenus.id.1000005479	Maximum likelihood	8	0.131221682	0.102366732	0.199885376	-0.069417113	0.331860477	1.14022052	0.932937459	1.393558402
55	1IevbH	KRSiRb	outcome	genus.unknowngenus.id.1000005479	Inverse variance weighted	8	0.127080182	0.100605158	0.206532503	-0.070105927	0.324266291	1.135508061	0.932295059	1.383015543
58	1IevbH	KRSiRb	outcome	genus.unknowngenus.id.1000005479	Weighted mode	8	0.252598615	0.195420429	0.23718052	-0.130425427	0.635622656	1.287366443	0.877721945	1.888197473
59	1IevbH	KRSiRb	outcome	genus.unknowngenus.id.1000005479	Simple mode	8	0.249477966	0.213552842	0.280958892	-0.169085605	0.668041536	1.283355286	0.844436612	1.950413763
56	1IevbH	KRSiRb	outcome	genus.unknowngenus.id.1000005479	MR Egger	8	-0.071979864	0.400575231	0.863309888	-0.857107317	0.713147589	0.930549633	0.424387928	2.040403513
624	JPOavQ	KRSiRb	outcome	genus.unknowngenus.id.1000006162	Maximum likelihood	12	0.102528255	0.070651086	0.146726543	-0.035947873	0.241004384	1.107968608	0.964690578	1.272526614
619	JPOavQ	KRSiRb	outcome	genus.unknowngenus.id.1000006162	Inverse variance weighted	12	0.099205404	0.069135545	0.151304008	-0.036300264	0.234711072	1.104293103	0.964350691	1.264543354
621	JPOavQ	KRSiRb	outcome	genus.unknowngenus.id.1000006162	Weighted median	12	0.088910673	0.096907106	0.358889325	-0.101027255	0.2788486	1.092983019	0.903908397	1.321607237
623	JPOavQ	KRSiRb	outcome	genus.unknowngenus.id.1000006162	Simple mode	12	0.083821948	0.150575655	0.58889444	-0.211306337	0.378950232	1.087435256	0.809526041	1.460750336
620	JPOavQ	KRSiRb	outcome	genus.unknowngenus.id.1000006162	MR Egger	12	-0.149909883	0.280643355	0.604898179	-0.699970859	0.400151094	0.860785545	0.496599775	1.49205012
622	JPOavQ	KRSiRb	outcome	genus.unknowngenus.id.1000006162	Weighted mode	12	0.06412259	0.165488604	0.705797397	-0.260235075	0.388480255	1.066223099	0.770870352	1.474737864
574	itDwwZ	KRSiRb	outcome	genus.unknowngenus.id.1868	Weighted mode	9	-0.278132891	0.234979873	0.270529234	-0.738693441	0.18242766	0.75719619	0.4777377	1.20012733
575	itDwwZ	KRSiRb	outcome	genus.unknowngenus.id.1868	Simple mode	9	-0.287528823	0.271002098	0.319674945	-0.818692935	0.243635289	0.750114946	0.441007704	1.275878918
576	itDwwZ	KRSiRb	outcome	genus.unknowngenus.id.1868	Maximum likelihood	9	-0.043401812	0.114302541	0.704160736	-0.267434792	0.180631169	0.957526567	0.765340235	1.197973248
571	itDwwZ	KRSiRb	outcome	genus.unknowngenus.id.1868	Inverse variance weighted	9	-0.043022223	0.122834825	0.726155207	-0.283778479	0.197734034	0.957890103	0.752933416	1.218638234
573	itDwwZ	KRSiRb	outcome	genus.unknowngenus.id.1868	Weighted median	9	-0.016026158	0.161760226	0.921079884	-0.3330762	0.301023885	0.984101578	0.716715578	1.351241616
572	itDwwZ	KRSiRb	outcome	genus.unknowngenus.id.1868	MR Egger	9	0.00316308	0.410746052	0.99407057	-0.801899183	0.808225342	1.003168088	0.448476416	2.243922257
900	oxiaww	KRSiRb	outcome	genus.unknowngenus.id.2001	Maximum likelihood	10	0.071385262	0.098660963	0.469347513	-0.121990226	0.264760749	1.073994915	0.88515702	1.303119166
895	oxiaww	KRSiRb	outcome	genus.unknowngenus.id.2001	Inverse variance weighted	10	0.06983744	0.097812313	0.47523067	-0.121874694	0.261549573	1.072333848	0.885259289	1.298941333
899	oxiaww	KRSiRb	outcome	genus.unknowngenus.id.2001	Simple mode	10	0.096885448	0.183284483	0.609864178	-0.262352139	0.456123035	1.101734161	0.769240097	1.577944476
897	oxiaww	KRSiRb	outcome	genus.unknowngenus.id.2001	Weighted median	10	0.051583883	0.131718564	0.695337552	-0.206584501	0.309752268	1.052937507	0.813357529	1.363087392
898	oxiaww	KRSiRb	outcome	genus.unknowngenus.id.2001	Weighted mode	10	0.057812481	0.153636395	0.715415683	-0.243314854	0.358939816	1.059516298	0.784024622	1.431810627
896	oxiaww	KRSiRb	outcome	genus.unknowngenus.id.2001	MR Egger	10	0.012114213	0.272803858	0.965668938	-0.522581348	0.546809774	1.012187888	0.592987863	1.72773236
368	DAJVMN	KRSiRb	outcome	genus.unknowngenus.id.2041	MR Egger	12	0.360499126	0.279359153	0.225932769	-0.187044814	0.908043067	1.434045006	0.829406567	2.479465634
371	DAJVMN	KRSiRb	outcome	genus.unknowngenus.id.2041	Simple mode	12	-0.118133202	0.189467681	0.545666998	-0.489489857	0.253223454	0.888577685	0.612939001	1.288171092
370	DAJVMN	KRSiRb	outcome	genus.unknowngenus.id.2041	Weighted mode	12	-0.090116687	0.182799928	0.631720003	-0.448404546	0.268171173	0.913824548	0.63864627	1.307570942
369	DAJVMN	KRSiRb	outcome	genus.unknowngenus.id.2041	Weighted median	12	-0.025900234	0.11714074	0.825011801	-0.255496085	0.203695617	0.9744323	0.774532169	1.225924946
372	DAJVMN	KRSiRb	outcome	genus.unknowngenus.id.2041	Maximum likelihood	12	0.007095107	0.08925211	0.936638816	-0.167839029	0.182029243	1.007120337	0.845489923	1.199649274
367	DAJVMN	KRSiRb	outcome	genus.unknowngenus.id.2041	Inverse variance weighted	12	0.006704201	0.088659307	0.939723361	-0.16706804	0.180476442	1.006726724	0.846142038	1.197787904
1130	wevFSd	KRSiRb	outcome	genus.unknowngenus.id.2071	MR Egger	15	0.683539634	0.497058549	0.192315354	-0.290695122	1.65777439	1.980876917	0.747743614	5.247618686
1131	wevFSd	KRSiRb	outcome	genus.unknowngenus.id.2071	Weighted median	15	0.133850607	0.137511355	0.330365183	-0.135671649	0.403372862	1.143222017	0.873129278	1.496864912
1132	wevFSd	KRSiRb	outcome	genus.unknowngenus.id.2071	Weighted mode	15	0.202182106	0.233588018	0.401326437	-0.25565041	0.660014622	1.224070898	0.774412648	1.934820624
1133	wevFSd	KRSiRb	outcome	genus.unknowngenus.id.2071	Simple mode	15	0.197752601	0.252612534	0.446767541	-0.297367967	0.692873168	1.218660861	0.742770647	1.99945205
1134	wevFSd	KRSiRb	outcome	genus.unknowngenus.id.2071	Maximum likelihood	15	0.001961825	0.100754031	0.984465026	-0.195516076	0.199439726	1.001963751	0.822410123	1.22071863
1129	wevFSd	KRSiRb	outcome	genus.unknowngenus.id.2071	Inverse variance weighted	15	0.001880608	0.098765061	0.98480822	-0.191698912	0.195460127	1.001882377	0.825555396	1.215870312
74	25iQqP	KRSiRb	outcome	genus.unknowngenus.id.2755	MR Egger	13	0.831367246	0.316129242	0.023414191	0.211753931	1.45098056	2.296456415	1.235843745	4.267296805
75	25iQqP	KRSiRb	outcome	genus.unknowngenus.id.2755	Weighted median	13	-0.080864343	0.119499849	0.498602713	-0.315084046	0.15335536	0.922318802	0.729727541	1.165739163
78	25iQqP	KRSiRb	outcome	genus.unknowngenus.id.2755	Maximum likelihood	13	-0.036645846	0.083871898	0.66216473	-0.201034767	0.127743075	0.964017485	0.817883996	1.136261031
77	25iQqP	KRSiRb	outcome	genus.unknowngenus.id.2755	Simple mode	13	-0.083252357	0.208082119	0.696118083	-0.491093311	0.324588597	0.920118919	0.611956969	1.383461368
73	25iQqP	KRSiRb	outcome	genus.unknowngenus.id.2755	Inverse variance weighted	13	-0.03946163	0.107056556	0.71242183	-0.249292479	0.170369219	0.961306838	0.779351996	1.185742569
76	25iQqP	KRSiRb	outcome	genus.unknowngenus.id.2755	Weighted mode	13	-0.060257071	0.18853248	0.75475893	-0.429780731	0.309266589	0.941522464	0.650651747	1.36242553
691	KxfhNB	KRSiRb	outcome	genus.unknowngenus.id.826	Inverse variance weighted	13	-0.100433357	0.101826323	0.323976018	-0.30001295	0.099146235	0.904445385	0.740808627	1.104227765
696	KxfhNB	KRSiRb	outcome	genus.unknowngenus.id.826	Maximum likelihood	13	-0.096690934	0.103124671	0.348443821	-0.29881529	0.105433422	0.907836544	0.741696396	1.111192121
693	KxfhNB	KRSiRb	outcome	genus.unknowngenus.id.826	Weighted median	13	-0.072321888	0.135564314	0.593696056	-0.338027943	0.193384168	0.930231418	0.71317536	1.213348833
694	KxfhNB	KRSiRb	outcome	genus.unknowngenus.id.826	Weighted mode	13	-0.067465066	0.207227361	0.750363416	-0.473630694	0.338700563	0.934760375	0.622737191	1.403123135
695	KxfhNB	KRSiRb	outcome	genus.unknowngenus.id.826	Simple mode	13	-0.027997474	0.221058622	0.901313401	-0.461272373	0.405277425	0.972390823	0.630480928	1.499718502
692	KxfhNB	KRSiRb	outcome	genus.unknowngenus.id.826	MR Egger	13	0.008977616	0.302168361	0.976830027	-0.583272372	0.601227604	1.009018036	0.558069165	1.824357014
878	onrYbq	KRSiRb	outcome	genus.unknowngenus.id.959	MR Egger	12	0.249742939	0.36038871	0.504096347	-0.456618932	0.95610481	1.283695386	0.633421671	2.601543206
879	onrYbq	KRSiRb	outcome	genus.unknowngenus.id.959	Weighted median	12	0.041647772	0.092048769	0.650942435	-0.138767816	0.22206336	1.042527207	0.870430105	1.24865049
882	onrYbq	KRSiRb	outcome	genus.unknowngenus.id.959	Maximum likelihood	12	0.028453373	0.068415828	0.677491415	-0.10564165	0.162548396	1.028862037	0.899747015	1.176505255
877	onrYbq	KRSiRb	outcome	genus.unknowngenus.id.959	Inverse variance weighted	12	0.027159659	0.067104859	0.685672603	-0.104365865	0.158685182	1.027531844	0.900895631	1.171968932
880	onrYbq	KRSiRb	outcome	genus.unknowngenus.id.959	Weighted mode	12	0.05247802	0.138565597	0.712101241	-0.219110549	0.324066589	1.053879397	0.803232916	1.38273938
881	onrYbq	KRSiRb	outcome	genus.unknowngenus.id.959	Simple mode	12	0.05247802	0.149991879	0.73304135	-0.241506062	0.346462102	1.053879397	0.785444042	1.414055903
1022	tPUzY6	KRSiRb	outcome	genus.Veillonella.id.2198	MR Egger	6	2.806651979	1.412446785	0.117842708	0.03825628	5.575047679	16.55440086	1.038997473	263.7621312
1023	tPUzY6	KRSiRb	outcome	genus.Veillonella.id.2198	Weighted median	6	-0.045841576	0.176165735	0.794695268	-0.391126417	0.299443266	0.955193276	0.676294655	1.349107504
1024	tPUzY6	KRSiRb	outcome	genus.Veillonella.id.2198	Weighted mode	6	-0.049302747	0.262669151	0.858492067	-0.564134283	0.465528789	0.951892903	0.568852399	1.592856251
1026	tPUzY6	KRSiRb	outcome	genus.Veillonella.id.2198	Maximum likelihood	6	-0.020550876	0.143107236	0.885812606	-0.301041059	0.259939307	0.979658854	0.740047387	1.296851374
1025	tPUzY6	KRSiRb	outcome	genus.Veillonella.id.2198	Simple mode	6	-0.029842605	0.272920867	0.917181558	-0.564767505	0.505082295	0.970598289	0.568492303	1.657121887
1021	tPUzY6	KRSiRb	outcome	genus.Veillonella.id.2198	Inverse variance weighted	6	-0.018193621	0.22944142	0.936797764	-0.467898805	0.431511563	0.981970884	0.626316901	1.539582943
155	6mAiYY	KRSiRb	outcome	genus.Victivallis.id.2256	Simple mode	10	0.084146413	0.144934396	0.575768421	-0.199925003	0.368217829	1.087788149	0.818792158	1.445156802
153	6mAiYY	KRSiRb	outcome	genus.Victivallis.id.2256	Weighted median	10	0.031931276	0.088184805	0.717281044	-0.140910941	0.204773494	1.032446549	0.868566662	1.227247055
152	6mAiYY	KRSiRb	outcome	genus.Victivallis.id.2256	MR Egger	10	0.147627514	0.592654953	0.809563206	-1.013976193	1.309231221	1.159081075	0.36277365	3.70332558
154	6mAiYY	KRSiRb	outcome	genus.Victivallis.id.2256	Weighted mode	10	0.027671128	0.1394636	0.847132899	-0.245677528	0.301019784	1.028057529	0.782174413	1.351236074
156	6mAiYY	KRSiRb	outcome	genus.Victivallis.id.2256	Maximum likelihood	10	0.007543335	0.066610835	0.909836428	-0.123013902	0.138100572	1.007571858	0.88425137	1.14809101
151	6mAiYY	KRSiRb	outcome	genus.Victivallis.id.2256	Inverse variance weighted	10	0.007162165	0.073554968	0.922431294	-0.137005573	0.151329903	1.007187875	0.871965367	1.163380398
265	AOEnK4	KRSiRb	outcome	order.Actinomycetales.id.420	Inverse variance weighted	4	0.199096686	0.136638357	0.145086887	-0.068714493	0.466907865	1.220299946	0.933593189	1.595054436
270	AOEnK4	KRSiRb	outcome	order.Actinomycetales.id.420	Maximum likelihood	4	0.201230772	0.140424888	0.151853955	-0.074002008	0.476463552	1.222906952	0.928669829	1.610369333
267	AOEnK4	KRSiRb	outcome	order.Actinomycetales.id.420	Weighted median	4	0.172302479	0.168928856	0.307742368	-0.158798078	0.503403036	1.188037135	0.853168615	1.654341486
268	AOEnK4	KRSiRb	outcome	order.Actinomycetales.id.420	Weighted mode	4	0.167235635	0.177213919	0.4149461	-0.180103646	0.514574916	1.182032761	0.835183643	1.672927216
269	AOEnK4	KRSiRb	outcome	order.Actinomycetales.id.420	Simple mode	4	0.157407121	0.216878671	0.520466716	-0.267675074	0.582489317	1.170472041	0.76515636	1.790489985
266	AOEnK4	KRSiRb	outcome	order.Actinomycetales.id.420	MR Egger	4	0.213993384	0.298802873	0.548218822	-0.371660246	0.799647014	1.238614461	0.689588493	2.224755483
783	mlHoeE	KRSiRb	outcome	order.Bacillales.id.1674	Weighted median	8	0.061294472	0.089182542	0.491898569	-0.11350331	0.236092253	1.063211954	0.892701241	1.266291124
785	mlHoeE	KRSiRb	outcome	order.Bacillales.id.1674	Simple mode	8	0.082214839	0.137942231	0.569931093	-0.188151933	0.35258161	1.085689033	0.828488823	1.422735761
784	mlHoeE	KRSiRb	outcome	order.Bacillales.id.1674	Weighted mode	8	0.070603692	0.130678282	0.605754385	-0.185525741	0.326733124	1.073155841	0.830667453	1.386431423
786	mlHoeE	KRSiRb	outcome	order.Bacillales.id.1674	Maximum likelihood	8	0.028851955	0.069075169	0.676174342	-0.106535377	0.164239287	1.029272204	0.898943245	1.17849628
781	mlHoeE	KRSiRb	outcome	order.Bacillales.id.1674	Inverse variance weighted	8	0.027989171	0.067805412	0.679762908	-0.104909437	0.160887779	1.028384548	0.900406063	1.174553152
782	mlHoeE	KRSiRb	outcome	order.Bacillales.id.1674	MR Egger	8	-0.01779016	0.29055617	0.953166245	-0.587280254	0.551699933	0.98236715	0.555836966	1.736201938
1062	uHGMcq	KRSiRb	outcome	order.Bacteroidales.id.913	Maximum likelihood	12	-0.063126069	0.134728248	0.639395844	-0.327193436	0.200941298	0.93882511	0.720944273	1.222553003
1057	uHGMcq	KRSiRb	outcome	order.Bacteroidales.id.913	Inverse variance weighted	12	-0.060286399	0.13127692	0.646068468	-0.317589162	0.197016364	0.941494852	0.727901777	1.217763968
1058	uHGMcq	KRSiRb	outcome	order.Bacteroidales.id.913	MR Egger	12	0.138309046	0.306438004	0.661371491	-0.462309443	0.738927534	1.148330382	0.629827414	2.093688901
1059	uHGMcq	KRSiRb	outcome	order.Bacteroidales.id.913	Weighted median	12	-0.009262214	0.179073593	0.958749451	-0.360246456	0.341722027	0.990780548	0.697504401	1.407369033
1060	uHGMcq	KRSiRb	outcome	order.Bacteroidales.id.913	Weighted mode	12	0.015446166	0.301613813	0.960074936	-0.575716908	0.606609239	1.015566074	0.562301606	1.834201505
1061	uHGMcq	KRSiRb	outcome	order.Bacteroidales.id.913	Simple mode	12	0.015446166	0.308990118	0.961027163	-0.590174466	0.621066798	1.015566074	0.554230582	1.8609122
952	SAPKSU	KRSiRb	outcome	order.Bifidobacteriales.id.432	Weighted mode	11	-0.333867307	0.199464738	0.125109705	-0.724818194	0.057083581	0.716148804	0.48441263	1.058744297
950	SAPKSU	KRSiRb	outcome	order.Bifidobacteriales.id.432	MR Egger	11	-0.557968451	0.357863411	0.153387122	-1.259380737	0.143443835	0.572370683	0.283829737	1.154241982
954	SAPKSU	KRSiRb	outcome	order.Bifidobacteriales.id.432	Maximum likelihood	11	-0.080299426	0.110778733	0.468535964	-0.297425742	0.13682689	0.922839983	0.742727735	1.146629639
949	SAPKSU	KRSiRb	outcome	order.Bifidobacteriales.id.432	Inverse variance weighted	11	-0.078765462	0.109565961	0.472211012	-0.293514746	0.135983821	0.924256672	0.745638228	1.145663358
951	SAPKSU	KRSiRb	outcome	order.Bifidobacteriales.id.432	Weighted median	11	-0.091017858	0.15114706	0.547053793	-0.387266095	0.20523038	0.913001407	0.678910416	1.227807894
953	SAPKSU	KRSiRb	outcome	order.Bifidobacteriales.id.432	Simple mode	11	-0.001815351	0.258676197	0.994538641	-0.508820696	0.505189995	0.998186296	0.601204163	1.657300369
714	LcYTjM	KRSiRb	outcome	order.Burkholderiales.id.2874	Maximum likelihood	10	0.146221282	0.139338821	0.293996951	-0.126882807	0.419325371	1.157452284	0.880836895	1.520935143
709	LcYTjM	KRSiRb	outcome	order.Burkholderiales.id.2874	Inverse variance weighted	10	0.138242842	0.168405358	0.411707009	-0.19183166	0.468317343	1.14825436	0.825445812	1.597304216
711	LcYTjM	KRSiRb	outcome	order.Burkholderiales.id.2874	Weighted median	10	0.118656199	0.184097083	0.519231437	-0.242174083	0.479486481	1.125982737	0.784919524	1.61524473
713	LcYTjM	KRSiRb	outcome	order.Burkholderiales.id.2874	Simple mode	10	0.11673574	0.267741561	0.673106533	-0.408037719	0.641509199	1.123822409	0.664953797	1.899345207
712	LcYTjM	KRSiRb	outcome	order.Burkholderiales.id.2874	Weighted mode	10	0.087260779	0.228940958	0.711933885	-0.361463498	0.535985056	1.091181199	0.696656025	1.709131003
710	LcYTjM	KRSiRb	outcome	order.Burkholderiales.id.2874	MR Egger	10	0.15385958	0.565030302	0.79228501	-0.953599813	1.261318973	1.1663271	0.385351331	3.530074491
30	0uCofJ	KRSiRb	outcome	order.Clostridiales.id.1863	Maximum likelihood	12	-0.094557272	0.130680773	0.469327015	-0.350691588	0.161577043	0.909775628	0.704200904	1.175363009
25	0uCofJ	KRSiRb	outcome	order.Clostridiales.id.1863	Inverse variance weighted	12	-0.092569464	0.12851283	0.471332292	-0.34445461	0.159315682	0.911585886	0.708606715	1.172708091
28	0uCofJ	KRSiRb	outcome	order.Clostridiales.id.1863	Weighted mode	12	0.11865359	0.267622423	0.666097639	-0.405886359	0.643193539	1.1259798	0.666385892	1.902547046
27	0uCofJ	KRSiRb	outcome	order.Clostridiales.id.1863	Weighted median	12	0.076361156	0.17919609	0.670011796	-0.274863181	0.427585492	1.079352318	0.759676055	1.53355028
29	0uCofJ	KRSiRb	outcome	order.Clostridiales.id.1863	Simple mode	12	0.123330744	0.289043148	0.677838845	-0.443193825	0.689855314	1.131258517	0.641982763	1.993427091
26	0uCofJ	KRSiRb	outcome	order.Clostridiales.id.1863	MR Egger	12	-0.077408637	0.555150201	0.891872898	-1.165503031	1.010685757	0.925511578	0.311765795	2.747484476
904	OYOpPk	KRSiRb	outcome	order.Coriobacteriales.id.810	Weighted mode	14	-0.413915166	0.310994717	0.20608122	-1.023464812	0.19563448	0.661057029	0.359347709	1.216082322
905	OYOpPk	KRSiRb	outcome	order.Coriobacteriales.id.810	Simple mode	14	-0.408306257	0.323008206	0.228399202	-1.041402341	0.224789828	0.664775256	0.352959365	1.252059541
902	OYOpPk	KRSiRb	outcome	order.Coriobacteriales.id.810	MR Egger	14	0.529312968	0.490508007	0.301750865	-0.432082726	1.490708662	1.697765488	0.649155673	4.440241032
903	OYOpPk	KRSiRb	outcome	order.Coriobacteriales.id.810	Weighted median	14	-0.085044455	0.169960559	0.616809231	-0.418167151	0.248078241	0.918471453	0.658252192	1.281560199
901	OYOpPk	KRSiRb	outcome	order.Coriobacteriales.id.810	Inverse variance weighted	14	-0.059863786	0.120880971	0.620438347	-0.29679049	0.177062918	0.941892824	0.743199704	1.193706197
906	OYOpPk	KRSiRb	outcome	order.Coriobacteriales.id.810	Maximum likelihood	14	-0.058717465	0.122879679	0.632760388	-0.299561636	0.182126706	0.942973155	0.74114304	1.199766202
1236	yr3Zu0	KRSiRb	outcome	order.Desulfovibrionales.id.3156	Maximum likelihood	12	0.169873618	0.114672765	0.138506089	-0.054885001	0.394632237	1.18515506	0.946593999	1.483838389
1231	yr3Zu0	KRSiRb	outcome	order.Desulfovibrionales.id.3156	Inverse variance weighted	12	0.160837043	0.11218606	0.151668356	-0.059047635	0.38072172	1.174493561	0.942661864	1.463340331
1232	yr3Zu0	KRSiRb	outcome	order.Desulfovibrionales.id.3156	MR Egger	12	0.183651052	0.293310473	0.545254157	-0.391237474	0.758539579	1.201596456	0.676219552	2.135155717
1233	yr3Zu0	KRSiRb	outcome	order.Desulfovibrionales.id.3156	Weighted median	12	0.092246847	0.163445627	0.572489703	-0.228106582	0.412600275	1.096635489	0.796039412	1.510741024
1234	yr3Zu0	KRSiRb	outcome	order.Desulfovibrionales.id.3156	Weighted mode	12	0.090128699	0.202344614	0.664653675	-0.306466744	0.486724141	1.094315112	0.736042996	1.626977732
1235	yr3Zu0	KRSiRb	outcome	order.Desulfovibrionales.id.3156	Simple mode	12	0.066161907	0.253254621	0.798729003	-0.43021715	0.562540964	1.068399685	0.650367852	1.755126553
92	4kNnYH	KRSiRb	outcome	order.Enterobacteriales.id.3468	MR Egger	7	-1.290455676	0.926603651	0.22247548	-3.106598832	0.52568748	0.275145377	0.044752909	1.691621404
95	4kNnYH	KRSiRb	outcome	order.Enterobacteriales.id.3468	Simple mode	7	-0.227619566	0.294440509	0.468838742	-0.804722964	0.349483832	0.79642719	0.447211803	1.41833526
93	4kNnYH	KRSiRb	outcome	order.Enterobacteriales.id.3468	Weighted median	7	-0.135810353	0.217704	0.532739034	-0.562510193	0.290889487	0.87300818	0.569777017	1.337616752
94	4kNnYH	KRSiRb	outcome	order.Enterobacteriales.id.3468	Weighted mode	7	-0.194902056	0.312570153	0.55587242	-0.807539555	0.417735444	0.822915254	0.445953963	1.518518888
96	4kNnYH	KRSiRb	outcome	order.Enterobacteriales.id.3468	Maximum likelihood	7	-0.06701585	0.159104103	0.673603528	-0.378859892	0.244828192	0.935180378	0.68464153	1.277401826
91	4kNnYH	KRSiRb	outcome	order.Enterobacteriales.id.3468	Inverse variance weighted	7	-0.064140603	0.161976015	0.692113677	-0.381613592	0.253332386	0.937873122	0.682758826	1.288311423
702	l5nDzb	KRSiRb	outcome	order.Erysipelotrichales.id.2148	Maximum likelihood	13	0.20368186	0.131723993	0.122037541	-0.054497167	0.461860887	1.225908081	0.946961191	1.587024511
697	l5nDzb	KRSiRb	outcome	order.Erysipelotrichales.id.2148	Inverse variance weighted	13	0.197356616	0.129657414	0.127974237	-0.056771915	0.451485148	1.218178386	0.944809541	1.570643092
698	l5nDzb	KRSiRb	outcome	order.Erysipelotrichales.id.2148	MR Egger	13	0.89226873	0.561664485	0.140454579	-0.208593661	1.99313112	2.440660574	0.811725004	7.338475474
699	l5nDzb	KRSiRb	outcome	order.Erysipelotrichales.id.2148	Weighted median	13	0.226248826	0.172789809	0.190403103	-0.112419199	0.564916852	1.253887627	0.893669554	1.759301494
701	l5nDzb	KRSiRb	outcome	order.Erysipelotrichales.id.2148	Simple mode	13	0.288660821	0.247881636	0.26684625	-0.197187184	0.774508827	1.334638971	0.821036934	2.169526253
700	l5nDzb	KRSiRb	outcome	order.Erysipelotrichales.id.2148	Weighted mode	13	0.261417725	0.244954573	0.306877749	-0.218693239	0.741528688	1.29877008	0.803568184	2.099141997
540	iEEQPz	KRSiRb	outcome	order.Gastranaerophilales.id.1591	Maximum likelihood	9	0.178010654	0.0913738	0.051395988	-0.001081993	0.357103301	1.194838051	0.998918592	1.429183499
535	iEEQPz	KRSiRb	outcome	order.Gastranaerophilales.id.1591	Inverse variance weighted	9	0.163449558	0.112421558	0.145974392	-0.056896696	0.383795811	1.177565954	0.944691654	1.467845694
536	iEEQPz	KRSiRb	outcome	order.Gastranaerophilales.id.1591	MR Egger	9	0.530279431	0.326406099	0.148275815	-0.109476522	1.170035385	1.69940711	0.896303208	3.22210665
537	iEEQPz	KRSiRb	outcome	order.Gastranaerophilales.id.1591	Weighted median	9	0.127272033	0.126816668	0.315575924	-0.121288637	0.375832702	1.13572593	0.885778255	1.456203494
538	iEEQPz	KRSiRb	outcome	order.Gastranaerophilales.id.1591	Weighted mode	9	0.151537031	0.191670402	0.451968428	-0.224136957	0.527211019	1.163621391	0.79920567	1.69420062
539	iEEQPz	KRSiRb	outcome	order.Gastranaerophilales.id.1591	Simple mode	9	0.124432918	0.209066584	0.568170701	-0.285337587	0.534203423	1.132506047	0.751760427	1.706088669
1055	UcAuMh	KRSiRb	outcome	order.Lactobacillales.id.1800	Simple mode	15	0.167526975	0.250352924	0.514275668	-0.323164755	0.658218706	1.182377185	0.723854586	1.931348968
1053	UcAuMh	KRSiRb	outcome	order.Lactobacillales.id.1800	Weighted median	15	0.092457002	0.159471991	0.562070042	-0.220108099	0.405022104	1.096865978	0.802432051	1.499335641
1054	UcAuMh	KRSiRb	outcome	order.Lactobacillales.id.1800	Weighted mode	15	0.133060887	0.226327072	0.565953286	-0.310540175	0.576661949	1.142319549	0.733050874	1.780086483
1052	UcAuMh	KRSiRb	outcome	order.Lactobacillales.id.1800	MR Egger	15	0.10849281	0.284746129	0.709345383	-0.449609602	0.666595222	1.114596895	0.637877129	1.947594891
1051	UcAuMh	KRSiRb	outcome	order.Lactobacillales.id.1800	Inverse variance weighted	15	-0.026137064	0.110602888	0.813188655	-0.242918725	0.190644598	0.974201553	0.784335258	1.210029328
1056	UcAuMh	KRSiRb	outcome	order.Lactobacillales.id.1800	Maximum likelihood	15	-0.025728204	0.112109129	0.818486151	-0.245462097	0.194005689	0.974599946	0.782342937	1.214103189
1080	uoV6XW	KRSiRb	outcome	order.Methanobacteriales.id.120	Maximum likelihood	10	-0.095408701	0.067927653	0.160151117	-0.2285469	0.037729498	0.909001348	0.795688978	1.038450292
1075	uoV6XW	KRSiRb	outcome	order.Methanobacteriales.id.120	Inverse variance weighted	10	-0.094270374	0.067243163	0.160935412	-0.226066973	0.037526225	0.910036679	0.797664678	1.038239225
1077	uoV6XW	KRSiRb	outcome	order.Methanobacteriales.id.120	Weighted median	10	-0.083037476	0.088613851	0.348722003	-0.256720625	0.090645672	0.920316656	0.773584303	1.09488099
1078	uoV6XW	KRSiRb	outcome	order.Methanobacteriales.id.120	Weighted mode	10	-0.089423758	0.112602727	0.447539535	-0.310125102	0.131277587	0.914457983	0.733355206	1.140284265
1079	uoV6XW	KRSiRb	outcome	order.Methanobacteriales.id.120	Simple mode	10	-0.098892384	0.125036068	0.449335086	-0.343963078	0.146178309	0.905840185	0.708955104	1.157402544
1076	uoV6XW	KRSiRb	outcome	order.Methanobacteriales.id.120	MR Egger	10	-0.011635807	0.27737615	0.967566994	-0.555293062	0.532021448	0.988431627	0.573904047	1.702370085
1153	wmwfrN	KRSiRb	outcome	order.MollicutesRF9.id.11579	Inverse variance weighted	13	-0.102045708	0.094258643	0.27897988	-0.286792649	0.082701233	0.902988277	0.750667364	1.086217234
1158	wmwfrN	KRSiRb	outcome	order.MollicutesRF9.id.11579	Maximum likelihood	13	-0.099131747	0.09511682	0.297314104	-0.285560714	0.08729722	0.905623387	0.751592708	1.091220965
1154	wmwfrN	KRSiRb	outcome	order.MollicutesRF9.id.11579	MR Egger	13	-0.233977254	0.296775373	0.447121685	-0.815656985	0.347702478	0.791379817	0.442348616	1.415810952
1155	wmwfrN	KRSiRb	outcome	order.MollicutesRF9.id.11579	Weighted median	13	-0.084370022	0.123944629	0.496056675	-0.327301494	0.158561451	0.91909111	0.720866373	1.171823931
1156	wmwfrN	KRSiRb	outcome	order.MollicutesRF9.id.11579	Weighted mode	13	-0.063551468	0.200062656	0.756203973	-0.455674273	0.328571338	0.93842582	0.634020321	1.388982324
1157	wmwfrN	KRSiRb	outcome	order.MollicutesRF9.id.11579	Simple mode	13	-0.055010918	0.192499002	0.779925483	-0.432308962	0.322287127	0.946474815	0.649008827	1.380281035
6	0cIuFo	KRSiRb	outcome	order.NB1n.id.3953	Maximum likelihood	12	0.102528255	0.070651086	0.146726543	-0.035947873	0.241004384	1.107968608	0.964690578	1.272526614
1	0cIuFo	KRSiRb	outcome	order.NB1n.id.3953	Inverse variance weighted	12	0.099205404	0.069135545	0.151304008	-0.036300264	0.234711072	1.104293103	0.964350691	1.264543354
3	0cIuFo	KRSiRb	outcome	order.NB1n.id.3953	Weighted median	12	0.088910673	0.092820869	0.33812643	-0.09301823	0.270839575	1.092983019	0.91117689	1.311064726
2	0cIuFo	KRSiRb	outcome	order.NB1n.id.3953	MR Egger	12	-0.149909883	0.280643355	0.604898179	-0.699970859	0.400151094	0.860785545	0.496599775	1.49205012
5	0cIuFo	KRSiRb	outcome	order.NB1n.id.3953	Simple mode	12	0.083821948	0.16084098	0.61259402	-0.231426372	0.399070268	1.087435256	0.79340111	1.490438345
4	0cIuFo	KRSiRb	outcome	order.NB1n.id.3953	Weighted mode	12	0.06412259	0.154867952	0.686798273	-0.239418596	0.367663776	1.066223099	0.787085343	1.44435633
336	CgP7SF	KRSiRb	outcome	order.Pasteurellales.id.3688	Maximum likelihood	14	0.147528735	0.079399604	0.063161376	-0.008094488	0.303151959	1.158966587	0.991938184	1.354120219
331	CgP7SF	KRSiRb	outcome	order.Pasteurellales.id.3688	Inverse variance weighted	14	0.142403676	0.077509525	0.066174329	-0.009514994	0.294322346	1.15304201	0.990530131	1.342216492
332	CgP7SF	KRSiRb	outcome	order.Pasteurellales.id.3688	MR Egger	14	0.277046909	0.168342727	0.125739227	-0.052904836	0.606998655	1.319228254	0.948470269	1.83491591
333	CgP7SF	KRSiRb	outcome	order.Pasteurellales.id.3688	Weighted median	14	0.088929506	0.110295137	0.420077538	-0.127248963	0.305107974	1.093003603	0.88051443	1.356771491
334	CgP7SF	KRSiRb	outcome	order.Pasteurellales.id.3688	Weighted mode	14	0.057668193	0.14841222	0.70388511	-0.233219757	0.348556144	1.059363433	0.791979511	1.417020097
335	CgP7SF	KRSiRb	outcome	order.Pasteurellales.id.3688	Simple mode	14	0.014698162	0.177106654	0.935123403	-0.332430879	0.361827204	1.014806711	0.717178239	1.435950793
1010	tlZ2vG	KRSiRb	outcome	order.Rhodospirillales.id.2667	MR Egger	14	0.623794205	0.324748053	0.0788234	-0.012711978	1.260300389	1.865994594	0.987368478	3.526480644
1011	tlZ2vG	KRSiRb	outcome	order.Rhodospirillales.id.2667	Weighted median	14	-0.075979285	0.112982903	0.501275115	-0.297425775	0.145467205	0.926835406	0.74272771	1.156579804
1013	tlZ2vG	KRSiRb	outcome	order.Rhodospirillales.id.2667	Simple mode	14	-0.090267327	0.193763692	0.649022561	-0.470044164	0.28950951	0.9136869	0.624974666	1.335772145
1014	tlZ2vG	KRSiRb	outcome	order.Rhodospirillales.id.2667	Maximum likelihood	14	-0.033905148	0.082640952	0.681607505	-0.195881414	0.128071119	0.966663191	0.822109719	1.136633836
1009	tlZ2vG	KRSiRb	outcome	order.Rhodospirillales.id.2667	Inverse variance weighted	14	-0.034121645	0.087767335	0.697443444	-0.206145621	0.137902331	0.966453933	0.813714574	1.147863434
1012	tlZ2vG	KRSiRb	outcome	order.Rhodospirillales.id.2667	Weighted mode	14	-0.064205581	0.167424345	0.707554572	-0.392357299	0.263946136	0.937812183	0.675462729	1.30205806
291	bKtK3B	KRSiRb	outcome	order.Selenomonadales.id.2165	Weighted median	12	-0.254330904	0.182962216	0.164506599	-0.612936847	0.104275039	0.775435165	0.541757472	1.10990568
292	bKtK3B	KRSiRb	outcome	order.Selenomonadales.id.2165	Weighted mode	12	-0.387955662	0.335090635	0.27148127	-1.044733307	0.268821982	0.678442423	0.351785626	1.308422198
293	bKtK3B	KRSiRb	outcome	order.Selenomonadales.id.2165	Simple mode	12	-0.404005308	0.357076771	0.281939991	-1.103875779	0.295865164	0.667640577	0.331583446	1.344288886
294	bKtK3B	KRSiRb	outcome	order.Selenomonadales.id.2165	Maximum likelihood	12	-0.092948478	0.132443374	0.482805225	-0.352537491	0.166640535	0.911240448	0.702902217	1.181329542
289	bKtK3B	KRSiRb	outcome	order.Selenomonadales.id.2165	Inverse variance weighted	12	-0.091655234	0.131396212	0.485459585	-0.34919181	0.165881342	0.912419667	0.705257842	1.180433026
290	bKtK3B	KRSiRb	outcome	order.Selenomonadales.id.2165	MR Egger	12	0.218069372	0.460520632	0.646004656	-0.684551066	1.120689811	1.243673341	0.504316583	3.066969102
822	NE8bdn	KRSiRb	outcome	order.Verrucomicrobiales.id.4030	Maximum likelihood	11	-0.268658428	0.113043496	0.017473336	-0.490223679	-0.047093176	0.76440431	0.612489378	0.953998503
817	NE8bdn	KRSiRb	outcome	order.Verrucomicrobiales.id.4030	Inverse variance weighted	11	-0.260721872	0.144587165	0.071354317	-0.544112715	0.022668971	0.770495186	0.580356497	1.022927864
819	NE8bdn	KRSiRb	outcome	order.Verrucomicrobiales.id.4030	Weighted median	11	-0.27223723	0.167555766	0.104214568	-0.600646531	0.056172072	0.761673548	0.548456927	1.057779682
818	NE8bdn	KRSiRb	outcome	order.Verrucomicrobiales.id.4030	MR Egger	11	-0.74498314	0.487702027	0.160975254	-1.700879112	0.210912832	0.474742304	0.182522995	1.234804715
820	NE8bdn	KRSiRb	outcome	order.Verrucomicrobiales.id.4030	Weighted mode	11	-0.324967669	0.273455067	0.262141303	-0.8609396	0.211004263	0.722550714	0.422764666	1.234917619
821	NE8bdn	KRSiRb	outcome	order.Verrucomicrobiales.id.4030	Simple mode	11	0.14715015	0.294581656	0.628218091	-0.430229896	0.724530196	1.158527903	0.650359562	2.063761309
600	j6Fk3C	KRSiRb	outcome	order.Victivallales.id.2254	Maximum likelihood	8	0.035234432	0.083710773	0.673823155	-0.128838683	0.199307546	1.035862519	0.87911577	1.220557286
595	j6Fk3C	KRSiRb	outcome	order.Victivallales.id.2254	Inverse variance weighted	8	0.034204145	0.082477178	0.678353903	-0.127451124	0.195859415	1.034795834	0.880336442	1.216355892
599	j6Fk3C	KRSiRb	outcome	order.Victivallales.id.2254	Simple mode	8	-0.040655013	0.144583236	0.786696683	-0.324038155	0.242728129	0.960160315	0.723222647	1.274722016
598	j6Fk3C	KRSiRb	outcome	order.Victivallales.id.2254	Weighted mode	8	-0.033409462	0.14648637	0.826109106	-0.320522747	0.253703822	0.96714247	0.725769544	1.288790037
597	j6Fk3C	KRSiRb	outcome	order.Victivallales.id.2254	Weighted median	8	-0.014667387	0.109931116	0.893858516	-0.230132374	0.2007976	0.985439655	0.794428434	1.222377338
596	j6Fk3C	KRSiRb	outcome	order.Victivallales.id.2254	MR Egger	8	-0.001410061	0.294112389	0.996330151	-0.577870342	0.575050221	0.998590933	0.561092029	1.777219778
50	19HXw5	KRSiRb	outcome	phylum.Actinobacteria.id.400	MR Egger	15	-1.127493422	0.481536816	0.03579189	-2.071305582	-0.183681262	0.32384398	0.126021143	0.832201016
51	19HXw5	KRSiRb	outcome	phylum.Actinobacteria.id.400	Weighted median	15	-0.237173409	0.169726477	0.162297516	-0.569837303	0.095490486	0.788854482	0.565617455	1.100198354
52	19HXw5	KRSiRb	outcome	phylum.Actinobacteria.id.400	Weighted mode	15	-0.379255879	0.282771936	0.201207204	-0.933488875	0.174977116	0.684370474	0.39317956	1.191218956
53	19HXw5	KRSiRb	outcome	phylum.Actinobacteria.id.400	Simple mode	15	-0.355215854	0.347939626	0.324614553	-1.037177521	0.326745813	0.701022108	0.354453709	1.386449015
54	19HXw5	KRSiRb	outcome	phylum.Actinobacteria.id.400	Maximum likelihood	15	-0.083345684	0.116542324	0.474514026	-0.311768639	0.145077272	0.920033052	0.7321509	1.156128903
49	19HXw5	KRSiRb	outcome	phylum.Actinobacteria.id.400	Inverse variance weighted	15	-0.08594003	0.120675882	0.476368299	-0.322464758	0.150584698	0.917649261	0.724361459	1.162513764
675	kMAGge	KRSiRb	outcome	phylum.Bacteroidetes.id.905	Weighted median	10	-0.06083465	0.193007618	0.752615121	-0.439129582	0.317460282	0.940978818	0.644597246	1.373634686
676	kMAGge	KRSiRb	outcome	phylum.Bacteroidetes.id.905	Weighted mode	10	-0.08563039	0.29783171	0.780230162	-0.669380542	0.498119761	0.917933446	0.512025658	1.645624194
677	kMAGge	KRSiRb	outcome	phylum.Bacteroidetes.id.905	Simple mode	10	-0.081779242	0.30821189	0.796729255	-0.685874547	0.522316063	0.921475359	0.503649572	1.685927846
678	kMAGge	KRSiRb	outcome	phylum.Bacteroidetes.id.905	Maximum likelihood	10	-0.031191468	0.142207432	0.826386903	-0.309918035	0.247535099	0.969289967	0.733507076	1.280864318
673	kMAGge	KRSiRb	outcome	phylum.Bacteroidetes.id.905	Inverse variance weighted	10	-0.030384183	0.139756467	0.827890344	-0.304306859	0.243538492	0.970072776	0.737634482	1.275755423
674	kMAGge	KRSiRb	outcome	phylum.Bacteroidetes.id.905	MR Egger	10	0.03663984	0.308387214	0.908354189	-0.5677991	0.64107878	1.037319353	0.566771474	1.898527869
264	aJ97La	KRSiRb	outcome	phylum.Cyanobacteria.id.1500	Maximum likelihood	8	0.251351646	0.103144968	0.0148147	0.049187508	0.453515784	1.285762138	1.050417294	1.573835737
259	aJ97La	KRSiRb	outcome	phylum.Cyanobacteria.id.1500	Inverse variance weighted	8	0.239889167	0.124181627	0.053389068	-0.003506822	0.483285155	1.271108262	0.99649932	1.621392188
261	aJ97La	KRSiRb	outcome	phylum.Cyanobacteria.id.1500	Weighted median	8	0.206229843	0.136130048	0.129785761	-0.060585051	0.473044737	1.229035657	0.941213715	1.604873178
262	aJ97La	KRSiRb	outcome	phylum.Cyanobacteria.id.1500	Weighted mode	8	0.187710277	0.178123285	0.326974529	-0.161411361	0.536831915	1.206483919	0.850941955	1.71057901
263	aJ97La	KRSiRb	outcome	phylum.Cyanobacteria.id.1500	Simple mode	8	0.16662499	0.199216555	0.430552241	-0.223839457	0.557089437	1.181311179	0.799443469	1.745584466
260	aJ97La	KRSiRb	outcome	phylum.Cyanobacteria.id.1500	MR Egger	8	0.090210362	0.471811151	0.85467475	-0.834539494	1.014960218	1.094404481	0.434074329	2.759253626
374	dBrZv7	KRSiRb	outcome	phylum.Euryarchaeota.id.55	MR Egger	12	-0.183732449	0.277173109	0.522392636	-0.726991742	0.359526844	0.832158419	0.48336088	1.432651386
376	dBrZv7	KRSiRb	outcome	phylum.Euryarchaeota.id.55	Weighted mode	12	-0.067128797	0.143774218	0.649679983	-0.348926264	0.21466867	0.935074759	0.705445145	1.239451161
377	dBrZv7	KRSiRb	outcome	phylum.Euryarchaeota.id.55	Simple mode	12	-0.067128797	0.155457168	0.674217765	-0.371824846	0.237567252	0.935074759	0.689474996	1.268160281
378	dBrZv7	KRSiRb	outcome	phylum.Euryarchaeota.id.55	Maximum likelihood	12	-0.014073842	0.061427454	0.818780922	-0.134471652	0.106323969	0.986024732	0.874177659	1.112182131
373	dBrZv7	KRSiRb	outcome	phylum.Euryarchaeota.id.55	Inverse variance weighted	12	-0.013040924	0.060991906	0.830692103	-0.13258506	0.106503212	0.987043741	0.875828433	1.1123815
375	dBrZv7	KRSiRb	outcome	phylum.Euryarchaeota.id.55	Weighted median	12	-0.013876053	0.084241432	0.869166197	-0.178989259	0.151237152	0.986219775	0.83611488	1.163272498
704	lCG7Iu	KRSiRb	outcome	phylum.Firmicutes.id.1672	MR Egger	15	0.150424566	0.372136153	0.692622894	-0.578962293	0.879811425	1.162327623	0.560479679	2.410445114
708	lCG7Iu	KRSiRb	outcome	phylum.Firmicutes.id.1672	Maximum likelihood	15	-0.041811652	0.11169451	0.708151848	-0.260732891	0.177109587	0.959050399	0.770486696	1.193761907
703	lCG7Iu	KRSiRb	outcome	phylum.Firmicutes.id.1672	Inverse variance weighted	15	-0.041262903	0.136549007	0.762511921	-0.308898957	0.22637315	0.959576821	0.734254958	1.254043524
706	lCG7Iu	KRSiRb	outcome	phylum.Firmicutes.id.1672	Weighted mode	15	0.056319996	0.204909365	0.787443517	-0.345302359	0.45794235	1.057936165	0.708006249	1.580817866
707	lCG7Iu	KRSiRb	outcome	phylum.Firmicutes.id.1672	Simple mode	15	0.022941908	0.249299055	0.927981511	-0.465684239	0.511568055	1.023207098	0.627705458	1.667904512
705	lCG7Iu	KRSiRb	outcome	phylum.Firmicutes.id.1672	Weighted median	15	0.007210464	0.16412748	0.964958531	-0.314479397	0.328900325	1.007236522	0.730168904	1.389439357
1068	Ui7Tyg	KRSiRb	outcome	phylum.Lentisphaerae.id.2238	Maximum likelihood	9	0.042560656	0.078292128	0.586707489	-0.110891916	0.196013227	1.043479347	0.895035483	1.216542997
1063	Ui7Tyg	KRSiRb	outcome	phylum.Lentisphaerae.id.2238	Inverse variance weighted	9	0.04097491	0.077247394	0.595808671	-0.110429982	0.192379802	1.041825966	0.895449026	1.2121308
1065	Ui7Tyg	KRSiRb	outcome	phylum.Lentisphaerae.id.2238	Weighted median	9	0.012207421	0.103321101	0.905948552	-0.190301937	0.21471678	1.012282236	0.826709482	1.239510793
1067	Ui7Tyg	KRSiRb	outcome	phylum.Lentisphaerae.id.2238	Simple mode	9	-0.012176563	0.147896763	0.936405791	-0.302054218	0.277701092	0.987897271	0.739297981	1.320091552
1064	Ui7Tyg	KRSiRb	outcome	phylum.Lentisphaerae.id.2238	MR Egger	9	-0.011789088	0.294842383	0.969222088	-0.58968016	0.566101983	0.988280131	0.554504609	1.761387734
1066	Ui7Tyg	KRSiRb	outcome	phylum.Lentisphaerae.id.2238	Weighted mode	9	-0.004834074	0.137472681	0.972810619	-0.274280529	0.26461238	0.995177591	0.76011881	1.302925838
770	mfz3Zg	KRSiRb	outcome	phylum.Proteobacteria.id.2375	MR Egger	12	-0.523599233	0.345548999	0.160655577	-1.200875271	0.153676805	0.592384576	0.300930701	1.166113944
771	mfz3Zg	KRSiRb	outcome	phylum.Proteobacteria.id.2375	Weighted median	12	-0.2095342	0.162116754	0.196187687	-0.527283038	0.108214639	0.810961904	0.590206361	1.114286889
772	mfz3Zg	KRSiRb	outcome	phylum.Proteobacteria.id.2375	Weighted mode	12	-0.230443196	0.229505382	0.336913628	-0.680273746	0.219387353	0.794181546	0.506478327	1.245313559
773	mfz3Zg	KRSiRb	outcome	phylum.Proteobacteria.id.2375	Simple mode	12	-0.213568768	0.253226881	0.416973935	-0.709893454	0.282755919	0.807696615	0.491696583	1.32678128
769	mfz3Zg	KRSiRb	outcome	phylum.Proteobacteria.id.2375	Inverse variance weighted	12	-0.078926806	0.124353979	0.525627579	-0.322660605	0.164806993	0.924107561	0.724219609	1.179165509
774	mfz3Zg	KRSiRb	outcome	phylum.Proteobacteria.id.2375	Maximum likelihood	12	-0.077664874	0.126296412	0.538593518	-0.325205842	0.169876094	0.925274458	0.722378643	1.185157994
1002	Ta2nuT	KRSiRb	outcome	phylum.Tenericutes.id.3919	Maximum likelihood	12	-0.159336989	0.108086496	0.140438019	-0.37118652	0.052512543	0.852708957	0.689915246	1.053915781
997	Ta2nuT	KRSiRb	outcome	phylum.Tenericutes.id.3919	Inverse variance weighted	12	-0.160191624	0.141749949	0.25843407	-0.438021525	0.117638277	0.851980513	0.645311892	1.124837158
999	Ta2nuT	KRSiRb	outcome	phylum.Tenericutes.id.3919	Weighted median	12	-0.117682199	0.152439449	0.440118531	-0.416463519	0.181099121	0.888978526	0.659374567	1.198533974
1001	Ta2nuT	KRSiRb	outcome	phylum.Tenericutes.id.3919	Simple mode	12	-0.163238719	0.256355914	0.537303272	-0.66569631	0.339218871	0.849388399	0.513915559	1.403850574
1000	Ta2nuT	KRSiRb	outcome	phylum.Tenericutes.id.3919	Weighted mode	12	-0.144402657	0.240210401	0.559923492	-0.615215043	0.326409728	0.865539162	0.540524647	1.385983129
998	Ta2nuT	KRSiRb	outcome	phylum.Tenericutes.id.3919	MR Egger	12	-0.136243201	0.505361513	0.792952763	-1.126751766	0.854265365	0.872630382	0.32408425	2.349647612
552	iJUh57	KRSiRb	outcome	phylum.Verrucomicrobia.id.3982	Maximum likelihood	12	-0.278349867	0.108467798	0.010282006	-0.490946752	-0.065752983	0.757031914	0.612046663	0.936362133
547	iJUh57	KRSiRb	outcome	phylum.Verrucomicrobia.id.3982	Inverse variance weighted	12	-0.279863741	0.130985732	0.032630772	-0.536595776	-0.023131706	0.755886731	0.584735439	0.977133781
549	iJUh57	KRSiRb	outcome	phylum.Verrucomicrobia.id.3982	Weighted median	12	-0.156616597	0.15303337	0.306111821	-0.456562002	0.143328808	0.855031818	0.633457733	1.154109219
548	iJUh57	KRSiRb	outcome	phylum.Verrucomicrobia.id.3982	MR Egger	12	-0.071115981	0.354701117	0.845111972	-0.766330171	0.624098208	0.931353866	0.464715369	1.866561948
551	iJUh57	KRSiRb	outcome	phylum.Verrucomicrobia.id.3982	Simple mode	12	0.04533639	0.29392707	0.88021115	-0.530760667	0.621433447	1.046379792	0.588157407	1.861594628
550	iJUh57	KRSiRb	outcome	phylum.Verrucomicrobia.id.3982	Weighted mode	12	0.015088115	0.236334087	0.950241177	-0.448126696	0.478302925	1.015202515	0.638823743	1.613334129
